# Supplementary material for: Transcriptional Profiling of Common Carp: A Microarray-Based Framework for Aquaculture Research
Source: Int J Mol Sci. 2025 Nov 21;26(23):11240. doi: 10.3390/ijms262311240 (PMC12692531; doi:10.3390/ijms262311240)
Supplement: Supplementary file 1 [file ijms-26-11240-s001.zip › Supplementary Table S1.xlsx]

## Sheet: Arkusz1
Table S1: Probe-level quality control for the 12 RNA-isolation contrast probes across 16 hybridizations. Probe-level QC for 12 probes across 16 hybridizations (8 per isolation). For each probe and array the table reports: gMedianSignal, gBGMedianSignal, gBGPixSDev, gProcessedSignal, the computed SNR,
the present call (gIsWellAboveBG), and FE flags (gIsFeatNonUnifOL, gIsFeatPopnOL, gIsSaturated). Summary rows provide the median SNR, SNR range, mean gProcessedSignal, and the percent present.
The table is intended to assess the risk of low-intensity artefacts and potential cross-hybridization.
ProbeName	Accessions	Gene description	n_arrays	spots_total	SNR_median_overall	SNR_min	SNR_max	present_in_all_arrays	any_flags_nonunif	any_flags_popnOL	any_saturation	gProc_mean_overall
ASM1834038v1_49771	XR_006161424.1	uncharacterized (LOC122147106), ncRNA	16	16	3.3608753447352537	1.5810168362482893	7.869494274328112	1	0	0	0	98.283485625
ASM1834038v1_34636	XM_042761639.1	calcyon neuron-specific vesicular protein (caly), mRNA	16	16	7.428374512252821	2.1462768364016793	9.782952330247756	1	0	0	0	168.403906875
ASM1834038v1_45317	XR_006155180.1	uncharacterized (LOC109092770), ncRNA	16	16	10.337299441422065	3.5899624649480053	13.024152875843798	1	0	0	0	232.8130775
ASM1834038v1_33980	XM_042760215.1	gamma-crystallin N-B-like (crygn1), mRNA	16	32	10.658814313322143	3.707337407501996	25.878337610600866	1	0	0	0	293.05069375
ASM1834038v1_17867	XM_042728024.1	coiled-coil domain-containing protein 96-like (LOC122137983), mRNA	16	16	11.448345562708056	5.191254812143463	17.833958710818795	1	0	0	0	287.07113125
ASM1834038v1_11996	XM_042716143.1	neuropeptide Y receptor Y1 (npy1r), mRNA	16	32	31.436950502735254	11.325989734420899	49.40504056707367	1	0	0	0	890.625359375
ASM1834038v1_791	XM_019068091.2	forkhead box protein P3-like (foxp3a), mRNA	16	16	127.392537594203	46.109747617536364	181.25410409133136	1	0	0	0	3230.7745625
ASM1834038v1_26755	XM_042746543.1	zona pellucida sperm-binding protein 4-like (LOC122140969), mRNA	16	16	642.8756238560068	216.08541790305668	865.3930205227324	1	0	0	0	19202.6310625
ASM1834038v1_1615	XM_019073439.2	hemoglobin subunit alpha-like (LOC109056206), mRNA	16	32	22300.589325277633	13593.54402305256	42139.10046191326	1	0	0	0	723467.35625
ASM1834038v1_13395	XM_042718975.1	hemoglobin subunit alpha-like (LOC122136271), mRNA	16	16	22728.602849529612	13524.86580179697	38327.33303214908	1	0	0	0	822687.025
ASM1834038v1_1614	XM_019073438.2	hemoglobin subunit beta (LOC109056203), mRNA	16	32	24672.020572764777	13897.171094908943	44242.03465502748	1	0	0	0	720209.49375
ASM1834038v1_7766	XM_019117933.2	hemoglobin subunit beta (LOC109104650), mRNA	16	16	26457.86483733446	12100.071366437887	45949.95210371071	1	0	0	0	729682.7125
