# Supplementary material for: Transcriptional Profiling of Common Carp: A Microarray-Based Framework for Aquaculture Research
Source: Int J Mol Sci. 2025 Nov 21;26(23):11240. doi: 10.3390/ijms262311240 (PMC12692531; doi:10.3390/ijms262311240)
Supplement: Supplementary file 1 [file ijms-26-11240-s001.zip › Supplementary Table S2.xlsx]

## Sheet: sheet1
Table S2: List of transcripts detected in the studied cohort of healthy fish. Table lists the 856 transcripts detected on microarrays in the studied cohort of healthy fish, measured on 16 arrays
(8 from the first RNA isolation and 8 from a technical repeat isolation). The catalogue includes both coding (mRNA) and non-coding (ncRNA) species and serves as a baseline reference
for the differential and functional analyses in the manuscript.
ProbeID	GeneSymbol	Accessions	Description	FC ([g] vs Zero)	Log FC ([g] vs Zero)	FC (abs) ([g] vs Zero)	Regulation ([g] vs Zero)
ASM1834038v1_10140	LOC109064089	XM_042712701.1	titin-like (LOC109064089), transcript variant X1, mRNA	-1.5462365	-0.62876105	1.5462365	down
ASM1834038v1_1022	LOC109052022	XM_019069500.2	autophagy-related protein 16-1-like (LOC109052022), mRNA	1.536341	0.6194984	1.536341	up
ASM1834038v1_10264	LOC109070376	XM_042712973.1	bcl-2-like protein 1 (LOC109070376), transcript variant X1, mRNA	-1.6709844	-0.7406982	1.6709844	down
ASM1834038v1_10276	LOC109086712	XM_042712992.1	sarcolemmal membrane-associated protein-like (LOC109086712), transcript variant X1, mRNA	1.5071189	0.5917933	1.5071189	up
ASM1834038v1_1030	LOC109052073	XM_019069541.2	DNA damage-inducible transcript 4-like protein (LOC109052073), mRNA	-1.8086671	-0.8549269	1.8086671	down
ASM1834038v1_10413	LOC109064104	XM_042713312.1	spermidine synthase (LOC109064104), mRNA	-1.7248564	-0.78647625	1.7248564	down
ASM1834038v1_10458	LOC109061099	XM_042713458.1	gametocyte-specific factor 1-like (LOC109061099), transcript variant X2, mRNA	2.8455484	1.5087067	2.8455484	up
ASM1834038v1_10465	LOC122135102	XM_042713468.1	SH3 domain-binding glutamic acid-rich-like protein 3 (LOC122135102), mRNA	-1.9229741	-0.94333935	1.9229741	down
ASM1834038v1_1059	LOC109052246	XM_019069707.2	PAK4-inhibitor inka2 (LOC109052246), mRNA	1.7735943	0.826676	1.7735943	up
ASM1834038v1_10638	LOC109048056	XM_042713817.1	rab GDP dissociation inhibitor alpha (LOC109048056), mRNA	-1.5816166	-0.6613999	1.5816166	down
ASM1834038v1_10658	LOC109061380	XM_042713861.1	complement factor I (LOC109061380), mRNA	1.517498	0.6016946	1.517498	up
ASM1834038v1_10669	LOC109102695	XM_042713877.1	E3 ubiquitin-protein ligase TRIM39-like (LOC109102695), mRNA	1.5385824	0.6216017	1.5385824	up
ASM1834038v1_10680	LOC109081543	XM_042713896.1	alpha-2,8-sialyltransferase 8E-like (LOC109081543), transcript variant X5, mRNA	4.538114	2.182093	4.538114	up
ASM1834038v1_10717	LOC109064084	XM_042713952.1	baculoviral IAP repeat-containing protein 5.1-A-like (LOC109064084), mRNA	3.0941076	1.6295234	3.0941076	up
ASM1834038v1_10849	LOC109046091	XM_042714160.1	elongation factor 1-alpha-like (LOC109046091), mRNA	3.0752363	1.6206973	3.0752363	up
ASM1834038v1_1086	LOC109052505	XM_019069933.2	calcipressin-1-like (LOC109052505), transcript variant X2, mRNA	1.8159726	0.86074245	1.8159726	up
ASM1834038v1_10866	LOC109103999	XM_042714200.1	ubiquitin-like modifier-activating enzyme 5 (LOC109103999), transcript variant X1, mRNA	-1.6062301	-0.6836786	1.6062301	down
ASM1834038v1_10935	tfa	XM_042714315.1	transferrin-a (tfa), mRNA	-1.6926523	-0.7592857	1.6926523	down
ASM1834038v1_1098	LOC109052559	XM_019069979.2	potassium channel subfamily K member 13-like (LOC109052559), mRNA	1.5671225	0.64811796	1.5671225	up
ASM1834038v1_11026	LOC109066668	XM_042714498.1	TRAF2 and NCK-interacting protein kinase-like (LOC109066668), transcript variant X1, mRNA	1.5829434	0.6626097	1.5829434	up
ASM1834038v1_11101	LOC109049205	XM_042714675.1	myosin light chain kinase, smooth muscle-like (LOC109049205), mRNA	3.700531	1.8877323	3.700531	up
ASM1834038v1_11117	LOC109091501	XM_042714700.1	UDP-glucuronosyltransferase 2A2-like (LOC109091501), mRNA	1.5061611	0.5908761	1.5061611	up
ASM1834038v1_1115	LOC109052643	XM_019070057.2	guanylate-binding protein 1-like (LOC109052643), mRNA	-1.7900414	-0.839993	1.7900414	down
ASM1834038v1_11278	LOC109076790	XM_042714947.1	pentraxin fusion protein (LOC109076790), mRNA	4.530774	2.1797576	4.530774	up
ASM1834038v1_113	hwa	XM_019063753.2	huluwa (hwa), transcript variant X1, mRNA	1.5884237	0.6675958	1.5884237	up
ASM1834038v1_11342	gnb5a	XM_042715057.1	guanine nucleotide binding protein (G protein), beta 5a (gnb5a), mRNA	2.0582566	1.0414228	2.0582566	up
ASM1834038v1_11360	LOC109050604	XM_042715085.1	ubiquitin-associated protein 1-like (LOC109050604), transcript variant X1, mRNA	1.6529679	0.72505873	1.6529679	up
ASM1834038v1_11378	LOC122135553	XM_042715126.1	GTPase IMAP family member 4-like (LOC122135553), mRNA	1.5109317	0.5954384	1.5109317	up
ASM1834038v1_11407	LOC109079527	XM_042715177.1	C-C motif chemokine 3-like (LOC109079527), transcript variant X2, mRNA	1.5439975	0.6266705	1.5439975	up
ASM1834038v1_11418	LOC109051153	XM_042715196.1	olfactomedin-4-like (LOC109051153), mRNA	-2.1495411	-1.1040287	2.1495411	down
ASM1834038v1_11483	LOC122135581	XM_042715362.1	uncharacterized LOC122135581 (LOC122135581), transcript variant X2, mRNA	1.9456996	0.960289	1.9456996	up
ASM1834038v1_11608	LOC109062666	XM_042715587.1	annexin A2-like (LOC109062666), mRNA	-1.5742719	-0.6546848	1.5742719	down
ASM1834038v1_118	pou5f3	XM_019063815.2	POU domain, class 5, transcription factor 3 (pou5f3), mRNA	2.1902332	1.1310846	2.1902332	up
ASM1834038v1_11827	LOC109071174	XM_042715936.1	phospholipase C, beta 2 (LOC109071174), mRNA	6.2952785	2.6542702	6.2952785	up
ASM1834038v1_11996	npy1r	XM_042716143.1	neuropeptide Y receptor Y1 (npy1r), transcript variant X2, mRNA	-1.6199683	-0.6959656	1.6199683	down
ASM1834038v1_1205	sult6b1	XM_019070607.2	sulfotransferase family, cytosolic, 6b, member 1 (sult6b1), mRNA	-1.6748784	-0.74405634	1.6748784	down
ASM1834038v1_12064	hemgn	XM_042716300.1	hemogen (hemgn), transcript variant X1, mRNA	1.5549036	0.63682514	1.5549036	up
ASM1834038v1_12140	LOC122135849	XM_042716477.1	essential MCU regulator, mitochondrial-like (LOC122135849), mRNA	2.497817	1.3206679	2.497817	up
ASM1834038v1_12154	zgc:152968	XM_042716505.1	uncharacterized protein LOC564848 homolog (zgc:152968), mRNA	1.7759876	0.8286215	1.7759876	up
ASM1834038v1_1217	LOC122134039	XM_019070648.2	uncharacterized protein YBL113C-like (LOC122134039), mRNA	3.0507505	1.6091642	3.0507505	up
ASM1834038v1_12201	LOC109072560	XM_042716615.1	lectin-like (LOC109072560), mRNA	1.5482587	0.6306465	1.5482587	up
ASM1834038v1_12205	LOC109096393	XM_042716619.1	protein unc-93 homolog B1-like (LOC109096393), transcript variant X1, mRNA	1.5936238	0.672311	1.5936238	up
ASM1834038v1_12265	tmem100a	XM_042716778.1	transmembrane protein 100a (tmem100a), mRNA	-1.6361035	-0.710264	1.6361035	down
ASM1834038v1_12326	ubn1	XM_042716918.1	ubinuclein 1 (ubn1), transcript variant X1, mRNA	1.5659523	0.6470403	1.5659523	up
ASM1834038v1_1234	LOC109053366	XM_019070766.2	ceruloplasmin (LOC109053366), transcript variant X2, mRNA	-2.0974936	-1.0686665	2.0974936	down
ASM1834038v1_12351	LOC109049819	XM_042716960.1	monocyte to macrophage differentiation factor 2-like (LOC109049819), transcript variant X2, mRNA	1.5940557	0.672702	1.5940557	up
ASM1834038v1_12480	LOC122135946	XM_042717204.1	histone acetyltransferase KAT5 (LOC122135946), mRNA	1.5341159	0.6174075	1.5341159	up
ASM1834038v1_12514	LOC109051147	XM_042717253.1	complement C3-like (LOC109051147), transcript variant X1, mRNA	1.688015	0.75532776	1.688015	up
ASM1834038v1_12541	LOC122135977	XM_042717295.1	uncharacterized LOC122135977 (LOC122135977), mRNA	-1.5307301	-0.6142199	1.5307301	down
ASM1834038v1_12571	LOC109080669	XM_042717349.1	polycystin-1-like (LOC109080669), mRNA	1.8881507	0.9169739	1.8881507	up
ASM1834038v1_12714	LOC122136055	XM_042717587.1	uncharacterized LOC122136055 (LOC122136055), mRNA	-1.5429093	-0.62565327	1.5429093	down
ASM1834038v1_12717	LOC122136059	XM_042717592.1	thymosin beta-b (LOC122136059), transcript variant X3, mRNA	5.9211483	2.565877	5.9211483	up
ASM1834038v1_12725	si:dkeyp-75b4.10	XM_042717603.1	ladderlectin (si:dkeyp-75b4.10), mRNA	3.8117082	1.9304377	3.8117082	up
ASM1834038v1_12767	LOC109068085	XM_042717664.1	uncharacterized LOC109068085 (LOC109068085), mRNA	1.7661865	0.8206377	1.7661865	up
ASM1834038v1_12778	mov10l1	XM_042717685.1	Mov10 like RISC complex RNA helicase 1 (mov10l1), mRNA	1.9945937	0.99609494	1.9945937	up
ASM1834038v1_12868	LOC109094234	XM_042717869.1	peroxiredoxin-1 (LOC109094234), transcript variant X1, mRNA	-1.8876873	-0.91661984	1.8876873	down
ASM1834038v1_12874	zp3b	XM_042717879.1	zona pellucida glycoprotein 3b (zp3b), mRNA	5.095639	2.3492632	5.095639	up
ASM1834038v1_12952	glula	XM_042718045.1	glutamate-ammonia ligase (glutamine synthase) a (glula), mRNA	-2.0011785	-1.0008498	2.0011785	down
ASM1834038v1_130	LOC109046048	XM_019063844.2	GTPase IMAP family member 9 (LOC109046048), mRNA	-1.5218695	-0.6058447	1.5218695	down
ASM1834038v1_13005	LOC109081113	XM_042718154.1	bcl-2-related ovarian killer protein homolog B-like (LOC109081113), mRNA	2.9906018	1.5804359	2.9906018	up
ASM1834038v1_13007	LOC109064846	XM_042718157.1	kinesin-like protein KIF1A (LOC109064846), mRNA	1.6170311	0.6933474	1.6170311	up
ASM1834038v1_13037	LOC109056360	XM_042718225.1	angiopoietin-related protein 4-like (LOC109056360), mRNA	-1.7163335	-0.7793299	1.7163335	down
ASM1834038v1_1313	LOC109053961	XM_019071267.2	protein EFR3 homolog B-like (LOC109053961), transcript variant X3, mRNA	1.751155	0.8083068	1.751155	up
ASM1834038v1_13170	LOC109113233	XM_042718528.1	zinc finger and BTB domain-containing protein 11-like (LOC109113233), transcript variant X1, mRNA	1.6094054	0.6865277	1.6094054	up
ASM1834038v1_13214	LOC109091416	XM_042718612.1	NAD kinase b (LOC109091416), transcript variant X2, mRNA	-1.5486671	-0.63102704	1.5486671	down
ASM1834038v1_13374	LOC109083317	XM_042718937.1	uncharacterized LOC109083317 (LOC109083317), mRNA	-1.763603	-0.8185258	1.763603	down
ASM1834038v1_134	ghrb	XM_019063857.2	growth hormone receptor b (ghrb), mRNA	-1.6255548	-0.7009322	1.6255548	down
ASM1834038v1_13412	mcm6l	XM_042718998.1	MCM6 minichromosome maintenance deficient 6, like (mcm6l), mRNA	3.2514727	1.7010933	3.2514727	up
ASM1834038v1_13423	LOC109111860	XM_042719025.1	protein THEM6-like (LOC109111860), transcript variant X1, mRNA	-1.6506655	-0.7230478	1.6506655	down
ASM1834038v1_13457	LOC109090419	XM_042719077.1	calreticulin-like (LOC109090419), mRNA	-1.6422895	-0.7157085	1.6422895	down
ASM1834038v1_13467	LOC109083364	XM_042719093.1	ras-related protein Rab-11B-like (LOC109083364), mRNA	-1.5476173	-0.63004875	1.5476173	down
ASM1834038v1_13525	LOC109108676	XM_042719176.1	uncharacterized LOC109108676 (LOC109108676), mRNA	-1.8810887	-0.9115679	1.8810887	down
ASM1834038v1_13557	LOC122134429	XM_042719213.1	basic proline-rich protein-like (LOC122134429), transcript variant X1, mRNA	2.8602555	1.516144	2.8602555	up
ASM1834038v1_13576	lhx8a	XM_042719276.1	LIM homeobox 8a (lhx8a), transcript variant X1, mRNA	2.3612032	1.2395222	2.3612032	up
ASM1834038v1_13605	LOC122134419	XM_042719324.1	interferon-inducible GTPase 5-like (LOC122134419), mRNA	1.8183933	0.8626643	1.8183933	up
ASM1834038v1_13632	LOC122136400	XM_042719351.1	acidic proline-rich protein PRP25-like (LOC122136400), mRNA	1.5142524	0.59860575	1.5142524	up
ASM1834038v1_13690	LOC109047509	XM_042719458.1	adhesion G protein-coupled receptor E1-like (LOC109047509), mRNA	-1.6327759	-0.70732677	1.6327759	down
ASM1834038v1_13735	LOC109075981	XM_042719540.1	cytoglobin-1-like (LOC109075981), mRNA	-3.6549265	-1.8698424	3.6549265	down
ASM1834038v1_13838	LOC109081797	XM_042719769.1	interferon-induced GTP-binding protein MxE-like (LOC109081797), mRNA	-1.6783303	-0.7470266	1.6783303	down
ASM1834038v1_13843	pgls	XM_042719777.1	6-phosphogluconolactonase (pgls), mRNA	-1.5276287	-0.61129385	1.5276287	down
ASM1834038v1_13887	LOC109102790	XM_042719868.1	histone-lysine N-methyltransferase EZH1-like (LOC109102790), transcript variant X1, mRNA	1.6810466	0.7493597	1.6810466	up
ASM1834038v1_140	socs3b	XM_019063885.2	suppressor of cytokine signaling 3b (socs3b), mRNA	-1.5873399	-0.6666111	1.5873399	down
ASM1834038v1_1404	LOC109054643	XM_019071887.2	G2/mitotic-specific cyclin-B1-like (LOC109054643), transcript variant X2, mRNA	4.9938393	2.3201494	4.9938393	up
ASM1834038v1_14134	hsp70.3	XM_042720445.1	heat shock cognate 70-kd protein, tandem duplicate 3 (hsp70.3), mRNA	-1.7150091	-0.77821624	1.7150091	down
ASM1834038v1_14181	LOC109101976	XM_042720562.1	protein spinster homolog 1 (LOC109101976), transcript variant X5, mRNA	2.459919	1.2986108	2.459919	up
ASM1834038v1_14203	slc4a1a	XM_042720611.1	solute carrier family 4 member 1a (Diego blood group) (slc4a1a), mRNA	1.9582149	0.9695391	1.9582149	up
ASM1834038v1_1434	LOC109096291	XM_019072069.2	deleted in azoospermia-like (LOC109096291), transcript variant X1, mRNA	3.290269	1.7182055	3.290269	up
ASM1834038v1_14366	LOC109107452	XM_042720949.1	guanine nucleotide-binding protein G(o) subunit alpha-like (LOC109107452), mRNA	1.9458731	0.9604177	1.9458731	up
ASM1834038v1_14414	LOC122136629	XM_042721019.1	ribonuclease inhibitor-like (LOC122136629), mRNA	-1.8782889	-0.909419	1.8782889	down
ASM1834038v1_14422	LOC109056266	XM_042721029.1	uncharacterized LOC109056266 (LOC109056266), mRNA	1.5576979	0.6394155	1.5576979	up
ASM1834038v1_14439	fasn2	XM_042721055.1	fatty acid synthase 2 (fasn2), mRNA	-1.5006877	-0.58562374	1.5006877	down
ASM1834038v1_14453	LOC122136671	XM_042721080.1	interferon-inducible GTPase 5-like (LOC122136671), transcript variant X1, mRNA	-1.6441656	-0.71735567	1.6441656	down
ASM1834038v1_14613	LOC109078762	XM_042721342.1	methyltransferase-like 26 (LOC109078762), mRNA	1.5768116	0.6570102	1.5768116	up
ASM1834038v1_14844	slc13a4	XM_042721657.1	solute carrier family 13 member 4 (slc13a4), mRNA	1.8370476	0.87738895	1.8370476	up
ASM1834038v1_14861	si:ch1073-67j19.1	XM_042721699.1	uncharacterized protein LOC100332348 homolog (si:ch1073-67j19.1), transcript variant X1, mRNA	-4.9679265	-2.3126438	4.9679265	down
ASM1834038v1_14885	LOC109094648	XM_042721777.1	lipase maturation factor 2-like (LOC109094648), mRNA	-1.7189763	-0.7815496	1.7189763	down
ASM1834038v1_14999	th2	XM_042722051.1	tyrosine hydroxylase 2 (th2), transcript variant X1, mRNA	1.5506114	0.6328372	1.5506114	up
ASM1834038v1_15048	LOC122137033	XM_042722157.1	siaz-interacting nuclear protein (LOC122137033), mRNA	2.9525635	1.5619681	2.9525635	up
ASM1834038v1_15053	LOC109098714	XM_042722176.1	reticulophagy regulator 3-like (LOC109098714), transcript variant X1, mRNA	-1.5363823	-0.61953723	1.5363823	down
ASM1834038v1_15072	LOC109094050	XM_042722224.1	zona pellucida sperm-binding protein 4-like (LOC109094050), mRNA	5.354222	2.420677	5.354222	up
ASM1834038v1_15089	pfkfb3	XM_042722283.1	6-phosphofructo-2-kinase/fructose-2,6-biphosphatase 3 (pfkfb3), transcript variant X2, mRNA	-1.903019	-0.92828995	1.903019	down
ASM1834038v1_15243	LOC109053054	XM_042722584.1	membrane-spanning 4-domains subfamily A member 4A-like (LOC109053054), mRNA	-1.6231116	-0.6987622	1.6231116	down
ASM1834038v1_1527	LOC109055480	XM_019072691.2	desmin-like (LOC109055480), mRNA	1.7593801	0.8150672	1.7593801	up
ASM1834038v1_15354	cax1	XM_042722789.1	cation/H+ exchanger protein 1 (cax1), mRNA	2.734418	1.4512337	2.734418	up
ASM1834038v1_1537	LOC109055586	XM_019072779.2	cbp/p300-interacting transactivator 2-like (LOC109055586), mRNA	1.6325537	0.70713043	1.6325537	up
ASM1834038v1_15409	LOC109089715	XM_042722883.1	membrane-spanning 4-domains subfamily A member 4A-like (LOC109089715), mRNA	-1.5719157	-0.6525239	1.5719157	down
ASM1834038v1_15539	LOC109082618	XM_042723084.1	C-C motif chemokine 19 (LOC109082618), mRNA	-2.4630897	-1.3004692	2.4630897	down
ASM1834038v1_15542	LOC109078961	XM_042723092.1	stromal cell-derived factor 2-like protein 1 (LOC109078961), mRNA	-1.6733065	-0.74270165	1.6733065	down
ASM1834038v1_15570	lrp13	XM_042723146.1	low-density lipoprotein receptor related-protein 13 (lrp13), transcript variant X1, mRNA	2.7568567	1.4630243	2.7568567	up
ASM1834038v1_15610	LOC109079943	XM_042723231.1	14-3-3 protein gamma-1-like (LOC109079943), mRNA	-1.6901913	-0.7571865	1.6901913	down
ASM1834038v1_15615	rpain	XM_042723236.1	RPA interacting protein (rpain), mRNA	1.785758	0.83653665	1.785758	up
ASM1834038v1_15623	LOC109062288	XM_042723251.1	diamine acetyltransferase 1-like (LOC109062288), transcript variant X1, mRNA	1.5381666	0.62121177	1.5381666	up
ASM1834038v1_15654	LOC109070501	XM_042723335.1	argininosuccinate synthase (LOC109070501), mRNA	-2.8612638	-1.5166525	2.8612638	down
ASM1834038v1_15673	LOC109049647	XM_042723372.1	histone-lysine N-methyltransferase SMYD1-like (LOC109049647), mRNA	3.1899192	1.6735198	3.1899192	up
ASM1834038v1_15675	LOC109068403	XM_042723375.1	max dimerization protein 1-like (LOC109068403), mRNA	1.5101075	0.5946513	1.5101075	up
ASM1834038v1_15714	LOC109079808	XM_042723425.1	protein B4 (LOC109079808), transcript variant X1, mRNA	2.673914	1.4189531	2.673914	up
ASM1834038v1_15756	LOC122137397	XM_042723471.1	homeobox protein cut-like 1 (LOC122137397), mRNA	1.6443179	0.71748924	1.6443179	up
ASM1834038v1_15797	LOC109048397	XM_042723533.1	piwi-like protein 2 (LOC109048397), mRNA	2.2841475	1.1916558	2.2841475	up
ASM1834038v1_15843	pik3ip1	XM_042723660.1	phosphoinositide-3-kinase interacting protein 1 (pik3ip1), mRNA	1.6401472	0.71382535	1.6401472	up
ASM1834038v1_15914	ctsll	XM_042723831.1	cathepsin L, like (ctsll), transcript variant X1, mRNA	4.4372644	2.1496706	4.4372644	up
ASM1834038v1_15936	anxa1a	XM_042723872.1	annexin A1a (anxa1a), mRNA	-1.7635789	-0.8185061	1.7635789	down
ASM1834038v1_15983	LOC109090115	XM_042723977.1	ATP-binding cassette, sub-family B (MDR/TAP), member 9 (LOC109090115), mRNA	-1.6411878	-0.7147403	1.6411878	down
ASM1834038v1_16033	hmbsa	XM_042724083.1	hydroxymethylbilane synthase a (hmbsa), transcript variant X2, mRNA	1.5486155	0.63097894	1.5486155	up
ASM1834038v1_16097	aif1l	XM_042724244.1	allograft inflammatory factor 1-like (aif1l), mRNA	-2.337037	-1.2246807	2.337037	down
ASM1834038v1_16098	LOC109065903	XM_042724245.1	laminin subunit gamma-3-like (LOC109065903), mRNA	1.6040238	0.6816956	1.6040238	up
ASM1834038v1_1614	LOC109056203	XM_019073438.2	hemoglobin subunit beta (LOC109056203), mRNA	1.5939023	0.67256325	1.5939023	up
ASM1834038v1_1615	LOC109056206	XM_019073439.2	hemoglobin subunit alpha-like (LOC109056206), mRNA	2.8223963	1.4969206	2.8223963	up
ASM1834038v1_16172	LOC109063206	XM_042724428.1	annexin A3-like (LOC109063206), mRNA	2.8456426	1.5087545	2.8456426	up
ASM1834038v1_16185	LOC109109951	XM_042724455.1	transient receptor potential cation channel subfamily V member 1-like (LOC109109951), transcript variant X4, mRNA	1.7203175	0.7826748	1.7203175	up
ASM1834038v1_16236	LOC109086786	XM_042724572.1	disabled homolog 2-like (LOC109086786), transcript variant X1, mRNA	-1.6981714	-0.76398206	1.6981714	down
ASM1834038v1_1633	LOC109056358	XM_019073562.2	microtubule-associated proteins 1A/1B light chain 3C-like (LOC109056358), transcript variant X2, mRNA	4.1624393	2.0574293	4.1624393	up
ASM1834038v1_16366	LOC109070443	XM_042724828.1	tubulin-specific chaperone cofactor E-like protein (LOC109070443), transcript variant X1, mRNA	1.5200804	0.60414773	1.5200804	up
ASM1834038v1_16418	LOC122137499	XM_042724946.1	neurogranin-like (LOC122137499), mRNA	-1.6563282	-0.7279886	1.6563282	down
ASM1834038v1_16421	LOC109090657	XM_042724949.1	maternal B9.15 protein-like (LOC109090657), transcript variant X1, mRNA	4.259535	2.0906959	4.259535	up
ASM1834038v1_1645	LOC109056404	XM_019073609.2	protein S100-A1 (LOC109056404), transcript variant X2, mRNA	3.6964214	1.8861293	3.6964214	up
ASM1834038v1_16505	LOC109111025	XM_042725131.1	ankyrin-1-like (LOC109111025), transcript variant X1, mRNA	1.5406103	0.623502	1.5406103	up
ASM1834038v1_16559	LOC109092523	XM_042725204.1	galactose-specific lectin nattectin-like (LOC109092523), mRNA	3.3231604	1.732556	3.3231604	up
ASM1834038v1_16589	zglp1	XM_042725242.1	zinc finger GATA like protein 1 (zglp1), mRNA	1.669482	0.73940057	1.669482	up
ASM1834038v1_16613	LOC109053183	XM_042725294.1	E3 ubiquitin-protein ligase TRIM39-like (LOC109053183), transcript variant X1, mRNA	1.6555294	0.72729266	1.6555294	up
ASM1834038v1_16683	sox21a	XM_042725435.1	SRY-box transcription factor 21a (sox21a), mRNA	1.6935446	0.760046	1.6935446	up
ASM1834038v1_16710	LOC109052874	XM_042725488.1	SOSS complex subunit B2-like (LOC109052874), mRNA	3.7643616	1.9124053	3.7643616	up
ASM1834038v1_1692	LOC109056742	XM_019073933.2	uncharacterized LOC109056742 (LOC109056742), mRNA	3.322928	1.732455	3.322928	up
ASM1834038v1_16990	tac3b	XM_042726162.1	tachykinin precursor 3b (tac3b), transcript variant X2, mRNA	5.165428	2.368888	5.165428	up
ASM1834038v1_17037	zgc:152986	XM_042726257.1	uncharacterized protein LOC101884054 homolog (zgc:152986), mRNA	3.1393137	1.6504492	3.1393137	up
ASM1834038v1_17242	LOC109053664	XM_042726710.1	tudor domain-containing protein 7A-like (LOC109053664), mRNA	1.7197565	0.7822043	1.7197565	up
ASM1834038v1_17284	LOC109058703	XM_042726779.1	GTPase IMAP family member 7-like (LOC109058703), transcript variant X1, mRNA	2.5505383	1.3508017	2.5505383	up
ASM1834038v1_17367	LOC122137885	XM_042726887.1	TRAF-interacting protein with FHA domain-containing protein A-like (LOC122137885), mRNA	-1.5142499	-0.5986033	1.5142499	down
ASM1834038v1_17393	LOC109092948	XM_042726937.1	protein KHNYN-like (LOC109092948), transcript variant X1, mRNA	-1.5122223	-0.59667027	1.5122223	down
ASM1834038v1_17434	zpax4	XM_042727016.1	zona pellucida protein AX 4 (zpax4), transcript variant X1, mRNA	3.2165356	1.6855077	3.2165356	up
ASM1834038v1_17488	cth1	XM_042727129.1	cysteine three histidine 1 (cth1), mRNA	4.7172894	2.2379582	4.7172894	up
ASM1834038v1_1752	LOC109057103	XM_019074301.2	zinc finger protein 397-like (LOC109057103), mRNA	1.7146438	0.7779089	1.7146438	up
ASM1834038v1_17642	LOC109045993	XM_042727436.1	ataxin-7-like protein 3 (LOC109045993), transcript variant X1, mRNA	1.6800283	0.74848557	1.6800283	up
ASM1834038v1_17660	LOC109046792	XM_042727482.1	lysophosphatidic acid receptor 6-like (LOC109046792), mRNA	1.5392001	0.6221808	1.5392001	up
ASM1834038v1_17677	LOC109051194	XM_042727529.1	band 3 anion exchange protein-like (LOC109051194), transcript variant X1, mRNA	1.5871849	0.66647017	1.5871849	up
ASM1834038v1_17730	ccnb2	XM_042727625.1	cyclin B2 (ccnb2), mRNA	2.3531651	1.2346026	2.3531651	up
ASM1834038v1_17813	LOC109105508	XM_042727864.1	lysophosphatidylcholine acyltransferase 2 (LOC109105508), mRNA	-1.5314676	-0.6149148	1.5314676	down
ASM1834038v1_17867	LOC122137983	XM_042728024.1	coiled-coil domain-containing protein 96-like (LOC122137983), mRNA	1.5385607	0.6215814	1.5385607	up
ASM1834038v1_17933	rbpms2b	XM_042728166.1	RNA binding protein, mRNA processing factor 2b (rbpms2b), mRNA	1.5369903	0.62010807	1.5369903	up
ASM1834038v1_18050	zgc:56231	XM_042728425.1	uncharacterized protein LOC406257 homolog (zgc:56231), mRNA	3.8900945	1.9598053	3.8900945	up
ASM1834038v1_18075	pabpn1l	XM_042728480.1	PABPN1 like, cytoplasmic (pabpn1l), mRNA	3.30179	1.7232484	3.30179	up
ASM1834038v1_1811	LOC109057454	XM_019074693.2	dickkopf-related protein 3-like (LOC109057454), mRNA	1.8687254	0.9020546	1.8687254	up
ASM1834038v1_1812	LOC109057478	XM_019074718.2	mesencephalic astrocyte-derived neurotrophic factor-like (LOC109057478), mRNA	-1.6543593	-0.72627264	1.6543593	down
ASM1834038v1_18144	LOC109093331	XM_042728643.1	adenosine receptor A2b-like (LOC109093331), mRNA	3.111146	1.637446	3.111146	up
ASM1834038v1_18269	cpox	XM_042728935.1	coproporphyrinogen oxidase (cpox), mRNA	1.6217139	0.6975193	1.6217139	up
ASM1834038v1_18356	LOC109071012	XM_042729118.1	uncharacterized LOC109071012 (LOC109071012), mRNA	1.5046306	0.58940935	1.5046306	up
ASM1834038v1_18362	LOC122138180	XM_042729124.1	cystatin (LOC122138180), mRNA	4.4318137	2.1478972	4.4318137	up
ASM1834038v1_18462	LOC122138218	XM_042729309.1	uncharacterized LOC122138218 (LOC122138218), mRNA	1.5106239	0.59514457	1.5106239	up
ASM1834038v1_18463	LOC109050650	XM_042729310.1	uncharacterized LOC109050650 (LOC109050650), transcript variant X1, mRNA	1.6818076	0.7500127	1.6818076	up
ASM1834038v1_18519	slc2a6	XM_042729441.1	solute carrier family 2 member 6 (slc2a6), mRNA	-1.9443563	-0.95929265	1.9443563	down
ASM1834038v1_18614	mkrn4	XM_042729698.1	makorin, ring finger protein, 4 (mkrn4), transcript variant X1, mRNA	1.9930446	0.994974	1.9930446	up
ASM1834038v1_18616	LOC109092094	XM_042729702.1	endosome/lysosome-associated apoptosis and autophagy regulator 1-like (LOC109092094), transcript variant X2, mRNA	1.5327847	0.616155	1.5327847	up
ASM1834038v1_18765	LOC109110108	XM_042730005.1	aspartate beta-hydroxylase domain-containing protein 2-like (LOC109110108), mRNA	1.5267876	0.6104994	1.5267876	up
ASM1834038v1_1878	LOC109057915	XM_019075138.2	leucine-rich repeat LGI family, member 3 (LOC109057915), mRNA	3.183402	1.6705694	3.183402	up
ASM1834038v1_18867	LOC109057911	XM_042730202.1	leucine-rich repeat LGI family member 3-like (LOC109057911), mRNA	1.6510106	0.72334945	1.6510106	up
ASM1834038v1_18877	LOC109065404	XM_042730226.1	gamma-glutamyl hydrolase (LOC109065404), mRNA	-2.025567	-1.0183258	2.025567	down
ASM1834038v1_18921	LOC109090561	XM_042730337.1	cytosolic acyl coenzyme A thioester hydrolase (LOC109090561), transcript variant X3, mRNA	-1.5172775	-0.6014849	1.5172775	down
ASM1834038v1_18939	LOC109070548	XM_042730384.1	spindlin-Z-like (LOC109070548), mRNA	1.560181	0.6417134	1.560181	up
ASM1834038v1_19054	LOC109099318	XM_042730540.1	interleukin-1 receptor type 2-like (LOC109099318), mRNA	-2.0523152	-1.0372523	2.0523152	down
ASM1834038v1_19066	rrp1	XM_042730563.1	ribosomal RNA processing 1 (rrp1), transcript variant X1, mRNA	-1.5113951	-0.59588087	1.5113951	down
ASM1834038v1_19129	ybey	XM_042730681.1	ybeY metalloendoribonuclease (ybey), transcript variant X2, mRNA	-1.8295932	-0.8715229	1.8295932	down
ASM1834038v1_19206	LOC122138439	XM_042730850.1	uncharacterized LOC122138439 (LOC122138439), transcript variant X2, mRNA	1.9553515	0.96742797	1.9553515	up
ASM1834038v1_19239	LOC122138452	XM_042730914.1	protein CREG2-like (LOC122138452), mRNA	1.9856849	0.98963666	1.9856849	up
ASM1834038v1_19277	si:ch211-167j6.3	XM_042731008.1	uncharacterized si:ch211-167j6.3 (si:ch211-167j6.3), mRNA	2.4824083	1.3117404	2.4824083	up
ASM1834038v1_19306	LOC109102849	XM_042731063.1	ankyrin repeat and SOCS box protein 11-like (LOC109102849), mRNA	1.7120777	0.77574825	1.7120777	up
ASM1834038v1_19376	LOC109112116	XM_042731246.1	NAD(P)H dehydrogenase [quinone] 1-like (LOC109112116), transcript variant X1, mRNA	2.6709583	1.4173574	2.6709583	up
ASM1834038v1_19406	rbm44	XM_042731298.1	RNA binding motif protein 44 (rbm44), mRNA	2.0582418	1.0414126	2.0582418	up
ASM1834038v1_19419	LOC109089282	XM_042731330.1	cis-aconitate decarboxylase-like (LOC109089282), mRNA	-3.6338663	-1.8615054	3.6338663	down
ASM1834038v1_19440	LOC109047162	XM_042731380.1	galectin-3-binding protein A-like (LOC109047162), mRNA	1.8367066	0.8771212	1.8367066	up
ASM1834038v1_19520	rcan1a	XM_042731624.1	regulator of calcineurin 1a (rcan1a), transcript variant X2, mRNA	1.8551507	0.89153636	1.8551507	up
ASM1834038v1_19579	LOC122138519	XM_042731777.1	inactive all-trans-retinol 13,14-reductase-like (LOC122138519), mRNA	4.049838	2.0178642	4.049838	up
ASM1834038v1_19607	LOC109055965	XM_042731845.1	STE20/SPS1-related proline-alanine-rich protein kinase-like (LOC109055965), mRNA	-1.5334408	-0.61677253	1.5334408	down
ASM1834038v1_19652	LOC122134516	XM_042731932.1	protein NLRC3-like (LOC122134516), transcript variant X1, mRNA	-1.6297961	-0.7046915	1.6297961	down
ASM1834038v1_19684	ddx4	XM_042731968.1	DEAD (Asp-Glu-Ala-Asp) box polypeptide 4 (ddx4), mRNA	2.1991346	1.136936	2.1991346	up
ASM1834038v1_19712	LOC109047900	XM_042731997.1	embryonic polyadenylate-binding protein-like (LOC109047900), mRNA	2.6894941	1.4273349	2.6894941	up
ASM1834038v1_19715	LOC122138603	XM_042732000.1	cornifelin homolog B-like (LOC122138603), transcript variant X1, mRNA	4.55721	2.188151	4.55721	up
ASM1834038v1_19841	LOC109063102	XM_042732188.1	claudin-23 (LOC109063102), mRNA	1.5737917	0.6542446	1.5737917	up
ASM1834038v1_1988	map1lc3c	XM_019075808.2	microtubule-associated protein 1 light chain 3 gamma (map1lc3c), transcript variant X2, mRNA	4.494509	2.1681635	4.494509	up
ASM1834038v1_19930	LOC109097237	XM_042732345.1	sodium-dependent phosphate transporter 1-B (LOC109097237), transcript variant X1, mRNA	-1.542675	-0.62543416	1.542675	down
ASM1834038v1_20019	LOC109061139	XM_042732547.1	importin subunit alpha-5-like (LOC109061139), transcript variant X1, mRNA	4.7900634	2.2600448	4.7900634	up
ASM1834038v1_20081	LOC109097193	XM_042732768.1	hypoxia up-regulated protein 1 (LOC109097193), mRNA	-1.5323548	-0.61575043	1.5323548	down
ASM1834038v1_20228	dusp11	XM_042733076.1	dual specificity phosphatase 11 (RNA/RNP complex 1-interacting) (dusp11), mRNA	-1.6354077	-0.70965034	1.6354077	down
ASM1834038v1_20254	npm2b	XM_042733120.1	nucleophosmin/nucleoplasmin, 2b (npm2b), transcript variant X1, mRNA	3.2868865	1.7167217	3.2868865	up
ASM1834038v1_20266	LOC109062994	XM_042733144.1	interleukin-1 beta (LOC109062994), transcript variant X2, mRNA	-1.7693449	-0.82321537	1.7693449	down
ASM1834038v1_20269	LOC109062940	XM_042733147.1	homeobox expressed in ES cells 1-like (LOC109062940), mRNA	2.4913805	1.3169453	2.4913805	up
ASM1834038v1_20293	LOC122134053	XM_042733241.1	elongation of very long chain fatty acids protein 7-like (LOC122134053), mRNA	2.4988322	1.321254	2.4988322	up
ASM1834038v1_20296	LOC109086783	XM_042733256.1	ras-related protein Rab-3C-like (LOC109086783), mRNA	-1.5790032	-0.6590141	1.5790032	down
ASM1834038v1_20305	LOC109097455	XM_042733269.1	transmembrane emp24 domain-containing protein 2 (LOC109097455), transcript variant X1, mRNA	-1.6794041	-0.7479495	1.6794041	down
ASM1834038v1_20381	LOC109111956	XM_042733406.1	type-1 angiotensin II receptor-associated protein-like (LOC109111956), mRNA	-1.9544696	-0.96677715	1.9544696	down
ASM1834038v1_20410	LOC109064286	XM_042733437.1	putative nuclease HARBI1 (LOC109064286), mRNA	-1.8161867	-0.86091244	1.8161867	down
ASM1834038v1_206	LOC109046630	XM_019064390.2	39S ribosomal protein L54, mitochondrial-like (LOC109046630), mRNA	-1.5012921	-0.58620477	1.5012921	down
ASM1834038v1_20668	si:dkey-238i5.2	XM_042733928.1	uncharacterized si:dkey-238i5.2 (si:dkey-238i5.2), mRNA	-1.5311253	-0.6145923	1.5311253	down
ASM1834038v1_20799	LOC109052582	XM_042734259.1	zinc finger CCCH domain-containing protein 7B-like (LOC109052582), transcript variant X1, mRNA	1.6297083	0.7046138	1.6297083	up
ASM1834038v1_2088	LOC109059429	XM_019076628.2	mast cell protease 1A-like (LOC109059429), mRNA	1.5461545	0.62868446	1.5461545	up
ASM1834038v1_20901	LOC109051529	XM_042734545.1	keratin, type I cytoskeletal 19-like (LOC109051529), mRNA	1.633148	0.70765555	1.633148	up
ASM1834038v1_20919	LOC109056537	XM_042734579.1	la-related protein 6-like (LOC109056537), mRNA	2.826587	1.4990611	2.826587	up
ASM1834038v1_20944	LOC109087127	XM_042734629.1	dynein axonemal heavy chain 12-like (LOC109087127), mRNA	1.7093611	0.77345717	1.7093611	up
ASM1834038v1_20993	gemin6	XM_042734704.1	gem (nuclear organelle) associated protein 6 (gemin6), mRNA	1.6677433	0.7378972	1.6677433	up
ASM1834038v1_21152	LOC109087775	XM_042734959.1	mucin-22-like (LOC109087775), transcript variant X1, mRNA	2.08252	1.0583304	2.08252	up
ASM1834038v1_21172	LOC109072463	XM_042735006.1	glucose-6-phosphatase catalytic subunit 1-like (LOC109072463), mRNA	-1.9411831	-0.95693624	1.9411831	down
ASM1834038v1_21260	LOC109059051	XM_042735268.1	ribonuclease P protein subunit p30-like (LOC109059051), transcript variant X2, mRNA	1.5746576	0.6550381	1.5746576	up
ASM1834038v1_21289	LOC122139206	XM_042735321.1	glycerol-3-phosphate phosphatase-like (LOC122139206), mRNA	-1.6905777	-0.7575163	1.6905777	down
ASM1834038v1_21295	LOC109099781	XM_042735332.1	hemoglobin subunit alpha-like (LOC109099781), mRNA	1.9187721	0.9401834	1.9187721	up
ASM1834038v1_21297	LOC109099564	XM_042735334.1	hemoglobin subunit beta-like (LOC109099564), mRNA	1.7443314	0.8026742	1.7443314	up
ASM1834038v1_21351	cdca9	XM_042735433.1	cell division cycle associated 9 (cdca9), mRNA	4.62188	2.20848	4.62188	up
ASM1834038v1_21386	LOC109086798	XM_042735539.1	transmembrane protease serine 9-like (LOC109086798), transcript variant X1, mRNA	3.1499803	1.6553428	3.1499803	up
ASM1834038v1_21400	fbrs	XM_042735581.1	fibrosin (fbrs), transcript variant X1, mRNA	1.5191045	0.60322106	1.5191045	up
ASM1834038v1_21417	LOC109073995	XM_042735623.1	uncharacterized LOC109073995 (LOC109073995), mRNA	-2.3580773	-1.237611	2.3580773	down
ASM1834038v1_21418	pdk2a	XM_042735624.1	pyruvate dehydrogenase kinase 2a (pdk2a), mRNA	-1.6281213	-0.70320815	1.6281213	down
ASM1834038v1_21438	gfra1b	XM_042735664.1	gdnf family receptor alpha 1b (gfra1b), mRNA	1.8183864	0.86265886	1.8183864	up
ASM1834038v1_21444	LOC109099979	XM_042735710.1	tudor domain-containing protein 1-like (LOC109099979), transcript variant X1, mRNA	1.7505175	0.8077815	1.7505175	up
ASM1834038v1_21591	LOC122139312	XM_042736043.1	carbonic anhydrase 4-like (LOC122139312), mRNA	2.702524	1.4343075	2.702524	up
ASM1834038v1_21835	LOC122139400	XM_042736546.1	S-adenosylmethionine synthase-like (LOC122139400), transcript variant X1, mRNA	1.5601214	0.6416583	1.5601214	up
ASM1834038v1_21836	LOC109100573	XM_042736548.1	transmembrane protein 150A-like (LOC109100573), mRNA	1.6578686	0.72932965	1.6578686	up
ASM1834038v1_21906	LOC109076735	XM_042736717.1	B-cell receptor CD22-like (LOC109076735), mRNA	1.613455	0.69015336	1.613455	up
ASM1834038v1_22021	ddx43	XM_042736993.1	DEAD (Asp-Glu-Ala-Asp) box polypeptide 43 (ddx43), mRNA	2.6647165	1.413982	2.6647165	up
ASM1834038v1_22080	LOC109100610	XM_042737135.1	thyroid receptor-interacting protein 11-like (LOC109100610), mRNA	1.5583347	0.6400051	1.5583347	up
ASM1834038v1_22106	tdrd9	XM_042737215.1	tudor domain containing 9 (tdrd9), mRNA	2.2235312	1.1528527	2.2235312	up
ASM1834038v1_22277	LOC109087237	XM_042737553.1	rano class II histocompatibility antigen, A beta chain-like (LOC109087237), mRNA	-2.169895	-1.1176251	2.169895	down
ASM1834038v1_2234	cep72	XM_019077520.2	centrosomal protein 72 (cep72), transcript variant X1, mRNA	1.558564	0.6402173	1.558564	up
ASM1834038v1_22411	LOC109048782	XM_042737770.1	mitochondrial inner membrane protease ATP23 homolog (LOC109048782), transcript variant X2, mRNA	2.1009076	1.0710127	2.1009076	up
ASM1834038v1_22530	slc34a1a	XM_042737961.1	solute carrier family 34 member 1a (slc34a1a), mRNA	-1.5823865	-0.662102	1.5823865	down
ASM1834038v1_22804	LOC109069928	XM_042738569.1	transforming growth factor-beta-induced protein ig-h3 (LOC109069928), transcript variant X1, mRNA	-1.62838	-0.7034374	1.62838	down
ASM1834038v1_2285	LOC109060742	XM_019077896.2	uncharacterized LOC109060742 (LOC109060742), transcript variant X1, mRNA	4.2369385	2.083022	4.2369385	up
ASM1834038v1_22852	LOC109048090	XM_042738672.1	cyclin-G1-like (LOC109048090), transcript variant X1, mRNA	1.7917562	0.84137434	1.7917562	up
ASM1834038v1_22986	LOC109112465	XM_042738876.1	zona pellucida sperm-binding protein 1-like (LOC109112465), mRNA	2.3305385	1.2206633	2.3305385	up
ASM1834038v1_23182	dynll2a	XM_042739273.1	dynein, light chain, LC8-type 2a (dynll2a), transcript variant X2, mRNA	1.6499555	0.7224271	1.6499555	up
ASM1834038v1_23375	samsn1a	XM_042739702.1	SAM domain, SH3 domain and nuclear localisation signals 1a (samsn1a), mRNA	-1.5114026	-0.595888	1.5114026	down
ASM1834038v1_23387	omgb	XM_042739733.1	oligodendrocyte myelin glycoprotein b (omgb), mRNA	-2.0360904	-1.0258017	2.0360904	down
ASM1834038v1_23500	LOC109098581	XM_042740000.1	transmembrane O-methyltransferase homolog (LOC109098581), mRNA	1.638053	0.71198213	1.638053	up
ASM1834038v1_23517	LOC109050415	XM_042740023.1	suppressor protein SRP40 (LOC109050415), transcript variant X1, mRNA	-1.8505243	-0.8879341	1.8505243	down
ASM1834038v1_23599	LOC109065297	XM_042740143.1	nuclear mitotic apparatus protein 1-like (LOC109065297), transcript variant X1, mRNA	2.490374	1.3163625	2.490374	up
ASM1834038v1_23769	LOC109075087	XM_042740430.1	caprin-2-like (LOC109075087), mRNA	1.9337823	0.95142543	1.9337823	up
ASM1834038v1_2380	plekho2	XM_019078493.2	pleckstrin homology domain containing, family O member 2 (plekho2), mRNA	-1.5282172	-0.6118496	1.5282172	down
ASM1834038v1_239	oxt	XM_019064606.2	oxytocin (oxt), mRNA	1.8852227	0.9147349	1.8852227	up
ASM1834038v1_23913	c4b	XM_042740725.1	complement 4B (Chido blood group) (c4b), mRNA	-1.846749	-0.8849877	1.846749	down
ASM1834038v1_23923	gapdh	XM_042740752.1	glyceraldehyde-3-phosphate dehydrogenase (gapdh), mRNA	1.6845604	0.75237215	1.6845604	up
ASM1834038v1_23949	hdac9b	XM_042740814.1	histone deacetylase 9b (hdac9b), transcript variant X3, mRNA	-1.5128735	-0.59729135	1.5128735	down
ASM1834038v1_2399	LOC109061560	XM_019078661.2	uncharacterized LOC109061560 (LOC109061560), mRNA	1.570305	0.6510448	1.570305	up
ASM1834038v1_24054	LOC109054926	XM_042741053.1	ETS domain-containing transcription factor ERF-like (LOC109054926), transcript variant X3, mRNA	1.808804	0.85503614	1.808804	up
ASM1834038v1_24068	LOC109105365	XM_042741080.1	RING finger protein 151-like (LOC109105365), mRNA	2.3227382	1.2158265	2.3227382	up
ASM1834038v1_24081	LOC109081073	XM_042741107.1	metalloreductase STEAP4-like (LOC109081073), transcript variant X2, mRNA	-2.5410595	-1.3454301	2.5410595	down
ASM1834038v1_241	smyd1a	XM_019064610.2	SET and MYND domain containing 1a (smyd1a), mRNA	1.5982642	0.6765059	1.5982642	up
ASM1834038v1_24128	LOC109088679	XM_042741189.1	phenylalanine-4-hydroxylase-like (LOC109088679), mRNA	-2.011666	-1.0083908	2.011666	down
ASM1834038v1_24151	atn1	XM_042741252.1	atrophin 1 (atn1), transcript variant X1, mRNA	1.632652	0.70721734	1.632652	up
ASM1834038v1_2426	zgc:111868	XM_019078769.2	uncharacterized protein LOC556628 homolog (zgc:111868), mRNA	3.246489	1.6988803	3.246489	up
ASM1834038v1_24265	LOC122140028	XM_042741531.1	protoporphyrinogen oxidase-like (LOC122140028), transcript variant X1, mRNA	1.5532603	0.6352997	1.5532603	up
ASM1834038v1_24319	LOC109069539	XM_042741663.1	ral guanine nucleotide dissociation stimulator-like 2 (LOC109069539), transcript variant X6, mRNA	1.6597733	0.7309863	1.6597733	up
ASM1834038v1_24353	notchl	XM_042741721.1	notch receptor, like (notchl), mRNA	1.5311815	0.6146453	1.5311815	up
ASM1834038v1_24376	LOC122140050	XM_042741766.1	leukocyte elastase inhibitor-like (LOC122140050), transcript variant X5, mRNA	2.2524784	1.1715133	2.2524784	up
ASM1834038v1_24391	LOC122140056	XM_042741795.1	V-type proton ATPase subunit C 1-A-like (LOC122140056), mRNA	-1.5838484	-0.6634342	1.5838484	down
ASM1834038v1_24417	LOC109091537	XM_042741836.1	polyadenylate-binding protein 1A-like (LOC109091537), transcript variant X1, mRNA	2.0731552	1.0518281	2.0731552	up
ASM1834038v1_24420	tpbgl	XM_042741841.1	trophoblast glycoprotein-like (tpbgl), mRNA	1.9024334	0.92784595	1.9024334	up
ASM1834038v1_24432	xrcc1	XM_042741864.1	X-ray repair complementing defective repair in Chinese hamster cells 1 (xrcc1), mRNA	1.5998145	0.67790467	1.5998145	up
ASM1834038v1_24500	LOC109076068	XM_042742038.1	aarF domain-containing protein kinase 1-like (LOC109076068), mRNA	-1.8615507	-0.89650494	1.8615507	down
ASM1834038v1_24767	senp6b	XM_042742632.1	SUMO specific peptidase 6b (senp6b), transcript variant X1, mRNA	1.90138	0.92704684	1.90138	up
ASM1834038v1_24825	zgc:163014	XM_042742750.1	uncharacterized protein LOC100038766 homolog (zgc:163014), mRNA	3.0262768	1.597544	3.0262768	up
ASM1834038v1_24842	LOC109107643	XM_042742775.1	alpha-amylase-like (LOC109107643), mRNA	2.4844053	1.3129005	2.4844053	up
ASM1834038v1_24970	LOC109045301	XM_042743064.1	uncharacterized LOC109045301 (LOC109045301), mRNA	2.7092118	1.4378732	2.7092118	up
ASM1834038v1_25094	tbpl2	XM_042743260.1	TATA box binding protein like 2 (tbpl2), transcript variant X1, mRNA	2.5367987	1.343009	2.5367987	up
ASM1834038v1_2510	si:dkey-195m11.11	XM_019079287.2	uncharacterized si:dkey-195m11.11 (si:dkey-195m11.11), mRNA	-1.8745122	-0.90651524	1.8745122	down
ASM1834038v1_25113	LOC109045583	XM_042743291.1	zona pellucida sperm-binding protein 3-like (LOC109045583), mRNA	2.4783263	1.3093662	2.4783263	up
ASM1834038v1_25228	LOC122140345	XM_042743548.1	epidermal differentiation-specific protein-like (LOC122140345), mRNA	-2.9346182	-1.5531728	2.9346182	down
ASM1834038v1_25272	LOC109102915	XM_042743624.1	potassium/sodium hyperpolarization-activated cyclic nucleotide-gated channel 4-like (LOC109102915), mRNA	2.402776	1.2647022	2.402776	up
ASM1834038v1_25297	LOC109085553	XM_042743656.1	cyclin P (LOC109085553), mRNA	2.848371	1.5101371	2.848371	up
ASM1834038v1_25326	LOC109058861	XM_042743708.1	E3 ubiquitin-protein ligase TRIM16-like (LOC109058861), mRNA	1.9804572	0.9858335	1.9804572	up
ASM1834038v1_25433	LOC109109670	XM_042743924.1	zinc transporter 1-like (LOC109109670), transcript variant X1, mRNA	1.6595494	0.73079157	1.6595494	up
ASM1834038v1_25497	wee2	XM_042744076.1	WEE2 oocyte meiosis inhibiting kinase (wee2), transcript variant X1, mRNA	4.0135465	2.0048776	4.0135465	up
ASM1834038v1_25538	LOC109080618	XM_042744165.1	cholesteryl ester transfer protein, plasma (LOC109080618), mRNA	-1.5858018	-0.66521245	1.5858018	down
ASM1834038v1_25592	zgc:173742	XM_042744279.1	DNA topoisomerase I, mitochondrial (zgc:173742), transcript variant X1, mRNA	2.912335	1.5421762	2.912335	up
ASM1834038v1_25637	cpt1b	XM_042744408.1	carnitine palmitoyltransferase 1B (muscle) (cpt1b), mRNA	-1.61285	-0.6896122	1.61285	down
ASM1834038v1_25806	LOC109068459	XM_042744761.1	progranulin-like (LOC109068459), mRNA	-2.0225976	-1.0162094	2.0225976	down
ASM1834038v1_25825	LOC109111040	XM_042744788.1	adaptin ear-binding coat-associated protein 1-like (LOC109111040), transcript variant X2, mRNA	1.970967	0.97890365	1.970967	up
ASM1834038v1_25853	LOC109110918	XM_042744845.1	geminin-like (LOC109110918), transcript variant X2, mRNA	1.9737909	0.9809692	1.9737909	up
ASM1834038v1_25975	LOC109110865	XM_042745112.1	tyrosine--tRNA ligase, cytoplasmic (LOC109110865), mRNA	-1.6857603	-0.7533994	1.6857603	down
ASM1834038v1_25995	LOC109066060	XM_042745140.1	basic leucine zipper and W2 domain-containing protein 2-like (LOC109066060), transcript variant X3, mRNA	1.6080636	0.68532443	1.6080636	up
ASM1834038v1_2600	zp3f.2	XM_019079975.2	zona pellucida glycoprotein 3f, tandem duplicate 2 (zp3f.2), mRNA	3.0888033	1.627048	3.0888033	up
ASM1834038v1_2618	LOC109063003	XM_019080088.2	C-X-C motif chemokine 11-1-like (LOC109063003), transcript variant X1, mRNA	-1.9926476	-0.99468666	1.9926476	down
ASM1834038v1_26193	LOC122140734	XM_042745508.1	sorting nexin-10A-like (LOC122140734), mRNA	-1.7944697	-0.84355754	1.7944697	down
ASM1834038v1_26231	LOC109096576	XM_042745570.1	sorting nexin-10A-like (LOC109096576), transcript variant X1, mRNA	-2.2563355	-1.1739815	2.2563355	down
ASM1834038v1_26268	stx1b	XM_042745631.1	syntaxin 1B (stx1b), mRNA	-1.548225	-0.63061523	1.548225	down
ASM1834038v1_26291	si:dkey-208k4.2	XM_042745688.1	P43 5S RNA-binding protein-like (si:dkey-208k4.2), mRNA	5.0183425	2.327211	5.0183425	up
ASM1834038v1_26323	LOC109111889	XM_042745749.1	C3a anaphylatoxin chemotactic receptor (LOC109111889), transcript variant X1, mRNA	1.5830207	0.66268015	1.5830207	up
ASM1834038v1_26335	LOC122140792	XM_042745770.1	trichohyalin-like (LOC122140792), transcript variant X1, mRNA	1.5081346	0.59276515	1.5081346	up
ASM1834038v1_26376	LOC109058844	XM_042745889.1	procathepsin L-like (LOC109058844), transcript variant X1, mRNA	1.9650387	0.9745577	1.9650387	up
ASM1834038v1_264	LOC109047183	XM_019064890.2	ferritin, heavy subunit-like (LOC109047183), mRNA	1.5148441	0.59916925	1.5148441	up
ASM1834038v1_26560	henmt1	XM_042746206.1	HEN methyltransferase 1 (henmt1), mRNA	2.417565	1.2735547	2.417565	up
ASM1834038v1_26585	LOC122140914	XM_042746254.1	glutathione-specific gamma-glutamylcyclotransferase 1-like (LOC122140914), mRNA	-1.543403	-0.62611485	1.543403	down
ASM1834038v1_26587	LOC122134150	XM_042746257.1	uncharacterized LOC122134150 (LOC122134150), transcript variant X2, mRNA	1.5732455	0.6537438	1.5732455	up
ASM1834038v1_26626	snapc1a	XM_042746336.1	small nuclear RNA activating complex, polypeptide 1a (snapc1a), mRNA	2.0538073	1.0383009	2.0538073	up
ASM1834038v1_26650	LOC109069125	XM_042746372.1	zona pellucida sperm-binding protein 4 (LOC109069125), transcript variant X1, mRNA	5.2961183	2.4049354	5.2961183	up
ASM1834038v1_26661	LOC109113317	XM_042746392.1	ammonium transporter Rh type A-like (LOC109113317), mRNA	1.6252463	0.7006583	1.6252463	up
ASM1834038v1_26685	mthfd1l	XM_042746432.1	methylenetetrahydrofolate dehydrogenase (NADP+ dependent) 1 like (mthfd1l), mRNA	-1.8261752	-0.8688252	1.8261752	down
ASM1834038v1_26693	LOC109072064	XM_042746449.1	uncharacterized LOC109072064 (LOC109072064), mRNA	1.7386799	0.79799235	1.7386799	up
ASM1834038v1_26775	LOC109112651	XM_042746566.1	heme-binding protein 2-like (LOC109112651), transcript variant X1, mRNA	1.8686442	0.90199196	1.8686442	up
ASM1834038v1_268	LOC109047209	XM_019064918.2	mid1-interacting protein 1-B (LOC109047209), mRNA	-1.6479722	-0.7206919	1.6479722	down
ASM1834038v1_26903	LOC109044961	XM_042746821.1	zona pellucida sperm-binding protein 2-like (LOC109044961), mRNA	2.1177096	1.0825047	2.1177096	up
ASM1834038v1_26950	LOC109108137	XM_042746885.1	leucine-rich repeat and fibronectin type-III domain-containing protein 5-like (LOC109108137), mRNA	1.6990705	0.7647457	1.6990705	up
ASM1834038v1_2701	si:ch211-284o19.8	XM_019080588.2	protein lifeguard 1 (si:ch211-284o19.8), mRNA	-2.2587984	-1.1755555	2.2587984	down
ASM1834038v1_27077	LOC109045068	XM_042747093.1	uncharacterized LOC109045068 (LOC109045068), transcript variant X1, mRNA	2.9347813	1.553253	2.9347813	up
ASM1834038v1_27124	LOC109112586	XM_042747189.1	zygote arrest protein 1 (LOC109112586), mRNA	2.772111	1.470985	2.772111	up
ASM1834038v1_27298	LOC109096187	XM_042747569.1	gastrula zinc finger protein XlCGF7.1-like (LOC109096187), transcript variant X2, mRNA	1.5194299	0.60353017	1.5194299	up
ASM1834038v1_27379	LOC109049808	XM_042747720.1	transcription factor EC-like (LOC109049808), transcript variant X1, mRNA	-1.5115355	-0.5960149	1.5115355	down
ASM1834038v1_27399	LOC109077379	XM_042747780.1	neurofilament light polypeptide-like (LOC109077379), transcript variant X2, mRNA	1.5589526	0.6405771	1.5589526	up
ASM1834038v1_27555	LOC109059756	XM_042748048.1	vitelline membrane outer layer protein 1 (LOC109059756), transcript variant X2, mRNA	3.8622766	1.9494514	3.8622766	up
ASM1834038v1_27556	LOC109059755	XM_042748049.1	vitelline membrane outer layer protein 1-like (LOC109059755), mRNA	4.193039	2.0679963	4.193039	up
ASM1834038v1_27563	LOC109059759	XM_042748057.1	vitelline membrane outer layer protein 1 homolog (LOC109059759), mRNA	3.151311	1.6559521	3.151311	up
ASM1834038v1_27608	LOC109069598	XM_042748134.1	hemagglutinin/amebocyte aggregation factor-like (LOC109069598), mRNA	4.631157	2.2113726	4.631157	up
ASM1834038v1_27628	rtknb	XM_042748176.1	rhotekin b (rtknb), transcript variant X2, mRNA	1.7988305	0.84705925	1.7988305	up
ASM1834038v1_27676	cpdb	XM_042748257.1	carboxypeptidase D, b (cpdb), transcript variant X2, mRNA	2.3877985	1.2556812	2.3877985	up
ASM1834038v1_27677	LOC109058949	XM_042748258.1	putative bifunctional UDP-N-acetylglucosamine transferase and deubiquitinase ALG13 (LOC109058949), transcript variant X1, mRNA	2.655531	1.4090003	2.655531	up
ASM1834038v1_27893	LOC122134101	XM_042748730.1	vicilin-like seed storage protein At2g18540 (LOC122134101), mRNA	1.6894199	0.7565279	1.6894199	up
ASM1834038v1_27961	elavl2	XM_042748884.1	ELAV like neuron-specific RNA binding protein 2 (elavl2), transcript variant X5, mRNA	3.185505	1.671522	3.185505	up
ASM1834038v1_28026	LOC122141473	XM_042748968.1	ribonuclease-like 3 (LOC122141473), mRNA	2.9822102	1.5763819	2.9822102	up
ASM1834038v1_28029	LOC122141476	XM_042748971.1	S-antigen protein-like (LOC122141476), mRNA	2.0157268	1.0113001	2.0157268	up
ASM1834038v1_2810	LOC109064485	XM_019081523.2	lymphocyte antigen 6B (LOC109064485), mRNA	-2.6887772	-1.4269502	2.6887772	down
ASM1834038v1_28136	LOC122141532	XM_042749171.1	perlwapin-like (LOC122141532), transcript variant X2, mRNA	5.016702	2.3267393	5.016702	up
ASM1834038v1_28440	si:dkeyp-34c12.1	XM_042749698.1	uncharacterized protein LOC570187 homolog (si:dkeyp-34c12.1), mRNA	4.3683915	2.1271021	4.3683915	up
ASM1834038v1_28441	LOC122141703	XM_042749699.1	fibrinogen-like protein 1 (LOC122141703), mRNA	1.5986967	0.6768963	1.5986967	up
ASM1834038v1_28558	jam2a	XM_042749978.1	junctional adhesion molecule 2a (jam2a), transcript variant X1, mRNA	2.1664937	1.115362	2.1664937	up
ASM1834038v1_28593	si:dkey-32e6.3	XM_042750072.1	uncharacterized si:dkey-32e6.3 (si:dkey-32e6.3), mRNA	-1.747831	-0.8055657	1.747831	down
ASM1834038v1_28606	LOC122141840	XM_042750097.1	transcription factor-like 5 protein (LOC122141840), transcript variant X1, mRNA	2.0174642	1.0125431	2.0174642	up
ASM1834038v1_28649	si:zfos-905g2.1	XM_042750206.1	uncharacterized si:zfos-905g2.1 (si:zfos-905g2.1), transcript variant X1, mRNA	2.7502053	1.4595393	2.7502053	up
ASM1834038v1_28815	LOC122141898	XM_042750564.1	mucin-1-like (LOC122141898), mRNA	5.2796755	2.4004493	5.2796755	up
ASM1834038v1_28816	LOC122141899	XM_042750565.1	Y' element ATP-dependent helicase YJL225C-like (LOC122141899), mRNA	6.3110304	2.6578755	6.3110304	up
ASM1834038v1_2882	LOC109064905	XM_019081937.2	myelin and lymphocyte protein-like (LOC109064905), mRNA	2.5292168	1.3386906	2.5292168	up
ASM1834038v1_28856	LOC109085368	XM_042750646.1	calcitonin gene-related peptide type 1 receptor-like (LOC109085368), transcript variant X2, mRNA	-1.796485	-0.8451769	1.796485	down
ASM1834038v1_2887	LOC109064930	XM_019081983.2	intelectin-like (LOC109064930), mRNA	1.5290635	0.6126483	1.5290635	up
ASM1834038v1_28887	LOC109055081	XM_042750697.1	short-chain dehydrogenase/reductase 3 (LOC109055081), transcript variant X1, mRNA	1.5313727	0.6148254	1.5313727	up
ASM1834038v1_28942	LOC109053249	XM_042750787.1	ATP-dependent RNA helicase DDX19A-like (LOC109053249), mRNA	1.5425767	0.62534225	1.5425767	up
ASM1834038v1_28988	LOC109093229	XM_042750859.1	polypeptide N-acetylgalactosaminyltransferase 6-like (LOC109093229), transcript variant X3, mRNA	1.5132259	0.59762734	1.5132259	up
ASM1834038v1_29000	LOC109083124	XM_042750889.1	phosphatidylcholine:ceramide cholinephosphotransferase 2-like (LOC109083124), mRNA	1.6457103	0.7187104	1.6457103	up
ASM1834038v1_2902	nrgna	XM_019082100.2	neurogranin (protein kinase C substrate, RC3) a (nrgna), mRNA	-1.627054	-0.7022621	1.627054	down
ASM1834038v1_29030	LOC109110077	XM_042750935.1	lamina-associated polypeptide 2, isoforms beta/delta/epsilon/gamma-like (LOC109110077), transcript variant X1, mRNA	1.8724656	0.90493923	1.8724656	up
ASM1834038v1_29051	LOC122141970	XM_042750975.1	polyubiquitin-like (LOC122141970), transcript variant X2, mRNA	1.5721612	0.6527492	1.5721612	up
ASM1834038v1_29096	mcoln3b	XM_042751055.1	mucolipin TRP cation channel 3b (mcoln3b), mRNA	2.2877188	1.1939098	2.2877188	up
ASM1834038v1_29110	LOC122141986	XM_042751089.1	transcriptional regulatory protein AlgP-like (LOC122141986), transcript variant X1, mRNA	3.0574286	1.6123188	3.0574286	up
ASM1834038v1_29154	zgc:114123	XM_042751196.1	uncharacterized protein LOC569174 homolog (zgc:114123), transcript variant X1, mRNA	2.0005062	1.000365	2.0005062	up
ASM1834038v1_29174	birc5b	XM_042751236.1	baculoviral IAP repeat containing 5b (birc5b), mRNA	2.9616103	1.5663818	2.9616103	up
ASM1834038v1_29289	LOC109054124	XM_042751487.1	adenosine deaminase-like (LOC109054124), mRNA	1.7230753	0.7849857	1.7230753	up
ASM1834038v1_293	npm2a	XM_019065036.2	nucleophosmin/nucleoplasmin, 2a (npm2a), mRNA	2.5086339	1.3269019	2.5086339	up
ASM1834038v1_29309	LOC122142040	XM_042751533.1	glycine-rich protein DOT1-like (LOC122142040), mRNA	3.2305527	1.691781	3.2305527	up
ASM1834038v1_29310	mlh3	XM_042751536.1	mutL homolog 3 (E. coli) (mlh3), transcript variant X1, mRNA	3.7638378	1.9122045	3.7638378	up
ASM1834038v1_29372	si:dkey-37o8.1	XM_042751693.1	Elongation factor 1-alpha-like (si:dkey-37o8.1), mRNA	4.1485653	2.0526125	4.1485653	up
ASM1834038v1_294	LOC109047333	XM_019065037.2	lysosome-associated membrane glycoprotein 3 (LOC109047333), mRNA	-2.2679055	-1.1813605	2.2679055	down
ASM1834038v1_29534	lnx2a	XM_042752015.1	ligand of numb-protein X 2a (lnx2a), mRNA	1.544165	0.6268269	1.544165	up
ASM1834038v1_29562	LOC109049062	XM_042752061.1	glycogenin-1-like (LOC109049062), mRNA	1.5314581	0.61490595	1.5314581	up
ASM1834038v1_29678	LOC109080967	XM_042752227.1	endoplasmic reticulum chaperone BiP (LOC109080967), mRNA	-1.5665897	-0.64762735	1.5665897	down
ASM1834038v1_29699	LOC109048234	XM_042752255.1	uncharacterized LOC109048234 (LOC109048234), mRNA	-1.7070304	-0.7714888	1.7070304	down
ASM1834038v1_29777	LOC109101145	XM_042752441.1	FYN-binding protein 1-like (LOC109101145), transcript variant X3, mRNA	-1.7386667	-0.7979814	1.7386667	down
ASM1834038v1_29889	depdc7b	XM_042752655.1	DEP domain containing 7, paralog b (depdc7b), transcript variant X2, mRNA	3.7595074	1.9105437	3.7595074	up
ASM1834038v1_30016	slc13a1	XM_042752865.1	solute carrier family 13 member 1 (slc13a1), transcript variant X2, mRNA	-2.0929322	-1.0655255	2.0929322	down
ASM1834038v1_30111	hsd17b12a	XM_042753038.1	hydroxysteroid (17-beta) dehydrogenase 12a (hsd17b12a), mRNA	1.9299161	0.9485381	1.9299161	up
ASM1834038v1_30146	f7i	XM_042753101.1	coagulation factor VIIi (f7i), transcript variant X2, mRNA	1.676376	0.7453457	1.676376	up
ASM1834038v1_30152	sdf2l1	XM_042753111.1	stromal cell-derived factor 2-like 1 (sdf2l1), mRNA	-1.626364	-0.70165014	1.626364	down
ASM1834038v1_30218	LOC109098701	XM_042753240.1	beta-adducin-like (LOC109098701), transcript variant X3, mRNA	1.6223937	0.69812393	1.6223937	up
ASM1834038v1_30268	zpd	XM_042753334.1	zona pellucida glycoprotein d (zpd), mRNA	2.928251	1.5500393	2.928251	up
ASM1834038v1_30334	LOC109050696	XM_042753447.1	treslin-like (LOC109050696), transcript variant X2, mRNA	-1.6643176	-0.7349308	1.6643176	down
ASM1834038v1_30375	sv2	XM_042753520.1	synaptic vesicle glycoprotein 2 (sv2), transcript variant X1, mRNA	1.6584576	0.7298422	1.6584576	up
ASM1834038v1_30391	LOC109059493	XM_042753545.1	BTB/POZ domain-containing protein 10-like (LOC109059493), transcript variant X1, mRNA	1.6645739	0.73515296	1.6645739	up
ASM1834038v1_30510	LOC122142568	XM_042753791.1	WAP four-disulfide core domain protein 2-like (LOC122142568), mRNA	1.6431273	0.71644425	1.6431273	up
ASM1834038v1_30544	LOC109080754	XM_042753839.1	polyubiquitin-like (LOC109080754), transcript variant X1, mRNA	1.7388803	0.79815865	1.7388803	up
ASM1834038v1_30625	LOC122143046	XM_042753946.1	uncharacterized LOC122143046 (LOC122143046), transcript variant X1, mRNA	2.9753506	1.5730597	2.9753506	up
ASM1834038v1_30654	LOC122143149	XM_042753979.1	lectin-like (LOC122143149), mRNA	1.6013045	0.67924774	1.6013045	up
ASM1834038v1_30704	LOC109090320	XM_042754050.1	palmitoyltransferase ZDHHC15A-like (LOC109090320), transcript variant X2, mRNA	1.6616306	0.7325997	1.6616306	up
ASM1834038v1_30742	LOC109077455	XM_042754111.1	WW domain-binding protein 4 (LOC109077455), mRNA	1.6177207	0.6939626	1.6177207	up
ASM1834038v1_30793	LOC109103214	XM_042754201.1	porphobilinogen deaminase-like (LOC109103214), mRNA	1.5481157	0.6305133	1.5481157	up
ASM1834038v1_30806	LOC109100323	XM_042754226.1	protein LSM14 homolog B-like (LOC109100323), mRNA	3.3514476	1.7447844	3.3514476	up
ASM1834038v1_30899	LOC109070306	XM_042754380.1	calpain-2 catalytic subunit-like (LOC109070306), mRNA	-1.5712689	-0.65193015	1.5712689	down
ASM1834038v1_30940	LOC122134320	XM_042754433.1	uncharacterized LOC122134320 (LOC122134320), mRNA	1.7149289	0.7781488	1.7149289	up
ASM1834038v1_30957	tcf19l	XM_042754455.1	transcription factor 19 (SC1), like (tcf19l), transcript variant X2, mRNA	1.6481441	0.72084236	1.6481441	up
ASM1834038v1_31021	LOC109080736	XM_042754559.1	UDP-glucuronosyltransferase 2C1-like (LOC109080736), transcript variant X4, mRNA	-1.6900259	-0.7570454	1.6900259	down
ASM1834038v1_3104	LOC109066370	XM_019083398.2	lens fiber membrane intrinsic protein-like (LOC109066370), transcript variant X1, mRNA	2.1088395	1.0764493	2.1088395	up
ASM1834038v1_3114	LOC109066457	XM_019083480.2	uncharacterized LOC109066457 (LOC109066457), mRNA	-2.6805544	-1.4225314	2.6805544	down
ASM1834038v1_3118	LOC109066479	XM_019083508.2	mitochondrial potassium channel-like (LOC109066479), transcript variant X2, mRNA	-1.7979329	-0.8463391	1.7979329	down
ASM1834038v1_31220	LOC109079766	XM_042754876.1	scavenger receptor cysteine-rich type 1 protein M130-like (LOC109079766), mRNA	1.7249353	0.78654224	1.7249353	up
ASM1834038v1_31224	LOC109105552	XM_042754884.1	WAP four-disulfide core domain protein 3-like (LOC109105552), mRNA	2.5008557	1.3224218	2.5008557	up
ASM1834038v1_31243	LOC109045568	XM_042754919.1	long-chain-fatty-acid--CoA ligase 4-like (LOC109045568), mRNA	-1.6099684	-0.6870324	1.6099684	down
ASM1834038v1_31316	jpt1a	XM_042755058.1	Jupiter microtubule associated homolog 1a (jpt1a), mRNA	2.1070735	1.0752407	2.1070735	up
ASM1834038v1_31431	LOC109096878	XM_042755245.1	B-cell CLL/lymphoma 7 protein family member B-A-like (LOC109096878), mRNA	-1.5422324	-0.62502015	1.5422324	down
ASM1834038v1_31470	LOC109076520	XM_042755309.1	probable ATP-dependent RNA helicase DDX4 (LOC109076520), mRNA	3.2883327	1.7173563	3.2883327	up
ASM1834038v1_31744	LOC109105271	XM_042755722.1	sorcin-like (LOC109105271), mRNA	-1.6123773	-0.6891893	1.6123773	down
ASM1834038v1_3189	LOC109067084	XM_019084088.2	serpin peptidase inhibitor, clade D (heparin cofactor), member 1 (LOC109067084), mRNA	1.9232982	0.9435825	1.9232982	up
ASM1834038v1_31892	LOC109113624	XM_042755951.1	uncharacterized LOC109113624 (LOC109113624), mRNA	2.2873034	1.1936477	2.2873034	up
ASM1834038v1_31911	LOC122134600	XM_042755982.1	splicing factor, suppressor of white-apricot homolog (LOC122134600), mRNA	2.4970462	1.3202225	2.4970462	up
ASM1834038v1_31992	LOC109047757	XM_042756101.1	perlwapin-like (LOC109047757), mRNA	3.078585	1.6222674	3.078585	up
ASM1834038v1_31995	LOC109070771	XM_042756108.1	whey acidic protein-like (LOC109070771), transcript variant X1, mRNA	3.0571795	1.6122012	3.0571795	up
ASM1834038v1_32038	LOC109084495	XM_042756172.1	phosphatidylinositol 4-phosphate 5-kinase-like protein 1 (LOC109084495), mRNA	1.5514094	0.63357943	1.5514094	up
ASM1834038v1_3209	LOC109067194	XM_019084200.2	properdin (LOC109067194), transcript variant X1, mRNA	1.7507892	0.80800533	1.7507892	up
ASM1834038v1_32100	LOC109094566	XM_042756267.1	histone H4 (LOC109094566), mRNA	-1.5186033	-0.60274506	1.5186033	down
ASM1834038v1_32135	LOC109090662	XM_042756325.1	prostaglandin E synthase (LOC109090662), mRNA	-1.7824582	-0.83386827	1.7824582	down
ASM1834038v1_32260	LOC109053897	XM_042756636.1	ras-related protein Rab-20-like (LOC109053897), mRNA	-2.0418134	-1.0298511	2.0418134	down
ASM1834038v1_32348	LOC109065886	XM_042756817.1	alpha-tectorin (LOC109065886), transcript variant X1, mRNA	1.7314231	0.79195833	1.7314231	up
ASM1834038v1_32460	LOC109059863	XM_042757104.1	eukaryotic translation initiation factor 4E-1B (LOC109059863), mRNA	1.9545815	0.9668597	1.9545815	up
ASM1834038v1_32520	LOC109044932	XM_042757231.1	argininosuccinate synthase-like (LOC109044932), mRNA	-2.4359183	-1.2844658	2.4359183	down
ASM1834038v1_32544	LOC109078715	XM_042757256.1	low-density lipoprotein receptor-like (LOC109078715), partial mRNA	2.8799622	1.5260499	2.8799622	up
ASM1834038v1_32574	LOC122145141	XM_042757289.1	14-3-3 protein gamma-B (LOC122145141), mRNA	-2.2105243	-1.1443886	2.2105243	down
ASM1834038v1_32582	LOC109102975	XM_042757298.1	cystatin-A-like (LOC109102975), mRNA	-1.92495	-0.944821	1.92495	down
ASM1834038v1_32609	LOC109065634	XM_042757360.1	growth arrest-specific protein 1-like (LOC109065634), mRNA	1.6688039	0.7388145	1.6688039	up
ASM1834038v1_32657	LOC109080528	XM_042757416.1	waprin-Phi1-like (LOC109080528), mRNA	3.294643	1.7201221	3.294643	up
ASM1834038v1_32693	LOC109089007	XM_042757464.1	succinate--CoA ligase [ADP-forming] subunit beta, mitochondrial (LOC109089007), mRNA	-1.8086171	-0.854887	1.8086171	down
ASM1834038v1_3275	marcksa	XM_019084672.2	myristoylated alanine-rich protein kinase C substrate a (marcksa), mRNA	1.896085	0.9230237	1.896085	up
ASM1834038v1_32752	LOC109074070	XM_042757586.1	voltage-dependent T-type calcium channel subunit alpha-1I-like (LOC109074070), mRNA	1.68547	0.75315094	1.68547	up
ASM1834038v1_32758	LOC109068781	XM_042757598.1	claudin-like protein ZF-A9 (LOC109068781), mRNA	2.1636004	1.1134341	2.1636004	up
ASM1834038v1_32822	LOC122145263	XM_042757755.1	fibroin heavy chain-like (LOC122145263), mRNA	3.1634374	1.6614931	3.1634374	up
ASM1834038v1_32855	LOC122145268	XM_042757835.1	succinate--CoA ligase [ADP-forming] subunit beta, mitochondrial-like (LOC122145268), mRNA	-1.881369	-0.9117828	1.881369	down
ASM1834038v1_3311	hdr	XM_019084939.2	hematopoietic death receptor (hdr), mRNA	1.676476	0.7454318	1.676476	up
ASM1834038v1_33136	LOC122145333	XM_042758511.1	keratin, type I cytoskeletal 14-like (LOC122145333), mRNA	4.0361633	2.0129845	4.0361633	up
ASM1834038v1_33181	LOC109054467	XM_042758610.1	putative deoxyribonuclease TATDN2 (LOC109054467), transcript variant X4, mRNA	2.339566	1.2262409	2.339566	up
ASM1834038v1_33186	si:ch73-15b2.5	XM_042758620.1	rho guanine nucleotide exchange factor 5 (si:ch73-15b2.5), mRNA	3.5411494	1.8242177	3.5411494	up
ASM1834038v1_33190	LOC122145336	XM_042758630.1	translocator protein-like (LOC122145336), mRNA	1.7061025	0.77070427	1.7061025	up
ASM1834038v1_332	LOC109047706	XM_019065387.2	cornifelin-like (LOC109047706), mRNA	-1.705731	-0.77039015	1.705731	down
ASM1834038v1_33309	LOC109091656	XM_042758893.1	endoplasmic reticulum-Golgi intermediate compartment protein 3 (LOC109091656), transcript variant X1, mRNA	-1.592579	-0.6713649	1.592579	down
ASM1834038v1_33345	LOC109072323	XM_042758987.1	U1 small nuclear ribonucleoprotein C-like (LOC109072323), mRNA	4.6825294	2.227288	4.6825294	up
ASM1834038v1_33354	prelid3b	XM_042758998.1	PRELI domain containing 3 (prelid3b), transcript variant X1, mRNA	-2.0573885	-1.0408143	2.0573885	down
ASM1834038v1_33608	LOC109067332	XM_042759416.1	macrophage mannose receptor 1-like (LOC109067332), mRNA	1.8157372	0.8605554	1.8157372	up
ASM1834038v1_33647	saa	XM_042759493.1	serum amyloid A (saa), mRNA	-3.895968	-1.9619818	3.895968	down
ASM1834038v1_33755	LOC122145591	XM_042759694.1	transmembrane protein 272-like (LOC122145591), mRNA	-2.0363808	-1.0260073	2.0363808	down
ASM1834038v1_33798	LOC109074301	XM_042759768.1	H(+)/Cl(-) exchange transporter 5-like (LOC109074301), transcript variant X1, mRNA	-1.5049055	-0.5896728	1.5049055	down
ASM1834038v1_33918	aqp9b	XM_042760042.1	aquaporin 9b (aqp9b), transcript variant X1, mRNA	-1.6410248	-0.71459705	1.6410248	down
ASM1834038v1_33980	LOC109063117	XM_042760215.1	gamma-crystallin N-B-like (LOC109063117), mRNA	2.4044228	1.2656906	2.4044228	up
ASM1834038v1_34	zgc:103482	XM_019063094.2	uncharacterized protein LOC450001 homolog (zgc:103482), mRNA	2.4459817	1.2904136	2.4459817	up
ASM1834038v1_34095	LOC109055509	XM_042760576.1	uncharacterized LOC109055509 (LOC109055509), transcript variant X4, mRNA	1.6879628	0.75528306	1.6879628	up
ASM1834038v1_34105	LOC109055520	XM_042760593.1	proline-rich extensin-like protein EPR1 (LOC109055520), transcript variant X1, mRNA	4.710075	2.23575	4.710075	up
ASM1834038v1_3411	LOC109069123	XM_019085804.2	mRNA decay activator protein ZFP36L2-like (LOC109069123), mRNA	3.9092333	1.9668857	3.9092333	up
ASM1834038v1_34126	LOC109094830	XM_042760636.1	cytoplasmic polyadenylation element binding protein 1b (LOC109094830), transcript variant X1, mRNA	2.7888489	1.4796698	2.7888489	up
ASM1834038v1_34217	LOC109070898	XM_042760852.1	cellular tumor antigen p53-like (LOC109070898), transcript variant X1, mRNA	-1.5212135	-0.6052227	1.5212135	down
ASM1834038v1_3427	LOC109069306	XM_019085936.2	protein DVR-1 (LOC109069306), mRNA	4.7357316	2.2435873	4.7357316	up
ASM1834038v1_34310	LOC109065264	XM_042761098.1	melatonin receptor type 1B-like (LOC109065264), mRNA	1.7749492	0.82777774	1.7749492	up
ASM1834038v1_34333	LOC122145696	XM_042761154.1	extracellular superoxide dismutase [Cu-Zn]-like (LOC122145696), mRNA	1.5229937	0.60691	1.5229937	up
ASM1834038v1_34409	LOC109106968	XM_042761297.1	astrocytic phosphoprotein PEA-15-like (LOC109106968), mRNA	-1.5402538	-0.62316805	1.5402538	down
ASM1834038v1_34588	LOC122145885	XM_042761549.1	hornerin-like (LOC122145885), transcript variant X1, mRNA	4.135406	2.048029	4.135406	up
ASM1834038v1_34589	LOC122145886	XM_042761556.1	hyphally regulated cell wall protein 1-like (LOC122145886), transcript variant X1, mRNA	3.1000276	1.6322811	3.1000276	up
ASM1834038v1_34590	LOC122145887	XM_042761558.1	cell wall protein IFF6-like (LOC122145887), transcript variant X1, mRNA	4.3568597	2.1232886	4.3568597	up
ASM1834038v1_34595	LOC109070228	XM_042761569.1	hornerin (LOC109070228), mRNA	1.8000001	0.84799695	1.8000001	up
ASM1834038v1_34602	LOC122145891	XM_042761578.1	glycine-rich cell wall structural protein-like (LOC122145891), mRNA	2.588828	1.3722992	2.588828	up
ASM1834038v1_34611	mrpl40	XM_042761591.1	mitochondrial ribosomal protein L40 (mrpl40), mRNA	-1.5662607	-0.6473244	1.5662607	down
ASM1834038v1_34636	caly	XM_042761639.1	calcyon neuron-specific vesicular protein (caly), mRNA	3.5388143	1.823266	3.5388143	up
ASM1834038v1_3468	LOC109069560	XM_019086194.2	probable G-protein coupled receptor 160 (LOC109069560), mRNA	2.6223574	1.3908643	2.6223574	up
ASM1834038v1_34714	LOC109069638	XM_042761779.1	protein unc-45 homolog B-like (LOC109069638), mRNA	1.53026	0.61377674	1.53026	up
ASM1834038v1_34733	LOC109068846	XM_042761825.1	probable E3 ubiquitin-protein ligase HERC4 (LOC109068846), mRNA	1.5870312	0.6663305	1.5870312	up
ASM1834038v1_34785	LOC109107243	XM_042761934.1	elongation of very long chain fatty acids protein 7-like (LOC109107243), transcript variant X1, mRNA	1.9395903	0.95575196	1.9395903	up
ASM1834038v1_34867	LOC109075670	XM_042762153.1	tumor necrosis factor receptor superfamily member 14-like (LOC109075670), partial mRNA	2.4085648	1.2681737	2.4085648	up
ASM1834038v1_34894	LOC122145905	XM_042762219.1	protein PERCC1-like (LOC122145905), mRNA	-1.5073124	-0.5919785	1.5073124	down
ASM1834038v1_34897	LOC109067198	XM_042762225.1	protein FAM107B-like (LOC109067198), transcript variant X1, mRNA	3.5683885	1.8352727	3.5683885	up
ASM1834038v1_35018	LOC109095257	XM_042762483.1	fibrous sheath CABYR-binding protein-like (LOC109095257), transcript variant X1, mRNA	1.5446028	0.6272359	1.5446028	up
ASM1834038v1_3502	LOC109069805	XM_019086410.2	tubulin alpha-8 chain-like (LOC109069805), mRNA	2.937723	1.5546983	2.937723	up
ASM1834038v1_35035	LOC109089199	XM_042762535.1	piwi-like protein 1 (LOC109089199), mRNA	4.697929	2.232025	4.697929	up
ASM1834038v1_35043	prdx2	XM_042762555.1	peroxiredoxin 2 (prdx2), partial mRNA	1.6292613	0.7042179	1.6292613	up
ASM1834038v1_35121	LOC109106023	XM_042762708.1	L-rhamnose-binding lectin CSL2-like (LOC109106023), mRNA	1.8835518	0.9134557	1.8835518	up
ASM1834038v1_35160	LOC109081151	XM_042762785.1	long-chain-fatty-acid--CoA ligase 6-like (LOC109081151), mRNA	2.347121	1.2308922	2.347121	up
ASM1834038v1_35168	LOC109094608	XM_042762798.1	beta-microseminoprotein-like (LOC109094608), mRNA	2.884936	1.5285394	2.884936	up
ASM1834038v1_35170	LOC109079865	XM_042762800.1	beta-microseminoprotein-like (LOC109079865), transcript variant X1, mRNA	1.6021564	0.68001497	1.6021564	up
ASM1834038v1_3521	LOC109070017	XM_019086626.2	uncharacterized LOC109070017 (LOC109070017), mRNA	4.77896	2.2566967	4.77896	up
ASM1834038v1_35281	LOC122145991	XM_042763023.1	uncharacterized LOC122145991 (LOC122145991), mRNA	1.9966362	0.99757147	1.9966362	up
ASM1834038v1_3536	LOC109070142	XM_019086738.2	uncharacterized LOC109070142 (LOC109070142), mRNA	1.9429904	0.9582788	1.9429904	up
ASM1834038v1_3541	LOC109070192	XM_019086790.2	fatty acid-binding protein, heart (LOC109070192), mRNA	-1.6585182	-0.7298949	1.6585182	down
ASM1834038v1_35480	LOC109049585	XM_042763354.1	nectin-3-like protein (LOC109049585), transcript variant X2, mRNA	-2.0092373	-1.006648	2.0092373	down
ASM1834038v1_35504	fn1a	XM_042763405.1	fibronectin 1a (fn1a), mRNA	-1.5765141	-0.65673804	1.5765141	down
ASM1834038v1_3556	LOC109070322	XM_019086900.2	G-protein coupled receptor 84-like (LOC109070322), mRNA	-1.8386599	-0.87865466	1.8386599	down
ASM1834038v1_35594	LOC109049524	XM_042763575.1	gamma-crystallin M2 (LOC109049524), mRNA	1.8801885	0.9108773	1.8801885	up
ASM1834038v1_35600	LOC109049442	XM_042763581.1	gamma-crystallin M2-like (LOC109049442), mRNA	1.6235627	0.69916314	1.6235627	up
ASM1834038v1_35640	LOC122146119	XM_042763654.1	ribosyldihydronicotinamide dehydrogenase [quinone]-like (LOC122146119), mRNA	2.160421	1.1113124	2.160421	up
ASM1834038v1_35690	LOC109057058	XM_042763798.1	RING finger protein 17-like (LOC109057058), transcript variant X1, mRNA	1.8950016	0.92219913	1.8950016	up
ASM1834038v1_35725	LOC122146140	XM_042763891.1	60 kDa heat shock protein, mitochondrial (LOC122146140), mRNA	-1.5562971	-0.63811743	1.5562971	down
ASM1834038v1_35729	LOC109087116	XM_042763904.1	dnaJ homolog subfamily B member 11 (LOC109087116), mRNA	-1.5174303	-0.6016302	1.5174303	down
ASM1834038v1_35858	cxcr2	XM_042764265.1	chemokine (C-X-C motif) receptor 2 (cxcr2), mRNA	1.7336166	0.79378486	1.7336166	up
ASM1834038v1_3590	LOC109070664	XM_019087198.2	lipocalin-like (LOC109070664), mRNA	1.8056389	0.8525094	1.8056389	up
ASM1834038v1_3595	LOC109070728	XM_019087256.2	cystatin-F-like (LOC109070728), mRNA	1.5727111	0.6532537	1.5727111	up
ASM1834038v1_36032	LOC122146324	XM_042764543.1	cell wall protein IFF6-like (LOC122146324), mRNA	2.7684891	1.4690988	2.7684891	up
ASM1834038v1_36033	LOC122146328	XM_042764544.1	interferon-induced very large GTPase 1-like (LOC122146328), mRNA	-2.145252	-1.1011472	2.145252	down
ASM1834038v1_36045	LOC109107809	XM_042764556.1	avidin-like (LOC109107809), mRNA	3.619028	1.8556023	3.619028	up
ASM1834038v1_36072	LOC122146372	XM_042764605.1	glycine-rich cell wall structural protein 2-like (LOC122146372), transcript variant X15, mRNA	1.616147	0.69255847	1.616147	up
ASM1834038v1_36101	LOC109111205	XM_042764700.1	neurolysin, mitochondrial-like (LOC109111205), mRNA	2.0946083	1.0666806	2.0946083	up
ASM1834038v1_36189	LOC109053448	XM_042764875.1	cell wall protein AWA1-like (LOC109053448), transcript variant X1, mRNA	3.4475882	1.7855874	3.4475882	up
ASM1834038v1_36216	LOC109102372	XM_042764964.1	uncharacterized LOC109102372 (LOC109102372), transcript variant X1, mRNA	1.5747886	0.65515816	1.5747886	up
ASM1834038v1_36224	LOC109073234	XM_042764976.1	nucleophosmin-like (LOC109073234), transcript variant X1, mRNA	-1.6516939	-0.72394633	1.6516939	down
ASM1834038v1_36327	LOC109097196	XM_042765226.1	hypoxia up-regulated protein 1-like (LOC109097196), transcript variant X1, mRNA	-1.747559	-0.8053411	1.747559	down
ASM1834038v1_36364	LOC122146462	XM_042765296.1	A-kinase anchor protein 1, mitochondrial-like (LOC122146462), transcript variant X1, mRNA	2.2566555	1.1741862	2.2566555	up
ASM1834038v1_3641	LOC109071228	XM_019087711.2	galactose-specific lectin nattectin-like (LOC109071228), mRNA	2.0550027	1.0391403	2.0550027	up
ASM1834038v1_36421	LOC109065516	XM_042765408.1	drebrin-like protein B (LOC109065516), mRNA	2.0630682	1.0447915	2.0630682	up
ASM1834038v1_36475	LOC109058992	XM_042765545.1	huntingtin-interacting protein 1-related protein-like (LOC109058992), transcript variant X2, mRNA	1.7626946	0.8177826	1.7626946	up
ASM1834038v1_36489	LOC109069197	XM_042765587.1	microfibril-associated glycoprotein 4-like (LOC109069197), transcript variant X1, mRNA	1.6295125	0.7044405	1.6295125	up
ASM1834038v1_36526	tdgf1	XM_042765649.1	teratocarcinoma-derived growth factor 1 (tdgf1), mRNA	2.082227	1.0581273	2.082227	up
ASM1834038v1_36549	LOC109081551	XM_042765691.1	armadillo repeat protein deleted in velo-cardio-facial syndrome-like (LOC109081551), mRNA	1.7265575	0.78789836	1.7265575	up
ASM1834038v1_36665	LOC109107235	XM_042765854.1	metalloproteinase inhibitor 3-like (LOC109107235), transcript variant X4, mRNA	4.54122	2.18308	4.54122	up
ASM1834038v1_36676	LOC109056449	XM_042765876.1	uncharacterized LOC109056449 (LOC109056449), mRNA	3.300108	1.7225132	3.300108	up
ASM1834038v1_36734	LOC109089659	XM_042766036.1	ubiquitin-conjugating enzyme E2 J2-like (LOC109089659), transcript variant X1, mRNA	-1.6949999	-0.7612852	1.6949999	down
ASM1834038v1_36774	larp6b	XM_042766113.1	La ribonucleoprotein 6, translational regulator b (larp6b), mRNA	3.3490057	1.7437328	3.3490057	up
ASM1834038v1_36806	LOC109074914	XM_042766173.1	uncharacterized LOC109074914 (LOC109074914), mRNA	4.2043304	2.071876	4.2043304	up
ASM1834038v1_36807	LOC122146589	XM_042766174.1	uncharacterized LOC122146589 (LOC122146589), mRNA	3.8008685	1.9263291	3.8008685	up
ASM1834038v1_36825	LOC122146592	XM_042766204.1	mucin-2-like (LOC122146592), mRNA	4.1436453	2.0509005	4.1436453	up
ASM1834038v1_36826	LOC109061202	XM_042766205.1	uncharacterized LOC109061202 (LOC109061202), mRNA	3.4548433	1.7886202	3.4548433	up
ASM1834038v1_36833	LOC109098486	XM_042766225.1	uncharacterized LOC109098486 (LOC109098486), mRNA	3.3330052	1.7368236	3.3330052	up
ASM1834038v1_36956	LOC109098566	XM_042766515.1	probable serine/threonine-protein kinase samkC (LOC109098566), transcript variant X1, mRNA	2.2877564	1.1939335	2.2877564	up
ASM1834038v1_36991	LOC122146618	XM_042766607.1	fibroin heavy chain-like (LOC122146618), transcript variant X1, mRNA	1.5997257	0.6778246	1.5997257	up
ASM1834038v1_37016	LOC109098601	XM_042766661.1	PAK4-inhibitor inka1 (LOC109098601), mRNA	1.6752435	0.7443708	1.6752435	up
ASM1834038v1_37224	LOC109087246	XM_042767066.1	glucose-6-phosphatase catalytic subunit 1-like (LOC109087246), mRNA	-1.6122628	-0.6890869	1.6122628	down
ASM1834038v1_37377	LOC109064447	XM_042767367.1	protein PAT1 homolog 2-like (LOC109064447), mRNA	2.115592	1.0810615	2.115592	up
ASM1834038v1_37403	nmt1b	XM_042767405.1	N-myristoyltransferase 1b (nmt1b), mRNA	1.644757	0.71787447	1.644757	up
ASM1834038v1_37422	LOC109101792	XM_042767445.1	bifunctional 3'-phosphoadenosine 5'-phosphosulfate synthase 2-like (LOC109101792), mRNA	-1.7787974	-0.8309022	1.7787974	down
ASM1834038v1_37674	LOC109099971	XM_042768070.1	pleckstrin homology domain-containing family S member 1-like (LOC109099971), mRNA	2.121123	1.0848284	2.121123	up
ASM1834038v1_37776	LOC109051732	XM_042768216.1	growth hormone-inducible transmembrane protein-like (LOC109051732), transcript variant X5, mRNA	-1.6817441	-0.7499582	1.6817441	down
ASM1834038v1_37792	LOC109099540	XM_042768240.1	borealin-2-like (LOC109099540), transcript variant X1, mRNA	4.0131927	2.0047505	4.0131927	up
ASM1834038v1_37871	LOC122147165	XM_042768332.1	pterin-4-alpha-carbinolamine dehydratase-like (LOC122147165), mRNA	1.5091819	0.5937667	1.5091819	up
ASM1834038v1_38059	LOC109069990	XM_042768760.1	peroxisome proliferator-activated receptor gamma coactivator-related protein 1-like (LOC109069990), mRNA	-1.6397126	-0.7134429	1.6397126	down
ASM1834038v1_38093	LOC109065952	XM_042768828.1	elongation of very long chain fatty acids protein 6-like (LOC109065952), transcript variant X1, mRNA	2.7179167	1.4425013	2.7179167	up
ASM1834038v1_38137	LOC109100838	XM_042768913.1	actin, alpha skeletal muscle 2 (LOC109100838), mRNA	1.641634	0.7151325	1.641634	up
ASM1834038v1_38337	LOC109100036	XM_042769346.1	uncharacterized LOC109100036 (LOC109100036), mRNA	3.5155718	1.8137593	3.5155718	up
ASM1834038v1_38381	LOC109062148	XM_042769452.1	oocyte zinc finger protein XlCOF6.1-like (LOC109062148), mRNA	1.9704801	0.97854716	1.9704801	up
ASM1834038v1_38444	aqp1a.1	XM_042769571.1	aquaporin 1a (Colton blood group), tandem duplicate 1 (aqp1a.1), mRNA	1.9141413	0.93669736	1.9141413	up
ASM1834038v1_38452	aqp1a.2	XM_042769580.1	aquaporin 1a (Colton blood group), tandem duplicate 2 (aqp1a.2), transcript variant X1, mRNA	-2.64615	-1.4038949	2.64615	down
ASM1834038v1_38458	npas4l	XM_042769589.1	neuronal PAS domain protein 4 like (npas4l), mRNA	2.5108838	1.3281952	2.5108838	up
ASM1834038v1_38493	zyg11l	XM_042769626.1	zyg-11 family member, cell cycle regulator, like (zyg11l), mRNA	1.5319265	0.6153471	1.5319265	up
ASM1834038v1_38539	LOC109056776	XM_042769685.1	putative transferase CAF17 homolog, mitochondrial (LOC109056776), mRNA	1.5388626	0.62186444	1.5388626	up
ASM1834038v1_38553	LOC122147391	XM_042769705.1	trypsin inhibitor ClTI-1-like (LOC122147391), mRNA	1.748295	0.80594856	1.748295	up
ASM1834038v1_38682	LOC109101642	XM_042769913.1	seipin-like (LOC109101642), transcript variant X1, mRNA	1.8070284	0.8536192	1.8070284	up
ASM1834038v1_38741	LOC109063578	XM_042770037.1	protein MGARP-like (LOC109063578), transcript variant X2, mRNA	-1.5473433	-0.6297932	1.5473433	down
ASM1834038v1_38976	LOC109101380	XM_042770498.1	cohesin subunit SA-1 (LOC109101380), transcript variant X2, mRNA	2.5884907	1.3721112	2.5884907	up
ASM1834038v1_38979	LOC109069359	XM_042770505.1	extensin-like (LOC109069359), mRNA	1.5576936	0.6394115	1.5576936	up
ASM1834038v1_39189	LOC109046877	XM_042770835.1	anoctamin-7 (LOC109046877), mRNA	1.8505175	0.8879288	1.8505175	up
ASM1834038v1_3921	LOC109073840	XM_019089910.2	transmembrane protein 238-like (LOC109073840), mRNA	2.0285542	1.0204519	2.0285542	up
ASM1834038v1_39279	LOC109071344	XM_042771020.1	early nodulin-75-like (LOC109071344), transcript variant X4, mRNA	2.4338973	1.2832683	2.4338973	up
ASM1834038v1_39286	LOC122147690	XM_042771031.1	dual specificity protein phosphatase 14-like (LOC122147690), transcript variant X2, mRNA	1.5791487	0.65914696	1.5791487	up
ASM1834038v1_39291	LOC122147691	XM_042771042.1	dynein light chain 2, cytoplasmic-like (LOC122147691), mRNA	1.5629967	0.64431477	1.5629967	up
ASM1834038v1_39316	LOC109067850	XM_042771087.1	alpha-2-macroglobulin-like (LOC109067850), transcript variant X1, mRNA	1.8970954	0.92379224	1.8970954	up
ASM1834038v1_39401	LOC109088492	XM_042771264.1	RILP-like protein 1 (LOC109088492), mRNA	-1.513295	-0.5976933	1.513295	down
ASM1834038v1_39510	si:dkey-23k10.5	XM_042771524.1	GTPase IMAP family member 8 (si:dkey-23k10.5), transcript variant X2, mRNA	1.6713185	0.7409867	1.6713185	up
ASM1834038v1_39643	LOC109077001	XM_042771727.1	integrin-linked kinase-associated serine/threonine phosphatase (LOC109077001), mRNA	1.8415277	0.8809031	1.8415277	up
ASM1834038v1_39778	LOC109105598	XM_042771913.1	rhomboid-related protein 2-like (LOC109105598), mRNA	1.7227223	0.78469014	1.7227223	up
ASM1834038v1_39846	LOC109100642	XM_042772024.1	extracellular matrix protein 1-like (LOC109100642), mRNA	1.940052	0.95609534	1.940052	up
ASM1834038v1_39859	LOC109074563	XM_042772054.1	flotillin-1-like (LOC109074563), transcript variant X2, mRNA	-1.588811	-0.66794753	1.588811	down
ASM1834038v1_3998	si:dkey-234i14.3	XM_019090451.2	fibulin-7-like (si:dkey-234i14.3), mRNA	1.8019323	0.8495449	1.8019323	up
ASM1834038v1_40146	LOC109071936	XM_042772678.1	semaphorin-6D-like (LOC109071936), transcript variant X2, mRNA	-1.5995641	-0.6776788	1.5995641	down
ASM1834038v1_40248	LOC109060428	XM_042772950.1	syntabulin-like (LOC109060428), transcript variant X3, mRNA	2.49925	1.3214952	2.49925	up
ASM1834038v1_40311	LOC109056009	XM_042773084.1	squalene monooxygenase-like (LOC109056009), mRNA	1.5633184	0.6446116	1.5633184	up
ASM1834038v1_40325	LOC109087738	XM_042773126.1	glyceraldehyde-3-phosphate dehydrogenase 2-like (LOC109087738), mRNA	-1.5519066	-0.63404167	1.5519066	down
ASM1834038v1_40329	LOC109060980	XM_042773131.1	phospholemman-like (LOC109060980), transcript variant X2, mRNA	-1.8251797	-0.8680385	1.8251797	down
ASM1834038v1_40471	LOC109105422	XM_042773355.1	angiopoietin-related protein 4-like (LOC109105422), mRNA	-2.501943	-1.323049	2.501943	down
ASM1834038v1_40516	LOC109108576	XM_042773406.1	thrombospondin-1-like (LOC109108576), mRNA	-1.5494797	-0.63178384	1.5494797	down
ASM1834038v1_40528	LOC109093242	XM_042773428.1	lisH domain-containing protein C1711.05-like (LOC109093242), transcript variant X2, mRNA	3.2183902	1.6863393	3.2183902	up
ASM1834038v1_40538	siva1	XM_042773452.1	SIVA1, apoptosis-inducing factor (siva1), mRNA	2.762955	1.466212	2.762955	up
ASM1834038v1_40550	LOC109052488	XM_042773469.1	zona pellucida sperm-binding protein 3 (LOC109052488), mRNA	3.6244252	1.8577522	3.6244252	up
ASM1834038v1_4076	si:dkey-182i3.11	XM_019091080.2	leucine-rich repeat-containing protein 15 (si:dkey-182i3.11), transcript variant X1, mRNA	-1.5524685	-0.634564	1.5524685	down
ASM1834038v1_4084	ftr86	XM_019091148.2	finTRIM family, member 86 (ftr86), mRNA	1.6976671	0.76355356	1.6976671	up
ASM1834038v1_4086	LOC109075233	XM_019091161.2	aerolysin-like protein (LOC109075233), mRNA	-1.5259619	-0.6097189	1.5259619	down
ASM1834038v1_40896	LOC122134183	XM_042774252.1	bucky ball-like (LOC122134183), mRNA	1.7703935	0.8240701	1.7703935	up
ASM1834038v1_40900	LOC109102607	XM_042774260.1	radical S-adenosyl methionine domain-containing protein 2 (LOC109102607), mRNA	1.799696	0.8477532	1.799696	up
ASM1834038v1_40949	LOC109069912	XM_042774355.1	echinoderm microtubule-associated protein-like 5 (LOC109069912), mRNA	1.5365483	0.61969304	1.5365483	up
ASM1834038v1_40964	LOC109108119	XM_042774385.1	placenta growth factor-like (LOC109108119), mRNA	-1.7698324	-0.8236127	1.7698324	down
ASM1834038v1_41126	LOC122148510	XM_042774700.1	reticulocalbin-2-like (LOC122148510), mRNA	-1.5339416	-0.6172436	1.5339416	down
ASM1834038v1_4120	zgc:194209	XM_019091429.2	uncharacterized protein LOC570908 homolog (zgc:194209), mRNA	1.7333581	0.79356974	1.7333581	up
ASM1834038v1_41247	LOC109087909	XM_042774931.1	cyclin-P-like (LOC109087909), transcript variant X1, mRNA	3.621545	1.8566053	3.621545	up
ASM1834038v1_41471	LOC109110475	XM_042775433.1	ankyrin repeat and BTB/POZ domain-containing protein BTBD11-B-like (LOC109110475), transcript variant X1, mRNA	-1.6087433	-0.6859342	1.6087433	down
ASM1834038v1_41486	si:ch211-260p9.3	XM_042775473.1	1-phosphatidylinositol 4,5-bisphosphate phosphodiesterase gamma-2 (si:ch211-260p9.3), transcript variant X1, mRNA	-1.603729	-0.68143034	1.603729	down
ASM1834038v1_41529	LOC109108895	XM_042775603.1	carnitine O-palmitoyltransferase 1, liver isoform-like (LOC109108895), mRNA	-1.59278	-0.67154706	1.59278	down
ASM1834038v1_4154	LOC109075910	XM_019091747.2	histone H2B.1, sperm-like (LOC109075910), mRNA	2.6059613	1.3818157	2.6059613	up
ASM1834038v1_41637	LOC109105866	XM_042775794.1	Krueppel-like factor 4 (LOC109105866), mRNA	1.6351337	0.70940864	1.6351337	up
ASM1834038v1_41757	LOC109111407	XM_042775932.1	polyadenylate-binding protein 1A-like (LOC109111407), mRNA	1.5470622	0.62953115	1.5470622	up
ASM1834038v1_41887	LOC109111977	XM_042776234.1	perforin-1-like (LOC109111977), mRNA	-2.144456	-1.1006117	2.144456	down
ASM1834038v1_41928	LOC122148788	XM_042776320.1	H-2 class I histocompatibility antigen, Q9 alpha chain-like (LOC122148788), mRNA	1.6119896	0.6888425	1.6119896	up
ASM1834038v1_41987	LOC109112363	XM_042776469.1	coiled-coil domain-containing protein 106-like (LOC109112363), transcript variant X2, mRNA	1.8934704	0.9210329	1.8934704	up
ASM1834038v1_42048	LOC109106798	XM_042776619.1	deleted in azoospermia-like (LOC109106798), transcript variant X2, mRNA	1.935299	0.9525565	1.935299	up
ASM1834038v1_42091	LOC109111688	XM_042776724.1	asparagine synthetase (LOC109111688), mRNA	-1.5927274	-0.67149943	1.5927274	down
ASM1834038v1_42110	apoda.2	XM_042776766.1	apolipoprotein Da, duplicate 2 (apoda.2), mRNA	1.7467821	0.80469966	1.7467821	up
ASM1834038v1_42245	LOC109091243	XM_042777031.1	digestive cysteine proteinase 1-like (LOC109091243), mRNA	3.1150036	1.6392338	3.1150036	up
ASM1834038v1_42308	LOC109073156	XM_042777161.1	fucolectin-like (LOC109073156), mRNA	2.2604015	1.176579	2.2604015	up
ASM1834038v1_42324	LOC109103381	XM_042777181.1	apolipoprotein L6-like (LOC109103381), transcript variant X2, mRNA	3.4871469	1.8020471	3.4871469	up
ASM1834038v1_4234	LOC109076799	XM_019092453.2	vegetative cell wall protein gp1-like (LOC109076799), mRNA	1.5000622	0.58502233	1.5000622	up
ASM1834038v1_42384	LOC109058225	XM_042777270.1	enoyl-[acyl-carrier-protein] reductase, mitochondrial (LOC109058225), mRNA	-1.9660387	-0.9752917	1.9660387	down
ASM1834038v1_42403	LOC109092091	XM_042777315.1	interferon-induced protein 44-like (LOC109092091), transcript variant X1, mRNA	-1.6450753	-0.7181536	1.6450753	down
ASM1834038v1_4241	LOC109076849	XM_019092497.2	caspase-7-like (LOC109076849), mRNA	-1.5665656	-0.64760524	1.5665656	down
ASM1834038v1_42529	LOC122148952	XM_042777563.1	maternal DNA replication licensing factor mcm3-like (LOC122148952), mRNA	4.6373396	2.2132974	4.6373396	up
ASM1834038v1_42599	LOC122148973	XM_042777689.1	cytochrome P450 2J3-like (LOC122148973), mRNA	2.3114595	1.2088041	2.3114595	up
ASM1834038v1_42726	LOC109104584	XM_042777960.1	zinc finger protein 395-like (LOC109104584), transcript variant X2, mRNA	1.5287083	0.61231315	1.5287083	up
ASM1834038v1_42811	LOC109113608	XM_042778136.1	gap junction Cx32.2 protein-like (LOC109113608), mRNA	-1.5520313	-0.63415766	1.5520313	down
ASM1834038v1_42820	LOC109076128	XM_042778145.1	thyroxine 5-deiodinase-like (LOC109076128), mRNA	-1.6935824	-0.7600782	1.6935824	down
ASM1834038v1_42957	LOC109080167	XM_042778351.1	galectin-5-like (LOC109080167), partial mRNA	1.7532916	0.810066	1.7532916	up
ASM1834038v1_42960	LOC109100470	XM_042778356.1	uncharacterized LOC109100470 (LOC109100470), mRNA	2.1510391	1.1050338	2.1510391	up
ASM1834038v1_42965	LOC109068893	XM_042778362.1	PR domain zinc finger protein 1-like (LOC109068893), mRNA	-1.5722141	-0.6527977	1.5722141	down
ASM1834038v1_43028	bhmt	XM_042778479.1	betaine-homocysteine methyltransferase (bhmt), mRNA	1.5926205	0.6714026	1.5926205	up
ASM1834038v1_4308	LOC109077584	XM_019093135.2	sushi domain-containing protein 3-like (LOC109077584), mRNA	-1.5126399	-0.59706855	1.5126399	down
ASM1834038v1_43123	LOC109045978	XM_042778664.1	proteinase-activated receptor 1-like (LOC109045978), mRNA	1.6839359	0.75183725	1.6839359	up
ASM1834038v1_43236	LOC109046302	XM_042778946.1	plasminogen activator inhibitor 1 RNA-binding protein (LOC109046302), mRNA	3.1780696	1.6681507	3.1780696	up
ASM1834038v1_43339	LOC109058117	XR_002012379.2	uncharacterized LOC109058117 (LOC109058117), ncRNA	1.5332512	0.616594	1.5332512	up
ASM1834038v1_43343	LOC109058519	XR_002012460.2	uncharacterized LOC109058519 (LOC109058519), ncRNA	3.728466	1.8985822	3.728466	up
ASM1834038v1_43370	LOC109062069	XR_002013029.2	uncharacterized LOC109062069 (LOC109062069), ncRNA	1.520761	0.6047935	1.520761	up
ASM1834038v1_4340	LOC109078053	XM_019093364.2	beta-1,3-galactosyltransferase 9-like (LOC109078053), mRNA	1.5119354	0.5963965	1.5119354	up
ASM1834038v1_43502	LOC109081758	XR_002016280.2	uncharacterized LOC109081758 (LOC109081758), ncRNA	-1.651926	-0.7241491	1.651926	down
ASM1834038v1_43513	LOC109083316	XR_002016568.2	uncharacterized LOC109083316 (LOC109083316), ncRNA	-1.9377201	-0.9543602	1.9377201	down
ASM1834038v1_43516	LOC109083961	XR_002016688.2	uncharacterized LOC109083961 (LOC109083961), ncRNA	1.8999856	0.92598844	1.8999856	up
ASM1834038v1_4355	LOC109078148	XM_019093453.2	protein Mis18-beta-like (LOC109078148), mRNA	1.689303	0.7564281	1.689303	up
ASM1834038v1_43573	LOC109093421	XR_002018390.2	uncharacterized LOC109093421 (LOC109093421), ncRNA	1.8089263	0.85513365	1.8089263	up
ASM1834038v1_43603	LOC109097307	XR_002019087.2	uncharacterized LOC109097307 (LOC109097307), ncRNA	1.5050707	0.58983123	1.5050707	up
ASM1834038v1_43635	LOC109102487	XR_002019899.2	uncharacterized LOC109102487 (LOC109102487), ncRNA	-2.2596726	-1.1761137	2.2596726	down
ASM1834038v1_4374	LOC109078284	XM_019093590.2	uncharacterized LOC109078284 (LOC109078284), transcript variant X1, mRNA	2.7599466	1.4646404	2.7599466	up
ASM1834038v1_43864	LOC122134904	XR_006153199.1	uncharacterized LOC122134904 (LOC122134904), ncRNA	-1.5352958	-0.6185167	1.5352958	down
ASM1834038v1_43961	LOC122135103	XR_006153332.1	uncharacterized LOC122135103 (LOC122135103), ncRNA	2.4201295	1.2750843	2.4201295	up
ASM1834038v1_44137	LOC122135522	XR_006153562.1	uncharacterized LOC122135522 (LOC122135522), ncRNA	1.6435143	0.716784	1.6435143	up
ASM1834038v1_44164	LOC122135569	XR_006153599.1	uncharacterized LOC122135569 (LOC122135569), ncRNA	1.5011972	0.5861136	1.5011972	up
ASM1834038v1_44388	LOC109071255	XR_006153915.1	uncharacterized LOC109071255 (LOC109071255), ncRNA	-1.5828848	-0.6625563	1.5828848	down
ASM1834038v1_44395	LOC122136100	XR_006153923.1	small nucleolar RNA U3 (LOC122136100), ncRNA	-1.5153732	-0.59967315	1.5153732	down
ASM1834038v1_4445	LOC109079099	XM_019094268.2	gap junction gamma-1 protein-like (LOC109079099), mRNA	1.8614018	0.8963895	1.8614018	up
ASM1834038v1_44469	LOC122136213	XR_006154027.1	uncharacterized LOC122136213 (LOC122136213), ncRNA	1.6020317	0.6799027	1.6020317	up
ASM1834038v1_44513	LOC122136350	XR_006154082.1	uncharacterized LOC122136350 (LOC122136350), ncRNA	1.7287256	0.78970885	1.7287256	up
ASM1834038v1_44587	LOC122136494	XR_006154171.1	uncharacterized LOC122136494 (LOC122136494), transcript variant X1, ncRNA	1.5041182	0.5889179	1.5041182	up
ASM1834038v1_44642	LOC122136586	XR_006154252.1	uncharacterized LOC122136586 (LOC122136586), ncRNA	1.60011	0.67817116	1.60011	up
ASM1834038v1_44757	LOC122136897	XR_006154384.1	uncharacterized LOC122136897 (LOC122136897), ncRNA	1.7211611	0.7833821	1.7211611	up
ASM1834038v1_4478	LOC109079339	XM_019094506.2	high affinity cGMP-specific 3',5'-cyclic phosphodiesterase 9A-like (LOC109079339), mRNA	2.9067597	1.5394118	2.9067597	up
ASM1834038v1_44899	LOC109080807	XR_006154582.1	uncharacterized LOC109080807 (LOC109080807), ncRNA	-1.9941733	-0.9957908	1.9941733	down
ASM1834038v1_44912	LOC122137086	XR_006154595.1	uncharacterized LOC122137086 (LOC122137086), ncRNA	-1.5667865	-0.6478087	1.5667865	down
ASM1834038v1_44914	LOC122137087	XR_006154597.1	uncharacterized LOC122137087 (LOC122137087), ncRNA	-1.5482969	-0.6306822	1.5482969	down
ASM1834038v1_44970	LOC122137205	XR_006154689.1	uncharacterized LOC122137205 (LOC122137205), ncRNA	1.8130512	0.8584197	1.8130512	up
ASM1834038v1_45	LOC109045318	XM_019063178.2	uncharacterized LOC109045318 (LOC109045318), mRNA	-3.4486043	-1.7860126	3.4486043	down
ASM1834038v1_45041	LOC122137329	XR_006154774.1	uncharacterized LOC122137329 (LOC122137329), ncRNA	-2.359204	-1.2383002	2.359204	down
ASM1834038v1_45050	LOC122137360	XR_006154792.1	uncharacterized LOC122137360 (LOC122137360), ncRNA	1.6987101	0.76443964	1.6987101	up
ASM1834038v1_45150	LOC122137554	XR_006154944.1	uncharacterized LOC122137554 (LOC122137554), ncRNA	1.562382	0.6437472	1.562382	up
ASM1834038v1_4516	mss51	XM_019094773.2	MSS51 mitochondrial translational activator (mss51), mRNA	2.2182834	1.1494437	2.2182834	up
ASM1834038v1_45166	LOC122137608	XR_006154969.1	uncharacterized LOC122137608 (LOC122137608), ncRNA	4.06439	2.0230389	4.06439	up
ASM1834038v1_45167	LOC122137609	XR_006154970.1	uncharacterized LOC122137609 (LOC122137609), ncRNA	2.7218208	1.4445721	2.7218208	up
ASM1834038v1_45177	LOC122137634	XR_006154981.1	uncharacterized LOC122137634 (LOC122137634), ncRNA	1.6091157	0.6862681	1.6091157	up
ASM1834038v1_45298	LOC122137934	XR_006155148.1	uncharacterized LOC122137934 (LOC122137934), ncRNA	1.8914893	0.9195226	1.8914893	up
ASM1834038v1_45317	LOC109092770	XR_006155180.1	uncharacterized LOC109092770 (LOC109092770), ncRNA	1.6031517	0.6809109	1.6031517	up
ASM1834038v1_45483	LOC109052043	XR_006155424.1	uncharacterized LOC109052043 (LOC109052043), transcript variant X3, ncRNA	1.9276475	0.94684124	1.9276475	up
ASM1834038v1_45489	LOC109094420	XR_006155436.1	CMRF35-like molecule 9 (LOC109094420), transcript variant X4, misc_RNA	1.5569648	0.63873625	1.5569648	up
ASM1834038v1_45533	LOC122138280	XR_006155494.1	uncharacterized LOC122138280 (LOC122138280), ncRNA	2.2144408	1.1469424	2.2144408	up
ASM1834038v1_45563	LOC122138419	XR_006155543.1	uncharacterized LOC122138419 (LOC122138419), ncRNA	2.3472626	1.2309793	2.3472626	up
ASM1834038v1_4558	LOC109080089	XM_019095181.2	ferritin, middle subunit-like (LOC109080089), mRNA	-3.8502977	-1.94497	3.8502977	down
ASM1834038v1_45582	LOC122138447	XR_006155569.1	uncharacterized LOC122138447 (LOC122138447), ncRNA	4.7414494	2.2453282	4.7414494	up
ASM1834038v1_45591	LOC122138464	XR_006155586.1	uncharacterized LOC122138464 (LOC122138464), ncRNA	-1.6539242	-0.72589314	1.6539242	down
ASM1834038v1_45632	LOC122138520	XR_006155646.1	uncharacterized LOC122138520 (LOC122138520), ncRNA	2.885429	1.5287858	2.885429	up
ASM1834038v1_45720	LOC122138712	XR_006155748.1	uncharacterized LOC122138712 (LOC122138712), ncRNA	-1.6093565	-0.686484	1.6093565	down
ASM1834038v1_4576	LOC109080227	XM_019095312.2	uncharacterized protein PB18E9.04c-like (LOC109080227), mRNA	2.657518	1.4100794	2.657518	up
ASM1834038v1_45824	LOC122138917	XR_006155892.1	uncharacterized LOC122138917 (LOC122138917), ncRNA	-2.000937	-1.0006758	2.000937	down
ASM1834038v1_45831	LOC122138923	XR_006155899.1	uncharacterized LOC122138923 (LOC122138923), ncRNA	-2.0652745	-1.0463336	2.0652745	down
ASM1834038v1_45832	LOC122138924	XR_006155902.1	uncharacterized LOC122138924 (LOC122138924), ncRNA	1.5282534	0.6118838	1.5282534	up
ASM1834038v1_4584	LOC109080249	XM_019095335.2	costars family protein ABRACL (LOC109080249), mRNA	-1.789929	-0.83990234	1.789929	down
ASM1834038v1_46006	LOC109068390	XR_006156120.1	uncharacterized LOC109068390 (LOC109068390), ncRNA	1.9640961	0.9738655	1.9640961	up
ASM1834038v1_46070	LOC109096309	XR_006156208.1	uncharacterized LOC109096309 (LOC109096309), ncRNA	1.5094928	0.5940639	1.5094928	up
ASM1834038v1_4619	LOC109080650	XM_019095673.2	C-X-C motif chemokine 11-6-like (LOC109080650), mRNA	-1.9388076	-0.9551697	1.9388076	down
ASM1834038v1_46213	LOC122139625	XR_006156434.1	uncharacterized LOC122139625 (LOC122139625), ncRNA	2.0556788	1.0396149	2.0556788	up
ASM1834038v1_46214	LOC122139626	XR_006156435.1	uncharacterized LOC122139626 (LOC122139626), ncRNA	1.8916231	0.9196247	1.8916231	up
ASM1834038v1_46278	LOC109058230	XR_006156531.1	uncharacterized LOC109058230 (LOC109058230), transcript variant X3, ncRNA	1.7042046	0.7690985	1.7042046	up
ASM1834038v1_46333	LOC122139886	XR_006156627.1	uncharacterized LOC122139886 (LOC122139886), ncRNA	1.8966162	0.9234278	1.8966162	up
ASM1834038v1_46337	LOC122139897	XR_006156632.1	uncharacterized LOC122139897 (LOC122139897), ncRNA	-1.7387809	-0.79807615	1.7387809	down
ASM1834038v1_46427	LOC122140046	XR_006156771.1	uncharacterized LOC122140046 (LOC122140046), ncRNA	2.1853864	1.1278884	2.1853864	up
ASM1834038v1_46466	LOC122140105	XR_006156816.1	uncharacterized LOC122140105 (LOC122140105), ncRNA	1.8057548	0.85260195	1.8057548	up
ASM1834038v1_46478	LOC122140145	XR_006156843.1	uncharacterized LOC122140145 (LOC122140145), ncRNA	1.5197011	0.60378766	1.5197011	up
ASM1834038v1_46616	LOC122140396	XR_006157051.1	uncharacterized LOC122140396 (LOC122140396), ncRNA	1.9629608	0.9730314	1.9629608	up
ASM1834038v1_46937	LOC122141062	XR_006157522.1	uncharacterized LOC122141062 (LOC122141062), ncRNA	3.7692173	1.9142649	3.7692173	up
ASM1834038v1_47020	LOC122141243	XR_006157624.1	uncharacterized LOC122141243 (LOC122141243), transcript variant X1, ncRNA	1.5227487	0.6066779	1.5227487	up
ASM1834038v1_47030	LOC122141263	XR_006157644.1	uncharacterized LOC122141263 (LOC122141263), ncRNA	2.3973932	1.2614665	2.3973932	up
ASM1834038v1_47031	LOC122141264	XR_006157645.1	uncharacterized LOC122141264 (LOC122141264), ncRNA	2.1872082	1.1290905	2.1872082	up
ASM1834038v1_4710	LOC109081407	XM_019096394.2	mixed lineage kinase domain-like protein (LOC109081407), mRNA	-1.7684242	-0.82246435	1.7684242	down
ASM1834038v1_47112	LOC122141367	XR_006157756.1	uncharacterized LOC122141367 (LOC122141367), ncRNA	1.8364112	0.87688917	1.8364112	up
ASM1834038v1_47211	LOC109080531	XR_006157882.1	uncharacterized LOC109080531 (LOC109080531), ncRNA	5.0050774	2.3233924	5.0050774	up
ASM1834038v1_47212	LOC122141533	XR_006157883.1	uncharacterized LOC122141533 (LOC122141533), ncRNA	4.094126	2.0335555	4.094126	up
ASM1834038v1_47228	LOC122141553	XR_006157903.1	uncharacterized LOC122141553 (LOC122141553), ncRNA	1.5056934	0.59042805	1.5056934	up
ASM1834038v1_47258	LOC122141580	XR_006157941.1	uncharacterized LOC122141580 (LOC122141580), ncRNA	3.7038121	1.8890109	3.7038121	up
ASM1834038v1_47302	LOC122141683	XR_006157996.1	uncharacterized LOC122141683 (LOC122141683), ncRNA	-1.5962301	-0.6746687	1.5962301	down
ASM1834038v1_47310	LOC122141690	XR_006158005.1	uncharacterized LOC122141690 (LOC122141690), ncRNA	1.8688067	0.9021174	1.8688067	up
ASM1834038v1_47428	LOC122141878	XR_006158169.1	uncharacterized LOC122141878 (LOC122141878), ncRNA	3.4507985	1.7869302	3.4507985	up
ASM1834038v1_47493	LOC122141997	XR_006158270.1	uncharacterized LOC122141997 (LOC122141997), ncRNA	2.1329503	1.0928503	2.1329503	up
ASM1834038v1_47510	LOC122142039	XR_006158298.1	uncharacterized LOC122142039 (LOC122142039), ncRNA	1.5881556	0.66735226	1.5881556	up
ASM1834038v1_47588	LOC122142173	XR_006158405.1	uncharacterized LOC122142173 (LOC122142173), ncRNA	3.933294	1.975738	3.933294	up
ASM1834038v1_47590	LOC122142175	XR_006158407.1	uncharacterized LOC122142175 (LOC122142175), ncRNA	-2.2505646	-1.170287	2.2505646	down
ASM1834038v1_47591	LOC122142176	XR_006158409.1	uncharacterized LOC122142176 (LOC122142176), ncRNA	3.4034894	1.7670146	3.4034894	up
ASM1834038v1_47616	LOC122142219	XR_006158448.1	uncharacterized LOC122142219 (LOC122142219), ncRNA	1.7758259	0.82849014	1.7758259	up
ASM1834038v1_47701	LOC122142396	XR_006158568.1	uncharacterized LOC122142396 (LOC122142396), ncRNA	1.6173909	0.6936684	1.6173909	up
ASM1834038v1_47745	LOC109067677	XR_006158629.1	uncharacterized LOC109067677 (LOC109067677), ncRNA	3.5701869	1.8359996	3.5701869	up
ASM1834038v1_47753	LOC122142487	XR_006158637.1	uncharacterized LOC122142487 (LOC122142487), ncRNA	1.7499471	0.8073113	1.7499471	up
ASM1834038v1_47788	LOC122142561	XR_006158679.1	uncharacterized LOC122142561 (LOC122142561), ncRNA	2.0891101	1.0628886	2.0891101	up
ASM1834038v1_47972	LOC122143101	XR_006158956.1	small nucleolar RNA SNORD65 (LOC122143101), ncRNA	-1.5472059	-0.62966526	1.5472059	down
ASM1834038v1_47985	LOC122143116	XR_006158978.1	uncharacterized LOC122143116 (LOC122143116), transcript variant X2, ncRNA	2.2776496	1.1875458	2.2776496	up
ASM1834038v1_48060	LOC122143296	XR_006159094.1	uncharacterized LOC122143296 (LOC122143296), ncRNA	1.6453595	0.7184028	1.6453595	up
ASM1834038v1_48079	LOC109063494	XR_006159117.1	uncharacterized LOC109063494 (LOC109063494), misc_RNA	3.756782	1.9094974	3.756782	up
ASM1834038v1_4814	cdo1	XM_019097251.2	cysteine dioxygenase, type I (cdo1), mRNA	1.9936651	0.9954231	1.9936651	up
ASM1834038v1_48150	LOC122143488	XR_006159194.1	uncharacterized LOC122143488 (LOC122143488), ncRNA	4.799482	2.2628787	4.799482	up
ASM1834038v1_4816	LOC109082370	XM_019097262.2	cysteine dioxygenase type 1 (LOC109082370), mRNA	1.8117083	0.8573507	1.8117083	up
ASM1834038v1_48174	LOC122143557	XR_006159219.1	uncharacterized LOC122143557 (LOC122143557), ncRNA	3.4335806	1.7797139	3.4335806	up
ASM1834038v1_48284	LOC122143765	XR_006159369.1	uncharacterized LOC122143765 (LOC122143765), ncRNA	1.771187	0.82471645	1.771187	up
ASM1834038v1_48322	LOC122143875	XR_006159418.1	uncharacterized LOC122143875 (LOC122143875), ncRNA	1.838001	0.8781376	1.838001	up
ASM1834038v1_48323	LOC109098386	XR_006159419.1	uncharacterized LOC109098386 (LOC109098386), ncRNA	1.8233913	0.8666242	1.8233913	up
ASM1834038v1_48325	LOC122143902	XR_006159421.1	uncharacterized LOC122143902 (LOC122143902), ncRNA	1.699827	0.7653879	1.699827	up
ASM1834038v1_48374	LOC122144002	XR_006159480.1	uncharacterized LOC122144002 (LOC122144002), ncRNA	1.6075509	0.68486434	1.6075509	up
ASM1834038v1_4838	LOC109082577	XM_019097434.2	C-X-C motif chemokine 9-like (LOC109082577), mRNA	-2.1900985	-1.1309958	2.1900985	down
ASM1834038v1_48385	LOC122144014	XR_006159496.1	uncharacterized LOC122144014 (LOC122144014), ncRNA	3.903855	1.9648995	3.903855	up
ASM1834038v1_48459	LOC122144169	XR_006159581.1	uncharacterized LOC122144169 (LOC122144169), transcript variant X1, ncRNA	1.8162972	0.8610003	1.8162972	up
ASM1834038v1_4850	LOC109082744	XM_019097579.2	ubiquitin-like protein 7 (LOC109082744), mRNA	1.676302	0.74528205	1.676302	up
ASM1834038v1_48534	LOC109049954	XR_006159681.1	uncharacterized LOC109049954 (LOC109049954), ncRNA	-2.016178	-1.0116229	2.016178	down
ASM1834038v1_48539	LOC122144375	XR_006159686.1	uncharacterized LOC122144375 (LOC122144375), ncRNA	-1.5753556	-0.6556776	1.5753556	down
ASM1834038v1_48768	LOC122144936	XR_006159963.1	uncharacterized LOC122144936 (LOC122144936), ncRNA	3.4878273	1.8023286	3.4878273	up
ASM1834038v1_48773	LOC109081952	XR_006159968.1	uncharacterized LOC109081952 (LOC109081952), ncRNA	1.5511482	0.63333654	1.5511482	up
ASM1834038v1_48852	LOC122145054	XR_006160069.1	uncharacterized LOC122145054 (LOC122145054), ncRNA	-1.501519	-0.58642274	1.501519	down
ASM1834038v1_48939	LOC109065410	XR_006160206.1	uncharacterized LOC109065410 (LOC109065410), ncRNA	1.5580535	0.63974476	1.5580535	up
ASM1834038v1_48954	LOC122145280	XR_006160229.1	uncharacterized LOC122145280 (LOC122145280), transcript variant X2, misc_RNA	-1.5883524	-0.6675311	1.5883524	down
ASM1834038v1_48970	LOC122145313	XR_006160257.1	uncharacterized LOC122145313 (LOC122145313), ncRNA	1.5906972	0.66965926	1.5906972	up
ASM1834038v1_49038	LOC122145467	XR_006160350.1	uncharacterized LOC122145467 (LOC122145467), ncRNA	1.6725954	0.74208844	1.6725954	up
ASM1834038v1_49067	LOC109062023	XR_006160380.1	uncharacterized LOC109062023 (LOC109062023), ncRNA	1.5352944	0.6185154	1.5352944	up
ASM1834038v1_49075	LOC122145551	XR_006160390.1	uncharacterized LOC122145551 (LOC122145551), ncRNA	1.6407363	0.7143434	1.6407363	up
ASM1834038v1_4924	oga	XM_019098035.2	O-GlcNAcase (oga), transcript variant X1, mRNA	1.5363137	0.61947274	1.5363137	up
ASM1834038v1_49255	LOC122145916	XR_006160640.1	uncharacterized LOC122145916 (LOC122145916), ncRNA	1.6309441	0.7057073	1.6309441	up
ASM1834038v1_49383	LOC122146155	XR_006160855.1	uncharacterized LOC122146155 (LOC122146155), ncRNA	1.7438052	0.8022389	1.7438052	up
ASM1834038v1_4940	LOC109083323	XM_019098142.2	histone H2A, sperm-like (LOC109083323), mRNA	5.343197	2.4177032	5.343197	up
ASM1834038v1_49425	LOC109089768	XR_006160906.1	uncharacterized LOC109089768 (LOC109089768), ncRNA	1.6088748	0.6860521	1.6088748	up
ASM1834038v1_4944	cxcl14	XM_019098159.2	chemokine (C-X-C motif) ligand 14 (cxcl14), mRNA	1.7874619	0.83791244	1.7874619	up
ASM1834038v1_49449	LOC122146371	XR_006160935.1	uncharacterized LOC122146371 (LOC122146371), ncRNA	-1.7426531	-0.80128545	1.7426531	down
ASM1834038v1_49744	LOC122147028	XR_006161376.1	uncharacterized LOC122147028 (LOC122147028), ncRNA	2.1186016	1.0831124	2.1186016	up
ASM1834038v1_49771	LOC122147106	XR_006161424.1	uncharacterized LOC122147106 (LOC122147106), ncRNA	1.5575994	0.6393243	1.5575994	up
ASM1834038v1_49781	LOC122147115	XR_006161435.1	uncharacterized LOC122147115 (LOC122147115), ncRNA	1.7606764	0.8161298	1.7606764	up
ASM1834038v1_49825	LOC122147241	XR_006161516.1	uncharacterized LOC122147241 (LOC122147241), ncRNA	1.787975	0.8383266	1.787975	up
ASM1834038v1_4993	LOC109083908	XM_019098642.2	eukaryotic translation initiation factor 4E-1B (LOC109083908), mRNA	3.9682994	1.9885209	3.9682994	up
ASM1834038v1_49938	LOC109081780	XR_006161660.1	uncharacterized LOC109081780 (LOC109081780), ncRNA	2.1939797	1.1335502	2.1939797	up
ASM1834038v1_49948	LOC109066555	XR_006161670.1	uncharacterized LOC109066555 (LOC109066555), ncRNA	2.2545617	1.1728469	2.2545617	up
ASM1834038v1_5003	LOC109083990	XM_019098714.2	ankyrin repeat and SOCS box protein 5-like (LOC109083990), mRNA	1.7149303	0.77814996	1.7149303	up
ASM1834038v1_5010	LOC109084013	XM_019098739.2	hemoglobin subunit beta (LOC109084013), mRNA	1.7394238	0.79860944	1.7394238	up
ASM1834038v1_50494	LOC122148667	XR_006162542.1	uncharacterized LOC122148667 (LOC122148667), ncRNA	1.5495627	0.6318611	1.5495627	up
ASM1834038v1_50562	LOC122148809	XR_006162628.1	uncharacterized LOC122148809 (LOC122148809), ncRNA	-1.9404268	-0.95637405	1.9404268	down
ASM1834038v1_506	LOC109048760	XM_019066434.2	small integral membrane protein 4 (LOC109048760), mRNA	1.5147952	0.5991227	1.5147952	up
ASM1834038v1_50610	LOC122148889	XR_006162698.1	small nucleolar RNA SNORA9 (LOC122148889), ncRNA	1.5435169	0.6262213	1.5435169	up
ASM1834038v1_50725	LOC122149110	XR_006162858.1	small nucleolar RNA U3 (LOC122149110), ncRNA	2.8168447	1.4940801	2.8168447	up
ASM1834038v1_5138	cxcl8a	XM_019099675.2	chemokine (C-X-C motif) ligand 8a (cxcl8a), mRNA	-2.6460056	-1.4038161	2.6460056	down
ASM1834038v1_5180	LOC109085501	XM_019100043.2	beta-1,3-galactosyl-O-glycosyl-glycoprotein beta-1,6-N-acetylglucosaminyltransferase 4-like (LOC109085501), transcript variant X2, mRNA	1.5304482	0.6139542	1.5304482	up
ASM1834038v1_5185	LOC109085534	XM_019100068.2	histone H2B.1, sperm-like (LOC109085534), mRNA	4.254806	2.0890934	4.254806	up
ASM1834038v1_522	slc16a8	XM_019066586.2	solute carrier family 16 member 8 (slc16a8), mRNA	-1.910121	-0.933664	1.910121	down
ASM1834038v1_5228	LOC109085954	XM_019100437.2	uncharacterized LOC109085954 (LOC109085954), mRNA	1.6075852	0.68489516	1.6075852	up
ASM1834038v1_5260	LOC109086168	XM_019100656.2	fibroblast growth factor 10 (LOC109086168), mRNA	-1.565315	-0.646453	1.565315	down
ASM1834038v1_53	LOC109045365	XM_019063227.2	interleukin-8-like (LOC109045365), mRNA	-1.8226749	-0.8660573	1.8226749	down
ASM1834038v1_5314	LOC109087083	XM_019101333.2	glutathione S-transferase Mu 3 (LOC109087083), mRNA	1.6337864	0.7082194	1.6337864	up
ASM1834038v1_5315	LOC109087090	XM_019101339.2	glutathione S-transferase Mu 4 (LOC109087090), mRNA	1.5492226	0.6315445	1.5492226	up
ASM1834038v1_5340	LOC109087356	XM_019101566.2	gamma-interferon-inducible lysosomal thiol reductase (LOC109087356), mRNA	3.7144606	1.8931527	3.7144606	up
ASM1834038v1_5347	steap4	XM_019101597.2	STEAP family member 4 (steap4), mRNA	-1.7969656	-0.8455628	1.7969656	down
ASM1834038v1_5373	mrpl51	XM_019101897.2	mitochondrial ribosomal protein L51 (mrpl51), mRNA	-1.5432684	-0.6259891	1.5432684	down
ASM1834038v1_5417	btg4	XM_019102155.2	B-cell translocation gene 4 (btg4), mRNA	3.404969	1.7676417	3.404969	up
ASM1834038v1_5504	LOC109088671	XM_019102826.1	uncharacterized LOC109088671 (LOC109088671), mRNA	-3.311939	-1.7276762	3.311939	down
ASM1834038v1_5580	LOC109089197	XM_019103338.2	syntaxin-2-like (LOC109089197), transcript variant X1, mRNA	1.6820401	0.7502121	1.6820401	up
ASM1834038v1_5581	LOC109089205	XM_019103341.2	pentraxin fusion protein-like (LOC109089205), mRNA	3.3801172	1.7570733	3.3801172	up
ASM1834038v1_5583	LOC109089216	XM_019103348.2	pentraxin fusion protein (LOC109089216), mRNA	2.360528	1.2391096	2.360528	up
ASM1834038v1_5634	LOC109090288	XM_019104089.2	phospholipid scramblase 2-like (LOC109090288), mRNA	1.810601	0.8564686	1.810601	up
ASM1834038v1_5662	ccl19a.1	XM_019104238.2	chemokine (C-C motif) ligand 19a, tandem duplicate 1 (ccl19a.1), mRNA	-2.1527286	-1.1061665	2.1527286	down
ASM1834038v1_5698	LOC109090603	XM_019104433.2	P2Y purinoceptor 4-like (LOC109090603), mRNA	1.8422107	0.881438	1.8422107	up
ASM1834038v1_5712	ifitm1	XM_019104496.2	interferon induced transmembrane protein 1 (ifitm1), mRNA	-2.31394	-1.2103515	2.31394	down
ASM1834038v1_5842	LOC109091540	XM_019105314.2	6-phosphofructo-2-kinase/fructose-2,6-bisphosphatase 4-like (LOC109091540), transcript variant X2, mRNA	-1.5187742	-0.60290736	1.5187742	down
ASM1834038v1_5890	LOC109091723	XM_019105505.2	cytochrome c oxidase subunit 7A-related protein, mitochondrial-like (LOC109091723), mRNA	-1.7808421	-0.8325596	1.7808421	down
ASM1834038v1_5949	LOC109092211	XM_019105964.2	nuclear protein 1-like (LOC109092211), mRNA	1.5622363	0.6436127	1.5622363	up
ASM1834038v1_5958	LOC109092254	XM_019106005.2	Kruppel-like factor 2 (LOC109092254), mRNA	1.5650288	0.6461892	1.5650288	up
ASM1834038v1_6003	twsg1b	XM_019106261.2	twisted gastrulation BMP signaling modulator 1b (twsg1b), transcript variant X2, mRNA	2.2559178	1.1737145	2.2559178	up
ASM1834038v1_6013	LOC109092575	XM_019106336.2	homeobox protein OTX1 B (LOC109092575), mRNA	2.9753153	1.5730426	2.9753153	up
ASM1834038v1_6037	zgc:194887	XM_019106685.2	uncharacterized protein LOC571819 homolog (zgc:194887), mRNA	2.4598129	1.2985486	2.4598129	up
ASM1834038v1_6066	batf2	XM_019106794.2	basic leucine zipper ATF-like transcription factor 2 (batf2), mRNA	-1.8594322	-0.8948621	1.8594322	down
ASM1834038v1_607	LOC109049257	XM_019066992.2	lamina-associated polypeptide 2, isoforms beta/delta/epsilon/gamma-like (LOC109049257), transcript variant X1, mRNA	2.6876733	1.4263577	2.6876733	up
ASM1834038v1_612	LOC109049395	XM_019067099.2	tubulin beta-5 chain-like (LOC109049395), mRNA	1.5313119	0.61476815	1.5313119	up
ASM1834038v1_6220	LOC109094047	XM_019107719.2	cytochrome P450 26B1 (LOC109094047), mRNA	1.6001451	0.6782027	1.6001451	up
ASM1834038v1_6248	LOC109094224	XM_019107912.2	galectin-2-like (LOC109094224), mRNA	-3.158522	-1.6592495	3.158522	down
ASM1834038v1_629	LOC109049527	XM_019067207.2	gamma-crystallin M2-like (LOC109049527), mRNA	1.7970883	0.8456613	1.7970883	up
ASM1834038v1_6297	mmp9	XM_019108324.2	matrix metallopeptidase 9 (mmp9), mRNA	-2.035735	-1.0255497	2.035735	down
ASM1834038v1_6304	LOC109094635	XM_019108361.2	piwi-like protein 1 (LOC109094635), mRNA	2.5815938	1.3682619	2.5815938	up
ASM1834038v1_6396	LOC109095369	XM_019109077.2	perilipin-3-like (LOC109095369), mRNA	-1.5063399	-0.5910474	1.5063399	down
ASM1834038v1_6596	LOC109096765	XM_019110416.2	tumor necrosis factor-inducible gene 6 protein-like (LOC109096765), transcript variant X1, mRNA	-2.3264654	-1.2181396	2.3264654	down
ASM1834038v1_6717	ccna1	XM_019111042.2	cyclin A1 (ccna1), transcript variant X1, mRNA	5.124726	2.3574748	5.124726	up
ASM1834038v1_6728	LOC109097467	XM_019111118.2	uncharacterized LOC109097467 (LOC109097467), transcript variant X2, mRNA	1.7815019	0.833094	1.7815019	up
ASM1834038v1_6744	LOC109097738	XM_019111351.2	zygote arrest protein 1-like (LOC109097738), mRNA	4.1741853	2.0614946	4.1741853	up
ASM1834038v1_6846	cldng	XM_019111806.2	claudin g (cldng), mRNA	2.3366115	1.2244179	2.3366115	up
ASM1834038v1_6848	si:ch73-41e3.7	XM_019111853.2	uncharacterized protein LOC572312 homolog (si:ch73-41e3.7), transcript variant X2, mRNA	2.9943469	1.5822413	2.9943469	up
ASM1834038v1_6849	LOC109098283	XM_019111862.2	DNA-directed RNA polymerase II subunit RPB1-like (LOC109098283), mRNA	3.3140278	1.7285857	3.3140278	up
ASM1834038v1_6936	LOC109098848	XM_019112358.2	transcription factor HES-5-like (LOC109098848), mRNA	1.6005795	0.67859435	1.6005795	up
ASM1834038v1_694	gtf3ab	XM_019067525.2	general transcription factor IIIA, b (gtf3ab), mRNA	3.7403927	1.9031898	3.7403927	up
ASM1834038v1_699	pdx1	XM_019067533.2	pancreatic and duodenal homeobox 1 (pdx1), mRNA	1.6846975	0.75248957	1.6846975	up
ASM1834038v1_7086	hbae5	XM_019113286.2	hemoglobin, alpha embryonic 5 (hbae5), mRNA	1.7921386	0.8416822	1.7921386	up
ASM1834038v1_7151	LOC109100278	XM_019113769.2	parvalbumin alpha-like (LOC109100278), mRNA	1.5244417	0.608281	1.5244417	up
ASM1834038v1_7218	LOC109100736	XM_019114164.2	solute carrier family 66 member 3-like (LOC109100736), mRNA	-1.566417	-0.64746827	1.566417	down
ASM1834038v1_722	LOC109049944	XM_019067612.2	serum amyloid A-5 protein-like (LOC109049944), mRNA	-3.8503916	-1.9450052	3.8503916	down
ASM1834038v1_7277	LOC109101087	XM_019114515.2	antimicrobial peptide NK-lysin (LOC109101087), mRNA	-3.1897414	-1.6734395	3.1897414	down
ASM1834038v1_7373	LOC109101845	XM_019115226.2	fish-egg lectin (LOC109101845), mRNA	2.63593	1.3983121	2.63593	up
ASM1834038v1_7475	LOC109102522	XM_019115888.2	late histone H2A.2.2-like (LOC109102522), mRNA	3.2323146	1.6925676	3.2323146	up
ASM1834038v1_755	LOC109050100	XM_019067768.2	cystatin-like (LOC109050100), mRNA	2.0211918	1.0152062	2.0211918	up
ASM1834038v1_759	LOC109050109	XM_019067779.2	ferritin, lower subunit-like (LOC109050109), transcript variant X1, mRNA	1.6087775	0.6859648	1.6087775	up
ASM1834038v1_7598	LOC109103267	XM_019116650.2	sodium channel subunit beta-3-like (LOC109103267), transcript variant X3, mRNA	1.5815558	0.66134447	1.5815558	up
ASM1834038v1_7657	tnfaip2b	XM_019117186.2	tumor necrosis factor, alpha-induced protein 2b (tnfaip2b), transcript variant X1, mRNA	-1.5248642	-0.6086807	1.5248642	down
ASM1834038v1_7694	LOC109104073	XM_019117435.2	protein unc-119 homolog A-like (LOC109104073), mRNA	1.5544012	0.63635886	1.5544012	up
ASM1834038v1_771	LOC109050322	XM_019067965.2	uncharacterized LOC109050322 (LOC109050322), mRNA	1.8035873	0.8508693	1.8035873	up
ASM1834038v1_7766	LOC109104650	XM_019117933.2	hemoglobin subunit beta (LOC109104650), mRNA	1.5052136	0.58996826	1.5052136	up
ASM1834038v1_7767	hbba2	XM_019117935.2	hemoglobin, beta adult 2 (hbba2), mRNA	1.909341	0.9330748	1.909341	up
ASM1834038v1_7768	hbaa2	XM_019117939.2	hemoglobin, alpha adult 2 (hbaa2), mRNA	1.5929796	0.6717278	1.5929796	up
ASM1834038v1_7810	LOC109104860	XM_019118173.2	retinol-binding protein 1-like (LOC109104860), mRNA	-1.748457	-0.8060823	1.748457	down
ASM1834038v1_7850	lsm6	XM_019118370.2	LSM6 homolog, U6 small nuclear RNA and mRNA degradation associated (lsm6), transcript variant X2, mRNA	-1.7542329	-0.81084025	1.7542329	down
ASM1834038v1_7903	LOC109105546	XM_019118831.2	homeobox protein SAX-1-like (LOC109105546), mRNA	2.4041488	1.2655262	2.4041488	up
ASM1834038v1_7904	LOC109105548	XM_019118832.2	sperm acrosome membrane-associated protein 4-like (LOC109105548), mRNA	5.1669955	2.3693256	5.1669955	up
ASM1834038v1_791	LOC109050537	XM_019068091.2	forkhead box protein P3-like (LOC109050537), transcript variant X3, mRNA	2.758527	1.4638981	2.758527	up
ASM1834038v1_7935	LOC109105736	XM_019119012.2	acyl-coenzyme A thioesterase THEM4-like (LOC109105736), mRNA	-1.8219091	-0.865451	1.8219091	down
ASM1834038v1_7957	si:ch211-286b5.6	XM_019119141.2	B-cell receptor CD22 (si:ch211-286b5.6), transcript variant X1, mRNA	-1.501596	-0.58649665	1.501596	down
ASM1834038v1_7995	LOC109105985	XM_019119294.2	tropomodulin-4-like (LOC109105985), transcript variant X1, mRNA	1.515053	0.5993683	1.515053	up
ASM1834038v1_810	cdkn1cb	XM_019068178.2	cyclin-dependent kinase inhibitor 1Cb (cdkn1cb), mRNA	2.5731058	1.3635108	2.5731058	up
ASM1834038v1_8256	LOC109107886	XM_019121049.2	proton-coupled folate transporter-like (LOC109107886), mRNA	-1.531367	-0.61482	1.531367	down
ASM1834038v1_8347	mdp1	XM_019121835.2	magnesium dependent phosphatase 1 (mdp1), mRNA	-1.7313533	-0.79190016	1.7313533	down
ASM1834038v1_8370	LOC109108815	XM_019121929.2	telomere repeats-binding bouquet formation protein 1-like (LOC109108815), transcript variant X1, mRNA	1.8814305	0.91183	1.8814305	up
ASM1834038v1_8386	LOC109108869	XM_019121979.2	ras and EF-hand domain-containing protein-like (LOC109108869), transcript variant X1, mRNA	3.1638708	1.6616907	3.1638708	up
ASM1834038v1_8441	LOC109109117	XM_019122238.2	H-2 class II histocompatibility antigen, E-S beta chain-like (LOC109109117), mRNA	1.9855582	0.98954463	1.9855582	up
ASM1834038v1_8478	sertad3	XM_019122445.2	SERTA domain containing 3 (sertad3), transcript variant X1, mRNA	1.6811724	0.7494676	1.6811724	up
ASM1834038v1_8479	blvrb	XM_019122446.2	biliverdin reductase B (blvrb), mRNA	1.9592795	0.9703232	1.9592795	up
ASM1834038v1_8485	LOC109109434	XM_019122550.2	HIG1 domain family member 1A, mitochondrial-like (LOC109109434), mRNA	-1.6801758	-0.74861217	1.6801758	down
ASM1834038v1_8501	LOC109109657	XM_019122745.2	CD209 antigen-like protein E (LOC109109657), mRNA	-1.6635371	-0.7342541	1.6635371	down
ASM1834038v1_8516	wu:fb59d01	XM_019122815.2	uncharacterized protein LOC322379 homolog (wu:fb59d01), mRNA	1.5368881	0.62001216	1.5368881	up
ASM1834038v1_853	LOC109050787	XM_019068365.2	39S ribosomal protein L46, mitochondrial-like (LOC109050787), mRNA	-1.5365779	-0.61972094	1.5365779	down
ASM1834038v1_8638	LOC109110593	XM_019123603.2	NEDD8-like (LOC109110593), mRNA	-1.5683992	-0.64929277	1.5683992	down
ASM1834038v1_8642	LOC109110707	XM_019123692.2	uracil nucleotide/cysteinyl leukotriene receptor-like (LOC109110707), mRNA	2.0067854	1.0048863	2.0067854	up
ASM1834038v1_8899	LOC109112007	XM_019125028.2	CD59 glycoprotein-like (LOC109112007), transcript variant X2, mRNA	1.531005	0.614479	1.531005	up
ASM1834038v1_8945	LOC109112577	XM_019125465.2	zygote arrest protein 1 (LOC109112577), mRNA	2.0225675	1.0161878	2.0225675	up
ASM1834038v1_8970	LOC109112722	XM_019125634.2	cytochrome P450 2J4-like (LOC109112722), mRNA	1.7101189	0.7740966	1.7101189	up
ASM1834038v1_8985	batf3	XM_019125692.2	basic leucine zipper transcription factor, ATF-like 3 (batf3), mRNA	-1.8113998	-0.857105	1.8113998	down
ASM1834038v1_902	LOC109051154	XM_019068710.2	olfactomedin-4-like (LOC109051154), mRNA	-2.3441398	-1.2290586	2.3441398	down
ASM1834038v1_903	tgm8	XM_019068712.2	transglutaminase 8 (tgm8), transcript variant X2, mRNA	1.8254131	0.86822295	1.8254131	up
ASM1834038v1_9079	LOC109113585	XM_019126397.2	uncharacterized LOC109113585 (LOC109113585), transcript variant X1, mRNA	1.638047	0.7119767	1.638047	up
ASM1834038v1_914	LOC109051305	XM_019068856.2	uncharacterized LOC109051305 (LOC109051305), mRNA	-1.9265786	-0.9460411	1.9265786	down
ASM1834038v1_9182	prdx5	XM_042710935.1	peroxiredoxin 5 (prdx5), mRNA	-1.7675414	-0.82174397	1.7675414	down
ASM1834038v1_9199	LOC109052431	XM_042710956.1	complement factor B-like (LOC109052431), mRNA	-1.6946155	-0.76095796	1.6946155	down
ASM1834038v1_9225	slbp2	XM_042711017.1	stem-loop binding protein 2 (slbp2), mRNA	2.1944203	1.1338398	2.1944203	up
ASM1834038v1_9276	slc25a14	XM_042711093.1	solute carrier family 25 member 14 (slc25a14), transcript variant X1, mRNA	-1.5320728	-0.61548483	1.5320728	down
ASM1834038v1_9291	LOC109086766	XM_042711138.1	septin-5-like (LOC109086766), transcript variant X1, mRNA	1.6784891	0.7471632	1.6784891	up
ASM1834038v1_9294	LOC109045857	XM_042711142.1	carboxypeptidase D-like (LOC109045857), mRNA	3.1633835	1.6614685	3.1633835	up
ASM1834038v1_9308	LOC109058717	XM_042711170.1	putative bifunctional UDP-N-acetylglucosamine transferase and deubiquitinase ALG13 (LOC109058717), transcript variant X1, mRNA	2.4884439	1.3152438	2.4884439	up
ASM1834038v1_9321	il12bb	XM_042711197.1	interleukin 12B, b (il12bb), mRNA	-1.7690423	-0.82296854	1.7690423	down
ASM1834038v1_9341	LOC109080287	XM_042711243.1	uncharacterized LOC109080287 (LOC109080287), transcript variant X1, mRNA	2.7741616	1.4720519	2.7741616	up
ASM1834038v1_9445	LOC109083888	XM_042711439.1	heparanase-like (LOC109083888), mRNA	-1.9533302	-0.9659358	1.9533302	down
ASM1834038v1_9529	LOC109101725	XM_042711532.1	olfactory receptor 52N5-like (LOC109101725), mRNA	1.6399653	0.7136653	1.6399653	up
ASM1834038v1_9537	tmsb	XM_042711540.1	thymosin, beta (tmsb), transcript variant X2, mRNA	1.7154125	0.7785555	1.7154125	up
ASM1834038v1_9568	LOC109046865	XM_042711595.1	laminin subunit beta-3-like (LOC109046865), mRNA	2.4430075	1.2886583	2.4430075	up
ASM1834038v1_962	vkorc1	XM_019069185.2	vitamin K epoxide reductase complex, subunit 1 (vkorc1), mRNA	-2.0395179	-1.0282282	2.0395179	down
ASM1834038v1_9645	LOC122134860	XM_042711724.1	interferon-induced very large GTPase 1 (LOC122134860), transcript variant X1, mRNA	-1.6438485	-0.7170774	1.6438485	down
ASM1834038v1_9717	LOC109065524	XM_042711868.1	protein crumbs homolog 1-like (LOC109065524), mRNA	1.8302073	0.87200713	1.8302073	up
ASM1834038v1_9733	LOC109046959	XM_042711893.1	mast cell protease 4-like (LOC109046959), mRNA	1.5832359	0.66287625	1.5832359	up
ASM1834038v1_976	buc2l	XM_019069251.2	bucky ball 2-like (buc2l), mRNA	1.5899456	0.6689774	1.5899456	up
ASM1834038v1_9770	gde1	XM_042711956.1	glycerophosphodiester phosphodiesterase 1 (gde1), mRNA	-1.6381578	-0.7120744	1.6381578	down
ASM1834038v1_9777	LOC109049161	XM_042711978.1	biliverdin reductase A-like (LOC109049161), mRNA	1.6423283	0.7157425	1.6423283	up
ASM1834038v1_9817	LOC122134912	XM_042712105.1	GPI-anchored hemophore cfmA-like (LOC122134912), transcript variant X1, mRNA	3.1511652	1.6558855	3.1511652	up
ASM1834038v1_9876	LOC109059042	XM_042712245.1	antihemorrhagic factor cHLP-B-like (LOC109059042), mRNA	1.8483379	0.88622856	1.8483379	up
ASM1834038v1_992	LOC109051860	XM_019069346.2	microsomal glutathione S-transferase 1 (LOC109051860), mRNA	1.8076136	0.8540863	1.8076136	up
