# Supplementary material for: Transcriptional Profiling of Common Carp: A Microarray-Based Framework for Aquaculture Research
Source: Int J Mol Sci. 2025 Nov 21;26(23):11240. doi: 10.3390/ijms262311240 (PMC12692531; doi:10.3390/ijms262311240)
Supplement: Supplementary file 1 [file ijms-26-11240-s001.zip › Supplementary Table S3.xlsx]

## Sheet: Arkusz1
Table S3: Ortholog mapping: Cyprinus carpio L. to Danio rerio. List of 614 orthologs from C. carpio L. mapped to D. rerio.
ProbeID	Cyprinus carpio Gene Symbol	Accessions	Description	Danio reiro ortholog Gene Symbol
ASM1834038v1_39316	LOC109067850	XM_042771087.1	alpha-2-macroglobulin-like (LOC109067850), transcript variant X1, mRNA	a2ml
ASM1834038v1_15983	LOC109090115	XM_042723977.1	ATP-binding cassette, sub-family B (MDR/TAP), member 9 (LOC109090115), mRNA	abcb9
ASM1834038v1_4584	LOC109080249	XM_019095335.2	costars family protein ABRACL (LOC109080249), mRNA	abracl
ASM1834038v1_19419	LOC109089282	XM_042731330.1	cis-aconitate decarboxylase-like (LOC109089282), mRNA	acod1
ASM1834038v1_18921	LOC109090561	XM_042730337.1	cytosolic acyl coenzyme A thioester hydrolase (LOC109090561), transcript variant X3, mRNA	acot7
ASM1834038v1_31243	LOC109045568	XM_042754919.1	long-chain-fatty-acid--CoA ligase 4-like (LOC109045568), mRNA	acsl4a
ASM1834038v1_38137	LOC109100838	XM_042768913.1	actin, alpha skeletal muscle 2 (LOC109100838), mRNA	acta1a
ASM1834038v1_29289	LOC109054124	XM_042751487.1	adenosine deaminase-like (LOC109054124), mRNA	adal
ASM1834038v1_24500	LOC109076068	XM_042742038.1	aarF domain-containing protein kinase 1-like (LOC109076068), mRNA	adck1
ASM1834038v1_30218	LOC109098701	XM_042753240.1	beta-adducin-like (LOC109098701), transcript variant X3, mRNA	add2
ASM1834038v1_20381	LOC109111956	XM_042733406.1	type-1 angiotensin II receptor-associated protein-like (LOC109111956), mRNA	agtrap
ASM1834038v1_16097	aif1l	XM_042724244.1	allograft inflammatory factor 1-like (aif1l), mRNA	aif1l
ASM1834038v1_36364	LOC122146462	XM_042765296.1	A-kinase anchor protein 1, mitochondrial-like (LOC122146462), transcript variant X1, mRNA	akap1a
ASM1834038v1_27677	LOC109058949	XM_042748258.1	putative bifunctional UDP-N-acetylglucosamine transferase and deubiquitinase ALG13 (LOC109058949), transcript variant X1, mRNA	alg13
ASM1834038v1_24842	LOC109107643	XM_042742775.1	alpha-amylase-like (LOC109107643), mRNA	amy2a
ASM1834038v1_16505	LOC109111025	XM_042725131.1	ankyrin-1-like (LOC109111025), transcript variant X1, mRNA	ank1a
ASM1834038v1_39189	LOC109046877	XM_042770835.1	anoctamin-7 (LOC109046877), mRNA	ano7
ASM1834038v1_15936	anxa1a	XM_042723872.1	annexin A1a (anxa1a), mRNA	anxa1a
ASM1834038v1_11608	LOC109062666	XM_042715587.1	annexin A2-like (LOC109062666), mRNA	anxa2a
ASM1834038v1_42110	apoda.2	XM_042776766.1	apolipoprotein Da, duplicate 2 (apoda.2), mRNA	apoda.2
ASM1834038v1_42324	LOC109103381	XM_042777181.1	apolipoprotein L6-like (LOC109103381), transcript variant X2, mRNA	appl1
ASM1834038v1_38444	aqp1a.1	XM_042769571.1	aquaporin 1a (Colton blood group), tandem duplicate 1 (aqp1a.1), mRNA	aqp1a.1
ASM1834038v1_38452	aqp1a.2	XM_042769580.1	aquaporin 1a (Colton blood group), tandem duplicate 2 (aqp1a.2), transcript variant X1, mRNA	aqp1a.2
ASM1834038v1_33918	aqp9b	XM_042760042.1	aquaporin 9b (aqp9b), transcript variant X1, mRNA	aqp9b
ASM1834038v1_19306	LOC109102849	XM_042731063.1	ankyrin repeat and SOCS box protein 11-like (LOC109102849), mRNA	asb11
ASM1834038v1_42091	LOC109111688	XM_042776724.1	asparagine synthetase (LOC109111688), mRNA	asns
ASM1834038v1_18765	LOC109110108	XM_042730005.1	aspartate beta-hydroxylase domain-containing protein 2-like (LOC109110108), mRNA	asphd2
ASM1834038v1_15654	LOC109070501	XM_042723335.1	argininosuccinate synthase (LOC109070501), mRNA	ASS1
ASM1834038v1_1022	LOC109052022	XM_019069500.2	autophagy-related protein 16-1-like (LOC109052022), mRNA	atg16l1
ASM1834038v1_24151	atn1	XM_042741252.1	atrophin 1 (atn1), transcript variant X1, mRNA	atn1
ASM1834038v1_22411	LOC109048782	XM_042737770.1	mitochondrial inner membrane protease ATP23 homolog (LOC109048782), transcript variant X2, mRNA	atp23
ASM1834038v1_24391	LOC122140056	XM_042741795.1	V-type proton ATPase subunit C 1-A-like (LOC122140056), mRNA	atp6v1c1a
ASM1834038v1_36045	LOC109107809	XM_042764556.1	avidin-like (LOC109107809), mRNA	avd
ASM1834038v1_4340	LOC109078053	XM_019093364.2	beta-1,3-galactosyltransferase 9-like (LOC109078053), mRNA	B3GALT9
ASM1834038v1_16421	LOC109090657	XM_042724949.1	maternal B9.15 protein-like (LOC109090657), transcript variant X1, mRNA	b9d1
ASM1834038v1_6066	batf2	XM_019106794.2	basic leucine zipper ATF-like transcription factor 2 (batf2), mRNA	batf2
ASM1834038v1_8985	batf3	XM_019125692.2	basic leucine zipper transcription factor, ATF-like 3 (batf3), mRNA	batf3
ASM1834038v1_10264	LOC109070376	XM_042712973.1	bcl-2-like protein 1 (LOC109070376), transcript variant X1, mRNA	bcl2l1
ASM1834038v1_31431	LOC109096878	XM_042755245.1	B-cell CLL/lymphoma 7 protein family member B-A-like (LOC109096878), mRNA	bcl7ba
ASM1834038v1_43028	bhmt	XM_042778479.1	betaine-homocysteine methyltransferase (bhmt), mRNA	bhmt
ASM1834038v1_10717	LOC109064084	XM_042713952.1	baculoviral IAP repeat-containing protein 5.1-A-like (LOC109064084), mRNA	birc5a
ASM1834038v1_29174	birc5b	XM_042751236.1	baculoviral IAP repeat containing 5b (birc5b), mRNA	birc5b
ASM1834038v1_9777	LOC109049161	XM_042711978.1	biliverdin reductase A-like (LOC109049161), mRNA	blvra
ASM1834038v1_8479	blvrb	XM_019122446.2	biliverdin reductase B (blvrb), mRNA	blvrb
ASM1834038v1_38682	LOC109101642	XM_042769913.1	seipin-like (LOC109101642), transcript variant X1, mRNA	bscl2
ASM1834038v1_30391	LOC109059493	XM_042753545.1	BTB/POZ domain-containing protein 10-like (LOC109059493), transcript variant X1, mRNA	btbd10a
ASM1834038v1_41471	LOC109110475	XM_042775433.1	ankyrin repeat and BTB/POZ domain-containing protein BTBD11-B-like (LOC109110475), transcript variant X1, mRNA	btbd11a
ASM1834038v1_5417	btg4	XM_019102155.2	B-cell translocation gene 4 (btg4), mRNA	btg4
ASM1834038v1_40896	LOC122134183	XM_042774252.1	bucky ball-like (LOC122134183), mRNA	buc
ASM1834038v1_976	buc2l	XM_019069251.2	bucky ball 2-like (buc2l), mRNA	buc2l
ASM1834038v1_26323	LOC109111889	XM_042745749.1	C3a anaphylatoxin chemotactic receptor (LOC109111889), transcript variant X1, mRNA	c3ar1
ASM1834038v1_23913	c4b	XM_042740725.1	complement 4B (Chido blood group) (c4b), mRNA	c4b
ASM1834038v1_21591	LOC122139312	XM_042736043.1	carbonic anhydrase 4-like (LOC122139312), mRNA	ca4a
ASM1834038v1_32752	LOC109074070	XM_042757586.1	voltage-dependent T-type calcium channel subunit alpha-1I-like (LOC109074070), mRNA	cacna1ia
ASM1834038v1_28856	LOC109085368	XM_042750646.1	calcitonin gene-related peptide type 1 receptor-like (LOC109085368), transcript variant X2, mRNA	calcrla
ASM1834038v1_13457	LOC109090419	XM_042719077.1	calreticulin-like (LOC109090419), mRNA	calr
ASM1834038v1_34636	caly	XM_042761639.1	calcyon neuron-specific vesicular protein (caly), mRNA	caly
ASM1834038v1_30899	LOC109070306	XM_042754380.1	calpain-2 catalytic subunit-like (LOC109070306), mRNA	capn2a
ASM1834038v1_23769	LOC109075087	XM_042740430.1	caprin-2-like (LOC109075087), mRNA	caprin2
ASM1834038v1_4241	LOC109076849	XM_019092497.2	caspase-7-like (LOC109076849), mRNA	casp7
ASM1834038v1_15354	cax1	XM_042722789.1	cation/H+ exchanger protein 1 (cax1), mRNA	cax1
ASM1834038v1_3118	LOC109066479	XM_019083508.2	mitochondrial potassium channel-like (LOC109066479), transcript variant X2, mRNA	ccdc51
ASM1834038v1_5662	ccl19a.1	XM_019104238.2	chemokine (C-C motif) ligand 19a, tandem duplicate 1 (ccl19a.1), mRNA	ccl19a.1
ASM1834038v1_6717	ccna1	XM_019111042.2	cyclin A1 (ccna1), transcript variant X1, mRNA	ccna1
ASM1834038v1_1404	LOC109054643	XM_019071887.2	G2/mitotic-specific cyclin-B1-like (LOC109054643), transcript variant X2, mRNA	ccnb1
ASM1834038v1_17730	ccnb2	XM_042727625.1	cyclin B2 (ccnb2), mRNA	ccnb2
ASM1834038v1_22852	LOC109048090	XM_042738672.1	cyclin-G1-like (LOC109048090), transcript variant X1, mRNA	ccng1
ASM1834038v1_41247	LOC109087909	XM_042774931.1	cyclin-P-like (LOC109087909), transcript variant X1, mRNA	ccnp
ASM1834038v1_7957	si:ch211-286b5.6	XM_019119141.2	B-cell receptor CD22 (si:ch211-286b5.6), transcript variant X1, mRNA	cd22
ASM1834038v1_8899	LOC109112007	XM_019125028.2	CD59 glycoprotein-like (LOC109112007), transcript variant X2, mRNA	cd59a
ASM1834038v1_21351	cdca9	XM_042735433.1	cell division cycle associated 9 (cdca9), mRNA	cdca9
ASM1834038v1_810	cdkn1cb	XM_019068178.2	cyclin-dependent kinase inhibitor 1Cb (cdkn1cb), mRNA	cdkn1cb
ASM1834038v1_4816	LOC109082370	XM_019097262.2	cysteine dioxygenase type 1 (LOC109082370), mRNA	cdo1
ASM1834038v1_2234	cep72	XM_019077520.2	centrosomal protein 72 (cep72), transcript variant X1, mRNA	cep72
ASM1834038v1_25538	LOC109080618	XM_042744165.1	cholesteryl ester transfer protein, plasma (LOC109080618), mRNA	cetp
ASM1834038v1_3209	LOC109067194	XM_019084200.2	properdin (LOC109067194), transcript variant X1, mRNA	cfp
ASM1834038v1_33798	LOC109074301	XM_042759768.1	H(+)/Cl(-) exchange transporter 5-like (LOC109074301), transcript variant X1, mRNA	clcn5a
ASM1834038v1_6846	cldng	XM_019111806.2	claudin g (cldng), mRNA	cldng
ASM1834038v1_1234	LOC109053366	XM_019070766.2	ceruloplasmin (LOC109053366), transcript variant X2, mRNA	cp
ASM1834038v1_27676	cpdb	XM_042748257.1	carboxypeptidase D, b (cpdb), transcript variant X2, mRNA	cpdb
ASM1834038v1_34126	LOC109094830	XM_042760636.1	cytoplasmic polyadenylation element binding protein 1b (LOC109094830), transcript variant X1, mRNA	cpeb1b
ASM1834038v1_18269	cpox	XM_042728935.1	coproporphyrinogen oxidase (cpox), mRNA	cpox
ASM1834038v1_41529	LOC109108895	XM_042775603.1	carnitine O-palmitoyltransferase 1, liver isoform-like (LOC109108895), mRNA	cpt1aa
ASM1834038v1_25637	cpt1b	XM_042744408.1	carnitine palmitoyltransferase 1B (muscle) (cpt1b), mRNA	cpt1b
ASM1834038v1_9717	LOC109065524	XM_042711868.1	protein crumbs homolog 1-like (LOC109065524), mRNA	crb1
ASM1834038v1_19239	LOC122138452	XM_042730914.1	protein CREG2-like (LOC122138452), mRNA	creg2
ASM1834038v1_33980	LOC109063117	XM_042760215.1	gamma-crystallin N-B-like (LOC109063117), mRNA	crygn1
ASM1834038v1_17488	cth1	XM_042727129.1	cysteine three histidine 1 (cth1), mRNA	cth1
ASM1834038v1_15914	ctsll	XM_042723831.1	cathepsin L, like (ctsll), transcript variant X1, mRNA	ctsl.1
ASM1834038v1_26376	LOC109058844	XM_042745889.1	procathepsin L-like (LOC109058844), transcript variant X1, mRNA	ctsla
ASM1834038v1_15756	LOC122137397	XM_042723471.1	homeobox protein cut-like 1 (LOC122137397), mRNA	cux1a
ASM1834038v1_4619	LOC109080650	XM_019095673.2	C-X-C motif chemokine 11-6-like (LOC109080650), mRNA	cxcl11.1
ASM1834038v1_4944	cxcl14	XM_019098159.2	chemokine (C-X-C motif) ligand 14 (cxcl14), mRNA	cxcl14
ASM1834038v1_5138	cxcl8a	XM_019099675.2	chemokine (C-X-C motif) ligand 8a (cxcl8a), mRNA	cxcl8a
ASM1834038v1_35858	cxcr2	XM_042764265.1	chemokine (C-X-C motif) receptor 2 (cxcr2), mRNA	cxcr2
ASM1834038v1_13735	LOC109075981	XM_042719540.1	cytoglobin-1-like (LOC109075981), mRNA	cygb1
ASM1834038v1_6220	LOC109094047	XM_019107719.2	cytochrome P450 26B1 (LOC109094047), mRNA	cyp26b1
ASM1834038v1_8642	LOC109110707	XM_019123692.2	uracil nucleotide/cysteinyl leukotriene receptor-like (LOC109110707), mRNA	cysltr1
ASM1834038v1_16236	LOC109086786	XM_042724572.1	disabled homolog 2-like (LOC109086786), transcript variant X1, mRNA	dab2
ASM1834038v1_42048	LOC109106798	XM_042776619.1	deleted in azoospermia-like (LOC109106798), transcript variant X2, mRNA	dazl
ASM1834038v1_36421	LOC109065516	XM_042765408.1	drebrin-like protein B (LOC109065516), mRNA	dbnla
ASM1834038v1_1030	LOC109052073	XM_019069541.2	DNA damage-inducible transcript 4-like protein (LOC109052073), mRNA	ddit4
ASM1834038v1_28942	LOC109053249	XM_042750787.1	ATP-dependent RNA helicase DDX19A-like (LOC109053249), mRNA	ddx19a
ASM1834038v1_31470	LOC109076520	XM_042755309.1	probable ATP-dependent RNA helicase DDX4 (LOC109076520), mRNA	ddx4
ASM1834038v1_22021	ddx43	XM_042736993.1	DEAD (Asp-Glu-Ala-Asp) box polypeptide 43 (ddx43), mRNA	ddx43
ASM1834038v1_29889	depdc7b	XM_042752655.1	DEP domain containing 7, paralog b (depdc7b), transcript variant X2, mRNA	DEPDC7
ASM1834038v1_1527	LOC109055480	XM_019072691.2	desmin-like (LOC109055480), mRNA	desma
ASM1834038v1_28887	LOC109055081	XM_042750697.1	short-chain dehydrogenase/reductase 3 (LOC109055081), transcript variant X1, mRNA	dhrs3a
ASM1834038v1_42820	LOC109076128	XM_042778145.1	thyroxine 5-deiodinase-like (LOC109076128), mRNA	dio2
ASM1834038v1_1811	LOC109057454	XM_019074693.2	dickkopf-related protein 3-like (LOC109057454), mRNA	dkk3a
ASM1834038v1_35729	LOC109087116	XM_042763904.1	dnaJ homolog subfamily B member 11 (LOC109087116), mRNA	dnajb11
ASM1834038v1_29309	LOC122142040	XM_042751533.1	glycine-rich protein DOT1-like (LOC122142040), mRNA	DOT1L
ASM1834038v1_20228	dusp11	XM_042733076.1	dual specificity phosphatase 11 (RNA/RNP complex 1-interacting) (dusp11), mRNA	dusp11
ASM1834038v1_39286	LOC122147690	XM_042771031.1	dual specificity protein phosphatase 14-like (LOC122147690), transcript variant X2, mRNA	dusp14
ASM1834038v1_23182	dynll2a	XM_042739273.1	dynein, light chain, LC8-type 2a (dynll2a), transcript variant X2, mRNA	dynll2a
ASM1834038v1_39846	LOC109100642	XM_042772024.1	extracellular matrix protein 1-like (LOC109100642), mRNA	ecm1a
ASM1834038v1_10849	LOC109046091	XM_042714160.1	elongation factor 1-alpha-like (LOC109046091), mRNA	eef1a1a
ASM1834038v1_1313	LOC109053961	XM_019071267.2	protein EFR3 homolog B-like (LOC109053961), transcript variant X3, mRNA	efr3ba
ASM1834038v1_4993	LOC109083908	XM_019098642.2	eukaryotic translation initiation factor 4E-1B (LOC109083908), mRNA	eif4e1b
ASM1834038v1_27961	elavl2	XM_042748884.1	ELAV like neuron-specific RNA binding protein 2 (elavl2), transcript variant X5, mRNA	elavl2
ASM1834038v1_38093	LOC109065952	XM_042768828.1	elongation of very long chain fatty acids protein 6-like (LOC109065952), transcript variant X1, mRNA	elovl6
ASM1834038v1_24054	LOC109054926	XM_042741053.1	ETS domain-containing transcription factor ERF-like (LOC109054926), transcript variant X3, mRNA	erf
ASM1834038v1_33309	LOC109091656	XM_042758893.1	endoplasmic reticulum-Golgi intermediate compartment protein 3 (LOC109091656), transcript variant X1, mRNA	ergic3
ASM1834038v1_13887	LOC109102790	XM_042719868.1	histone-lysine N-methyltransferase EZH1-like (LOC109102790), transcript variant X1, mRNA	ezh1
ASM1834038v1_43123	LOC109045978	XM_042778664.1	proteinase-activated receptor 1-like (LOC109045978), mRNA	f2r
ASM1834038v1_30146	f7i	XM_042753101.1	coagulation factor VIIi (f7i), transcript variant X2, mRNA	f7i
ASM1834038v1_3541	LOC109070192	XM_019086790.2	fatty acid-binding protein, heart (LOC109070192), mRNA	fabp3
ASM1834038v1_34897	LOC109067198	XM_042762225.1	protein FAM107B-like (LOC109067198), transcript variant X1, mRNA	fam107b
ASM1834038v1_3998	si:dkey-234i14.3	XM_019090451.2	fibulin-7-like (si:dkey-234i14.3), mRNA	fbln7
ASM1834038v1_21400	fbrs	XM_042735581.1	fibrosin (fbrs), transcript variant X1, mRNA	fbrs
ASM1834038v1_5260	LOC109086168	XM_019100656.2	fibroblast growth factor 10 (LOC109086168), mRNA	fgf10a
ASM1834038v1_39859	LOC109074563	XM_042772054.1	flotillin-1-like (LOC109074563), transcript variant X2, mRNA	flot1a
ASM1834038v1_35504	fn1a	XM_042763405.1	fibronectin 1a (fn1a), mRNA	fn1a
ASM1834038v1_791	LOC109050537	XM_019068091.2	forkhead box protein P3-like (LOC109050537), transcript variant X3, mRNA	foxp3a
ASM1834038v1_264	LOC109047183	XM_019064890.2	ferritin, heavy subunit-like (LOC109047183), mRNA	fth1a
ASM1834038v1_4084	ftr86	XM_019091148.2	finTRIM family, member 86 (ftr86), mRNA	ftr86
ASM1834038v1_28988	LOC109093229	XM_042750859.1	polypeptide N-acetylgalactosaminyltransferase 6-like (LOC109093229), transcript variant X3, mRNA	galnt6
ASM1834038v1_23923	gapdh	XM_042740752.1	glyceraldehyde-3-phosphate dehydrogenase (gapdh), mRNA	gapdhs
ASM1834038v1_32609	LOC109065634	XM_042757360.1	growth arrest-specific protein 1-like (LOC109065634), mRNA	gas1a
ASM1834038v1_1115	LOC109052643	XM_019070057.2	guanylate-binding protein 1-like (LOC109052643), mRNA	gbp1
ASM1834038v1_9770	gde1	XM_042711956.1	glycerophosphodiester phosphodiesterase 1 (gde1), mRNA	gde1
ASM1834038v1_10638	LOC109048056	XM_042713817.1	rab GDP dissociation inhibitor alpha (LOC109048056), mRNA	gdi1
ASM1834038v1_21438	gfra1b	XM_042735664.1	gdnf family receptor alpha 1b (gfra1b), mRNA	gfra1b
ASM1834038v1_18877	LOC109065404	XM_042730226.1	gamma-glutamyl hydrolase (LOC109065404), mRNA	ggh
ASM1834038v1_134	ghrb	XM_019063857.2	growth hormone receptor b (ghrb), mRNA	ghrb
ASM1834038v1_12952	glula	XM_042718045.1	glutamate-ammonia ligase (glutamine synthase) a (glula), mRNA	glula
ASM1834038v1_25853	LOC109110918	XM_042744845.1	geminin-like (LOC109110918), transcript variant X2, mRNA	gmnn
ASM1834038v1_14366	LOC109107452	XM_042720949.1	guanine nucleotide-binding protein G(o) subunit alpha-like (LOC109107452), mRNA	gnao1a
ASM1834038v1_11342	gnb5a	XM_042715057.1	guanine nucleotide binding protein (G protein), beta 5a (gnb5a), mRNA	gnb5a
ASM1834038v1_3468	LOC109069560	XM_019086194.2	probable G-protein coupled receptor 160 (LOC109069560), mRNA	gpr160
ASM1834038v1_3556	LOC109070322	XM_019086900.2	G-protein coupled receptor 84-like (LOC109070322), mRNA	gpr84
ASM1834038v1_25806	LOC109068459	XM_042744761.1	progranulin-like (LOC109068459), mRNA	grna
ASM1834038v1_694	gtf3ab	XM_019067525.2	general transcription factor IIIA, b (gtf3ab), mRNA	gtf3ab
ASM1834038v1_29562	LOC109049062	XM_042752061.1	glycogenin-1-like (LOC109049062), mRNA	gyg1a
ASM1834038v1_20410	LOC109064286	XM_042733437.1	putative nuclease HARBI1 (LOC109064286), mRNA	harbi1
ASM1834038v1_21295	LOC109099781	XM_042735332.1	hemoglobin subunit alpha-like (LOC109099781), mRNA	hbaa1
ASM1834038v1_7768	hbaa2	XM_019117939.2	hemoglobin, alpha adult 2 (hbaa2), mRNA	hbaa2
ASM1834038v1_7767	hbba2	XM_019117935.2	hemoglobin, beta adult 2 (hbba2), mRNA	hbba2
ASM1834038v1_25272	LOC109102915	XM_042743624.1	potassium/sodium hyperpolarization-activated cyclic nucleotide-gated channel 4-like (LOC109102915), mRNA	HCN4
ASM1834038v1_23949	hdac9b	XM_042740814.1	histone deacetylase 9b (hdac9b), transcript variant X3, mRNA	hdac9b
ASM1834038v1_3311	hdr	XM_019084939.2	hematopoietic death receptor (hdr), mRNA	hdr
ASM1834038v1_26775	LOC109112651	XM_042746566.1	heme-binding protein 2-like (LOC109112651), transcript variant X1, mRNA	hebp2
ASM1834038v1_12064	hemgn	XM_042716300.1	hemogen (hemgn), transcript variant X1, mRNA	hemgn
ASM1834038v1_38539	LOC109056776	XM_042769685.1	putative transferase CAF17 homolog, mitochondrial (LOC109056776), mRNA	hemk1
ASM1834038v1_26560	henmt1	XM_042746206.1	HEN methyltransferase 1 (henmt1), mRNA	henmt1
ASM1834038v1_34733	LOC109068846	XM_042761825.1	probable E3 ubiquitin-protein ligase HERC4 (LOC109068846), mRNA	herc4
ASM1834038v1_8485	LOC109109434	XM_019122550.2	HIG1 domain family member 1A, mitochondrial-like (LOC109109434), mRNA	higd1a
ASM1834038v1_16033	hmbsa	XM_042724083.1	hydroxymethylbilane synthase a (hmbsa), transcript variant X2, mRNA	hmbsa
ASM1834038v1_30793	LOC109103214	XM_042754201.1	porphobilinogen deaminase-like (LOC109103214), mRNA	hmbsb
ASM1834038v1_9445	LOC109083888	XM_042711439.1	heparanase-like (LOC109083888), mRNA	hpse
ASM1834038v1_30111	hsd17b12a	XM_042753038.1	hydroxysteroid (17-beta) dehydrogenase 12a (hsd17b12a), mRNA	hsd17b12a
ASM1834038v1_29678	LOC109080967	XM_042752227.1	endoplasmic reticulum chaperone BiP (LOC109080967), mRNA	hspa5
ASM1834038v1_14134	hsp70.3	XM_042720445.1	heat shock cognate 70-kd protein, tandem duplicate 3 (hsp70.3), mRNA	hspa8
ASM1834038v1_35725	LOC122146140	XM_042763891.1	60 kDa heat shock protein, mitochondrial (LOC122146140), mRNA	hspd1
ASM1834038v1_113	hwa	XM_019063753.2	huluwa (hwa), transcript variant X1, mRNA	hwa
ASM1834038v1_36327	LOC109097196	XM_042765226.1	hypoxia up-regulated protein 1-like (LOC109097196), transcript variant X1, mRNA	hyou1
ASM1834038v1_5712	ifitm1	XM_019104496.2	interferon induced transmembrane protein 1 (ifitm1), mRNA	ifitm1
ASM1834038v1_9321	il12bb	XM_042711197.1	interleukin 12B, b (il12bb), mRNA	il12bb
ASM1834038v1_20266	LOC109062994	XM_042733144.1	interleukin-1 beta (LOC109062994), transcript variant X2, mRNA	il1b
ASM1834038v1_39643	LOC109077001	XM_042771727.1	integrin-linked kinase-associated serine/threonine phosphatase (LOC109077001), mRNA	ilkap
ASM1834038v1_1059	LOC109052246	XM_019069707.2	PAK4-inhibitor inka2 (LOC109052246), mRNA	inka2
ASM1834038v1_30654	LOC122143149	XM_042753979.1	lectin-like (LOC122143149), mRNA	itln1
ASM1834038v1_28558	jam2a	XM_042749978.1	junctional adhesion molecule 2a (jam2a), transcript variant X1, mRNA	jam2a
ASM1834038v1_31316	jpt1a	XM_042755058.1	Jupiter microtubule associated homolog 1a (jpt1a), mRNA	jpt1a
ASM1834038v1_17393	LOC109092948	XM_042726937.1	protein KHNYN-like (LOC109092948), transcript variant X1, mRNA	khnyn
ASM1834038v1_13007	LOC109064846	XM_042718157.1	kinesin-like protein KIF1A (LOC109064846), mRNA	kif1aa
ASM1834038v1_5958	LOC109092254	XM_019106005.2	Kruppel-like factor 2 (LOC109092254), mRNA	klf2a
ASM1834038v1_16098	LOC109065903	XM_042724245.1	laminin subunit gamma-3-like (LOC109065903), mRNA	lamc3
ASM1834038v1_20919	LOC109056537	XM_042734579.1	la-related protein 6-like (LOC109056537), mRNA	larp6a
ASM1834038v1_36774	larp6b	XM_042766113.1	La ribonucleoprotein 6, translational regulator b (larp6b), mRNA	larp6b
ASM1834038v1_6248	LOC109094224	XM_019107912.2	galectin-2-like (LOC109094224), mRNA	lgals2a
ASM1834038v1_18867	LOC109057911	XM_042730202.1	leucine-rich repeat LGI family member 3-like (LOC109057911), mRNA	lgi3
ASM1834038v1_13576	lhx8a	XM_042719276.1	LIM homeobox 8a (lhx8a), transcript variant X1, mRNA	lhx8a
ASM1834038v1_29534	lnx2a	XM_042752015.1	ligand of numb-protein X 2a (lnx2a), mRNA	lnx2a
ASM1834038v1_17660	LOC109046792	XM_042727482.1	lysophosphatidic acid receptor 6-like (LOC109046792), mRNA	lpar6a
ASM1834038v1_26950	LOC109108137	XM_042746885.1	leucine-rich repeat and fibronectin type-III domain-containing protein 5-like (LOC109108137), mRNA	lrfn5a
ASM1834038v1_30806	LOC109100323	XM_042754226.1	protein LSM14 homolog B-like (LOC109100323), mRNA	lsm14b
ASM1834038v1_7850	lsm6	XM_019118370.2	LSM6 homolog, U6 small nuclear RNA and mRNA degradation associated (lsm6), transcript variant X2, mRNA	lsm6
ASM1834038v1_1812	LOC109057478	XM_019074718.2	mesencephalic astrocyte-derived neurotrophic factor-like (LOC109057478), mRNA	manf
ASM1834038v1_1988	map1lc3c	XM_019075808.2	microtubule-associated protein 1 light chain 3 gamma (map1lc3c), transcript variant X2, mRNA	map1lc3c
ASM1834038v1_3275	marcksa	XM_019084672.2	myristoylated alanine-rich protein kinase C substrate a (marcksa), mRNA	marcksa
ASM1834038v1_21835	LOC122139400	XM_042736546.1	S-adenosylmethionine synthase-like (LOC122139400), transcript variant X1, mRNA	mat1a
ASM1834038v1_42529	LOC122148952	XM_042777563.1	maternal DNA replication licensing factor mcm3-like (LOC122148952), mRNA	mcm3
ASM1834038v1_13412	mcm6l	XM_042718998.1	MCM6 minichromosome maintenance deficient 6, like (mcm6l), mRNA	mcm6
ASM1834038v1_29096	mcoln3b	XM_042751055.1	mucolipin TRP cation channel 3b (mcoln3b), mRNA	mcoln3b
ASM1834038v1_8347	mdp1	XM_019121835.2	magnesium dependent phosphatase 1 (mdp1), mRNA	mdp1
ASM1834038v1_42384	LOC109058225	XM_042777270.1	enoyl-[acyl-carrier-protein] reductase, mitochondrial (LOC109058225), mRNA	mecr
ASM1834038v1_14613	LOC109078762	XM_042721342.1	methyltransferase-like 26 (LOC109078762), mRNA	mettl26
ASM1834038v1_992	LOC109051860	XM_019069346.2	microsomal glutathione S-transferase 1 (LOC109051860), mRNA	mgst1.1
ASM1834038v1_41928	LOC122148788	XM_042776320.1	H-2 class I histocompatibility antigen, Q9 alpha chain-like (LOC122148788), mRNA	mhc1uba
ASM1834038v1_8441	LOC109109117	XM_019122238.2	H-2 class II histocompatibility antigen, E-S beta chain-like (LOC109109117), mRNA	mhc2dab
ASM1834038v1_4355	LOC109078148	XM_019093453.2	protein Mis18-beta-like (LOC109078148), mRNA	mis18bp1
ASM1834038v1_18614	mkrn4	XM_042729698.1	makorin, ring finger protein, 4 (mkrn4), transcript variant X1, mRNA	mkrn4
ASM1834038v1_12351	LOC109049819	XM_042716960.1	monocyte to macrophage differentiation factor 2-like (LOC109049819), transcript variant X2, mRNA	MMD2
ASM1834038v1_6297	mmp9	XM_019108324.2	matrix metallopeptidase 9 (mmp9), mRNA	mmp9
ASM1834038v1_33608	LOC109067332	XM_042759416.1	macrophage mannose receptor 1-like (LOC109067332), mRNA	mrc1a
ASM1834038v1_34611	mrpl40	XM_042761591.1	mitochondrial ribosomal protein L40 (mrpl40), mRNA	mrpl40
ASM1834038v1_853	LOC109050787	XM_019068365.2	39S ribosomal protein L46, mitochondrial-like (LOC109050787), mRNA	mrpl46
ASM1834038v1_5373	mrpl51	XM_019101897.2	mitochondrial ribosomal protein L51 (mrpl51), mRNA	mrpl51
ASM1834038v1_206	LOC109046630	XM_019064390.2	39S ribosomal protein L54, mitochondrial-like (LOC109046630), mRNA	mrpl54
ASM1834038v1_4516	mss51	XM_019094773.2	MSS51 mitochondrial translational activator (mss51), mRNA	mss51
ASM1834038v1_26685	mthfd1l	XM_042746432.1	methylenetetrahydrofolate dehydrogenase (NADP+ dependent) 1 like (mthfd1l), mRNA	mthfd1l
ASM1834038v1_34310	LOC109065264	XM_042761098.1	melatonin receptor type 1B-like (LOC109065264), mRNA	mtnr1ba
ASM1834038v1_15675	LOC109068403	XM_042723375.1	max dimerization protein 1-like (LOC109068403), mRNA	mxd1
ASM1834038v1_13838	LOC109081797	XM_042719769.1	interferon-induced GTP-binding protein MxE-like (LOC109081797), mRNA	mxe
ASM1834038v1_11101	LOC109049205	XM_042714675.1	myosin light chain kinase, smooth muscle-like (LOC109049205), mRNA	MYLK
ASM1834038v1_13214	LOC109091416	XM_042718612.1	NAD kinase b (LOC109091416), transcript variant X2, mRNA	nadk2
ASM1834038v1_25825	LOC109111040	XM_042744788.1	adaptin ear-binding coat-associated protein 1-like (LOC109111040), transcript variant X2, mRNA	necab2
ASM1834038v1_35480	LOC109049585	XM_042763354.1	nectin-3-like protein (LOC109049585), transcript variant X2, mRNA	nectin3a
ASM1834038v1_8638	LOC109110593	XM_019123603.2	NEDD8-like (LOC109110593), mRNA	nedd8
ASM1834038v1_16418	LOC122137499	XM_042724946.1	neurogranin-like (LOC122137499), mRNA	ngrn
ASM1834038v1_7277	LOC109101087	XM_019114515.2	antimicrobial peptide NK-lysin (LOC109101087), mRNA	nkl.1
ASM1834038v1_36101	LOC109111205	XM_042764700.1	neurolysin, mitochondrial-like (LOC109111205), mRNA	nln
ASM1834038v1_19652	LOC122134516	XM_042731932.1	protein NLRC3-like (LOC122134516), transcript variant X1, mRNA	nlrc3l
ASM1834038v1_37403	nmt1b	XM_042767405.1	N-myristoyltransferase 1b (nmt1b), mRNA	nmt1b
ASM1834038v1_24353	notchl	XM_042741721.1	notch receptor, like (notchl), mRNA	notchl
ASM1834038v1_36224	LOC109073234	XM_042764976.1	nucleophosmin-like (LOC109073234), transcript variant X1, mRNA	npm1a
ASM1834038v1_293	npm2a	XM_019065036.2	nucleophosmin/nucleoplasmin, 2a (npm2a), mRNA	npm2a
ASM1834038v1_20254	npm2b	XM_042733120.1	nucleophosmin/nucleoplasmin, 2b (npm2b), transcript variant X1, mRNA	npm2b
ASM1834038v1_11996	npy1r	XM_042716143.1	neuropeptide Y receptor Y1 (npy1r), transcript variant X2, mRNA	npy1r
ASM1834038v1_19376	LOC109112116	XM_042731246.1	NAD(P)H dehydrogenase [quinone] 1-like (LOC109112116), transcript variant X1, mRNA	nqo1
ASM1834038v1_2902	nrgna	XM_019082100.2	neurogranin (protein kinase C substrate, RC3) a (nrgna), mRNA	nrgna
ASM1834038v1_5949	LOC109092211	XM_019105964.2	nuclear protein 1-like (LOC109092211), mRNA	nupr1a
ASM1834038v1_4924	oga	XM_019098035.2	O-GlcNAcase (oga), transcript variant X1, mRNA	oga
ASM1834038v1_11418	LOC109051153	XM_042715196.1	olfactomedin-4-like (LOC109051153), mRNA	olfm4.2
ASM1834038v1_23387	omgb	XM_042739733.1	oligodendrocyte myelin glycoprotein b (omgb), mRNA	omgb
ASM1834038v1_6013	LOC109092575	XM_019106336.2	homeobox protein OTX1 B (LOC109092575), mRNA	otx1
ASM1834038v1_239	oxt	XM_019064606.2	oxytocin (oxt), mRNA	oxt
ASM1834038v1_41757	LOC109111407	XM_042775932.1	polyadenylate-binding protein 1A-like (LOC109111407), mRNA	pabpc1a
ASM1834038v1_18075	pabpn1l	XM_042728480.1	PABPN1 like, cytoplasmic (pabpn1l), mRNA	pabpn1l
ASM1834038v1_24128	LOC109088679	XM_042741189.1	phenylalanine-4-hydroxylase-like (LOC109088679), mRNA	pah
ASM1834038v1_37377	LOC109064447	XM_042767367.1	protein PAT1 homolog 2-like (LOC109064447), mRNA	patl2
ASM1834038v1_37871	LOC122147165	XM_042768332.1	pterin-4-alpha-carbinolamine dehydratase-like (LOC122147165), mRNA	pcbd1
ASM1834038v1_21418	pdk2a	XM_042735624.1	pyruvate dehydrogenase kinase 2a (pdk2a), mRNA	pdk2a
ASM1834038v1_699	pdx1	XM_019067533.2	pancreatic and duodenal homeobox 1 (pdx1), mRNA	pdx1
ASM1834038v1_34409	LOC109106968	XM_042761297.1	astrocytic phosphoprotein PEA-15-like (LOC109106968), mRNA	pea15
ASM1834038v1_15089	pfkfb3	XM_042722283.1	6-phosphofructo-2-kinase/fructose-2,6-biphosphatase 3 (pfkfb3), transcript variant X2, mRNA	pfkfb3
ASM1834038v1_13843	pgls	XM_042719777.1	6-phosphogluconolactonase (pgls), mRNA	pgls
ASM1834038v1_21289	LOC122139206	XM_042735321.1	glycerol-3-phosphate phosphatase-like (LOC122139206), mRNA	pgp
ASM1834038v1_15843	pik3ip1	XM_042723660.1	phosphoinositide-3-kinase interacting protein 1 (pik3ip1), mRNA	pik3ip1
ASM1834038v1_32038	LOC109084495	XM_042756172.1	phosphatidylinositol 4-phosphate 5-kinase-like protein 1 (LOC109084495), mRNA	pip5k1aa
ASM1834038v1_6304	LOC109094635	XM_019108361.2	piwi-like protein 1 (LOC109094635), mRNA	piwil1
ASM1834038v1_15797	LOC109048397	XM_042723533.1	piwi-like protein 2 (LOC109048397), mRNA	piwil2
ASM1834038v1_41486	si:ch211-260p9.3	XM_042775473.1	1-phosphatidylinositol 4,5-bisphosphate phosphodiesterase gamma-2 (si:ch211-260p9.3), transcript variant X1, mRNA	plcg2
ASM1834038v1_2380	plekho2	XM_019078493.2	pleckstrin homology domain containing, family O member 2 (plekho2), mRNA	plekho2
ASM1834038v1_6396	LOC109095369	XM_019109077.2	perilipin-3-like (LOC109095369), mRNA	plin3
ASM1834038v1_6849	LOC109098283	XM_019111862.2	DNA-directed RNA polymerase II subunit RPB1-like (LOC109098283), mRNA	polr2a
ASM1834038v1_118	pou5f3	XM_019063815.2	POU domain, class 5, transcription factor 3 (pou5f3), mRNA	pou5f3
ASM1834038v1_24265	LOC122140028	XM_042741531.1	protoporphyrinogen oxidase-like (LOC122140028), transcript variant X1, mRNA	ppox
ASM1834038v1_38059	LOC109069990	XM_042768760.1	peroxisome proliferator-activated receptor gamma coactivator-related protein 1-like (LOC109069990), mRNA	pprc1
ASM1834038v1_42965	LOC109068893	XM_042778362.1	PR domain zinc finger protein 1-like (LOC109068893), mRNA	prdm1a
ASM1834038v1_12868	LOC109094234	XM_042717869.1	peroxiredoxin-1 (LOC109094234), transcript variant X1, mRNA	prdx1
ASM1834038v1_35043	prdx2	XM_042762555.1	peroxiredoxin 2 (prdx2), partial mRNA	prdx2
ASM1834038v1_9182	prdx5	XM_042710935.1	peroxiredoxin 5 (prdx5), mRNA	prdx5
ASM1834038v1_33354	prelid3b	XM_042758998.1	PRELI domain containing 3 (prelid3b), transcript variant X1, mRNA	prelid3b
ASM1834038v1_32135	LOC109090662	XM_042756325.1	prostaglandin E synthase (LOC109090662), mRNA	ptges
ASM1834038v1_11278	LOC109076790	XM_042714947.1	pentraxin fusion protein (LOC109076790), mRNA	ptx3a
ASM1834038v1_7151	LOC109100278	XM_019113769.2	parvalbumin alpha-like (LOC109100278), mRNA	pvalb1
ASM1834038v1_13467	LOC109083364	XM_042719093.1	ras-related protein Rab-11B-like (LOC109083364), mRNA	rab11ba
ASM1834038v1_32260	LOC109053897	XM_042756636.1	ras-related protein Rab-20-like (LOC109053897), mRNA	rab20
ASM1834038v1_20296	LOC109086783	XM_042733256.1	ras-related protein Rab-3C-like (LOC109086783), mRNA	rab3c
ASM1834038v1_19406	rbm44	XM_042731298.1	RNA binding motif protein 44 (rbm44), mRNA	rbm44
ASM1834038v1_17933	rbpms2b	XM_042728166.1	RNA binding protein, mRNA processing factor 2b (rbpms2b), mRNA	rbpms2b
ASM1834038v1_19520	rcan1a	XM_042731624.1	regulator of calcineurin 1a (rcan1a), transcript variant X2, mRNA	rcan1a
ASM1834038v1_41126	LOC122148510	XM_042774700.1	reticulocalbin-2-like (LOC122148510), mRNA	rcn2
ASM1834038v1_15053	LOC109098714	XM_042722176.1	reticulophagy regulator 3-like (LOC109098714), transcript variant X1, mRNA	retreg3
ASM1834038v1_19579	LOC122138519	XM_042731777.1	inactive all-trans-retinol 13,14-reductase-like (LOC122138519), mRNA	retsat.2
ASM1834038v1_24319	LOC109069539	XM_042741663.1	ral guanine nucleotide dissociation stimulator-like 2 (LOC109069539), transcript variant X6, mRNA	rgl2
ASM1834038v1_26661	LOC109113317	XM_042746392.1	ammonium transporter Rh type A-like (LOC109113317), mRNA	rhag
ASM1834038v1_39778	LOC109105598	XM_042771913.1	rhomboid-related protein 2-like (LOC109105598), mRNA	rhbdd2
ASM1834038v1_24068	LOC109105365	XM_042741080.1	RING finger protein 151-like (LOC109105365), mRNA	rnf151
ASM1834038v1_35690	LOC109057058	XM_042763798.1	RING finger protein 17-like (LOC109057058), transcript variant X1, mRNA	rnf17
ASM1834038v1_15615	rpain	XM_042723236.1	RPA interacting protein (rpain), mRNA	rpain
ASM1834038v1_21260	LOC109059051	XM_042735268.1	ribonuclease P protein subunit p30-like (LOC109059051), transcript variant X2, mRNA	rpp30
ASM1834038v1_40900	LOC109102607	XM_042774260.1	radical S-adenosyl methionine domain-containing protein 2 (LOC109102607), mRNA	rsad2
ASM1834038v1_27628	rtknb	XM_042748176.1	rhotekin b (rtknb), transcript variant X2, mRNA	rtknb
ASM1834038v1_33647	saa	XM_042759493.1	serum amyloid A (saa), mRNA	saa
ASM1834038v1_23375	samsn1a	XM_042739702.1	SAM domain, SH3 domain and nuclear localisation signals 1a (samsn1a), mRNA	samsn1a
ASM1834038v1_7598	LOC109103267	XM_019116650.2	sodium channel subunit beta-3-like (LOC109103267), transcript variant X3, mRNA	scn3b
ASM1834038v1_30152	sdf2l1	XM_042753111.1	stromal cell-derived factor 2-like 1 (sdf2l1), mRNA	sdf2l1
ASM1834038v1_40146	LOC109071936	XM_042772678.1	semaphorin-6D-like (LOC109071936), transcript variant X2, mRNA	sema6ca
ASM1834038v1_43236	LOC109046302	XM_042778946.1	plasminogen activator inhibitor 1 RNA-binding protein (LOC109046302), mRNA	serbp1a
ASM1834038v1_24376	LOC122140050	XM_042741766.1	leukocyte elastase inhibitor-like (LOC122140050), transcript variant X5, mRNA	serpinb1
ASM1834038v1_3189	LOC109067084	XM_019084088.2	serpin peptidase inhibitor, clade D (heparin cofactor), member 1 (LOC109067084), mRNA	serpind1
ASM1834038v1_8478	sertad3	XM_019122445.2	SERTA domain containing 3 (sertad3), transcript variant X1, mRNA	sertad3
ASM1834038v1_31911	LOC122134600	XM_042755982.1	splicing factor, suppressor of white-apricot homolog (LOC122134600), mRNA	sf3a2
ASM1834038v1_10465	LOC122135102	XM_042713468.1	SH3 domain-binding glutamic acid-rich-like protein 3 (LOC122135102), mRNA	sh3bgrl3
ASM1834038v1_40538	siva1	XM_042773452.1	SIVA1, apoptosis-inducing factor (siva1), mRNA	siva1
ASM1834038v1_9225	slbp2	XM_042711017.1	stem-loop binding protein 2 (slbp2), mRNA	slbp2
ASM1834038v1_30016	slc13a1	XM_042752865.1	solute carrier family 13 member 1 (slc13a1), transcript variant X2, mRNA	slc13a1
ASM1834038v1_522	slc16a8	XM_019066586.2	solute carrier family 16 member 8 (slc16a8), mRNA	slc16a8
ASM1834038v1_9276	slc25a14	XM_042711093.1	solute carrier family 25 member 14 (slc25a14), transcript variant X1, mRNA	slc25a14
ASM1834038v1_18519	slc2a6	XM_042729441.1	solute carrier family 2 member 6 (slc2a6), mRNA	slc2a6
ASM1834038v1_25433	LOC109109670	XM_042743924.1	zinc transporter 1-like (LOC109109670), transcript variant X1, mRNA	slc30a1a
ASM1834038v1_22530	slc34a1a	XM_042737961.1	solute carrier family 34 member 1a (slc34a1a), mRNA	slc34a1a
ASM1834038v1_8256	LOC109107886	XM_019121049.2	proton-coupled folate transporter-like (LOC109107886), mRNA	slc46a1
ASM1834038v1_14203	slc4a1a	XM_042720611.1	solute carrier family 4 member 1a (Diego blood group) (slc4a1a), mRNA	slc4a1a
ASM1834038v1_17677	LOC109051194	XM_042727529.1	band 3 anion exchange protein-like (LOC109051194), transcript variant X1, mRNA	slc4a1b
ASM1834038v1_7218	LOC109100736	XM_019114164.2	solute carrier family 66 member 3-like (LOC109100736), mRNA	slc66a3
ASM1834038v1_10276	LOC109086712	XM_042712992.1	sarcolemmal membrane-associated protein-like (LOC109086712), transcript variant X1, mRNA	slmapa
ASM1834038v1_241	smyd1a	XM_019064610.2	SET and MYND domain containing 1a (smyd1a), mRNA	smyd1a
ASM1834038v1_26626	snapc1a	XM_042746336.1	small nuclear RNA activating complex, polypeptide 1a (snapc1a), mRNA	snapc1a
ASM1834038v1_33345	LOC109072323	XM_042758987.1	U1 small nuclear ribonucleoprotein C-like (LOC109072323), mRNA	snrpc
ASM1834038v1_26231	LOC109096576	XM_042745570.1	sorting nexin-10A-like (LOC109096576), transcript variant X1, mRNA	snx10a
ASM1834038v1_140	socs3b	XM_019063885.2	suppressor of cytokine signaling 3b (socs3b), mRNA	socs3b
ASM1834038v1_34333	LOC122145696	XM_042761154.1	extracellular superoxide dismutase [Cu-Zn]-like (LOC122145696), mRNA	sod3a
ASM1834038v1_16683	sox21a	XM_042725435.1	SRY-box transcription factor 21a (sox21a), mRNA	sox21a
ASM1834038v1_14181	LOC109101976	XM_042720562.1	protein spinster homolog 1 (LOC109101976), transcript variant X5, mRNA	spns1
ASM1834038v1_40311	LOC109056009	XM_042773084.1	squalene monooxygenase-like (LOC109056009), mRNA	sqlea
ASM1834038v1_31744	LOC109105271	XM_042755722.1	sorcin-like (LOC109105271), mRNA	sri
ASM1834038v1_10680	LOC109081543	XM_042713896.1	alpha-2,8-sialyltransferase 8E-like (LOC109081543), transcript variant X5, mRNA	st8sia5
ASM1834038v1_5347	steap4	XM_019101597.2	STEAP family member 4 (steap4), mRNA	steap4
ASM1834038v1_19607	LOC109055965	XM_042731845.1	STE20/SPS1-related proline-alanine-rich protein kinase-like (LOC109055965), mRNA	STK39
ASM1834038v1_26268	stx1b	XM_042745631.1	syntaxin 1B (stx1b), mRNA	stx1b
ASM1834038v1_5580	LOC109089197	XM_019103338.2	syntaxin-2-like (LOC109089197), transcript variant X1, mRNA	stx2a
ASM1834038v1_32855	LOC122145268	XM_042757835.1	succinate--CoA ligase [ADP-forming] subunit beta, mitochondrial-like (LOC122145268), mRNA	sucla2
ASM1834038v1_1205	sult6b1	XM_019070607.2	sulfotransferase family, cytosolic, 6b, member 1 (sult6b1), mRNA	sult6b1
ASM1834038v1_30375	sv2	XM_042753520.1	synaptic vesicle glycoprotein 2 (sv2), transcript variant X1, mRNA	sv2a
ASM1834038v1_16990	tac3b	XM_042726162.1	tachykinin precursor 3b (tac3b), transcript variant X2, mRNA	tac3b
ASM1834038v1_33181	LOC109054467	XM_042758610.1	putative deoxyribonuclease TATDN2 (LOC109054467), transcript variant X4, mRNA	tatdn2
ASM1834038v1_16366	LOC109070443	XM_042724828.1	tubulin-specific chaperone cofactor E-like protein (LOC109070443), transcript variant X1, mRNA	tbce
ASM1834038v1_25094	tbpl2	XM_042743260.1	TATA box binding protein like 2 (tbpl2), transcript variant X1, mRNA	tbpl2
ASM1834038v1_30957	tcf19l	XM_042754455.1	transcription factor 19 (SC1), like (tcf19l), transcript variant X2, mRNA	tcf19l
ASM1834038v1_36526	tdgf1	XM_042765649.1	teratocarcinoma-derived growth factor 1 (tdgf1), mRNA	tdgf1
ASM1834038v1_21444	LOC109099979	XM_042735710.1	tudor domain-containing protein 1-like (LOC109099979), transcript variant X1, mRNA	tdrd1
ASM1834038v1_17242	LOC109053664	XM_042726710.1	tudor domain-containing protein 7A-like (LOC109053664), mRNA	tdrd7a
ASM1834038v1_22106	tdrd9	XM_042737215.1	tudor domain containing 9 (tdrd9), mRNA	tdrd9
ASM1834038v1_32348	LOC109065886	XM_042756817.1	alpha-tectorin (LOC109065886), transcript variant X1, mRNA	tecta
ASM1834038v1_8370	LOC109108815	XM_019121929.2	telomere repeats-binding bouquet formation protein 1-like (LOC109108815), transcript variant X1, mRNA	terb1
ASM1834038v1_10935	tfa	XM_042714315.1	transferrin-a (tfa), mRNA	tfa
ASM1834038v1_27379	LOC109049808	XM_042747720.1	transcription factor EC-like (LOC109049808), transcript variant X1, mRNA	tfec
ASM1834038v1_22804	LOC109069928	XM_042738569.1	transforming growth factor-beta-induced protein ig-h3 (LOC109069928), transcript variant X1, mRNA	tgfbi
ASM1834038v1_14999	th2	XM_042722051.1	tyrosine hydroxylase 2 (th2), transcript variant X1, mRNA	th2
ASM1834038v1_40516	LOC109108576	XM_042773406.1	thrombospondin-1-like (LOC109108576), mRNA	THBS1
ASM1834038v1_7935	LOC109105736	XM_019119012.2	acyl-coenzyme A thioesterase THEM4-like (LOC109105736), mRNA	them4
ASM1834038v1_13423	LOC109111860	XM_042719025.1	protein THEM6-like (LOC109111860), transcript variant X1, mRNA	them6
ASM1834038v1_30334	LOC109050696	XM_042753447.1	treslin-like (LOC109050696), transcript variant X2, mRNA	ticrr
ASM1834038v1_17367	LOC122137885	XM_042726887.1	TRAF-interacting protein with FHA domain-containing protein A-like (LOC122137885), mRNA	tifa
ASM1834038v1_20305	LOC109097455	XM_042733269.1	transmembrane emp24 domain-containing protein 2 (LOC109097455), transcript variant X1, mRNA	tmed2
ASM1834038v1_7995	LOC109105985	XM_019119294.2	tropomodulin-4-like (LOC109105985), transcript variant X1, mRNA	tmod4
ASM1834038v1_21386	LOC109086798	XM_042735539.1	transmembrane protease serine 9-like (LOC109086798), transcript variant X1, mRNA	tmprss9
ASM1834038v1_12717	LOC122136059	XM_042717592.1	thymosin beta-b (LOC122136059), transcript variant X3, mRNA	tmsb
ASM1834038v1_9537	tmsb	XM_042711540.1	thymosin, beta (tmsb), transcript variant X2, mRNA	tmsb1
ASM1834038v1_7657	tnfaip2b	XM_019117186.2	tumor necrosis factor, alpha-induced protein 2b (tnfaip2b), transcript variant X1, mRNA	tnfaip2b
ASM1834038v1_6596	LOC109096765	XM_019110416.2	tumor necrosis factor-inducible gene 6 protein-like (LOC109096765), transcript variant X1, mRNA	tnfaip6
ASM1834038v1_34867	LOC109075670	XM_042762153.1	tumor necrosis factor receptor superfamily member 14-like (LOC109075670), partial mRNA	tnfrsf14
ASM1834038v1_11026	LOC109066668	XM_042714498.1	TRAF2 and NCK-interacting protein kinase-like (LOC109066668), transcript variant X1, mRNA	tnika
ASM1834038v1_23500	LOC109098581	XM_042740000.1	transmembrane O-methyltransferase homolog (LOC109098581), mRNA	tomt
ASM1834038v1_25592	zgc:173742	XM_042744279.1	DNA topoisomerase I, mitochondrial (zgc:173742), transcript variant X1, mRNA	top1mt
ASM1834038v1_34217	LOC109070898	XM_042760852.1	cellular tumor antigen p53-like (LOC109070898), transcript variant X1, mRNA	tp53
ASM1834038v1_24420	tpbgl	XM_042741841.1	trophoblast glycoprotein-like (tpbgl), mRNA	tpbgl
ASM1834038v1_25326	LOC109058861	XM_042743708.1	E3 ubiquitin-protein ligase TRIM16-like (LOC109058861), mRNA	trim16
ASM1834038v1_22080	LOC109100610	XM_042737135.1	thyroid receptor-interacting protein 11-like (LOC109100610), mRNA	trip11
ASM1834038v1_16185	LOC109109951	XM_042724455.1	transient receptor potential cation channel subfamily V member 1-like (LOC109109951), transcript variant X4, mRNA	trpv1
ASM1834038v1_33190	LOC122145336	XM_042758630.1	translocator protein-like (LOC122145336), mRNA	tspo
ASM1834038v1_612	LOC109049395	XM_019067099.2	tubulin beta-5 chain-like (LOC109049395), mRNA	tubb5
ASM1834038v1_50725	LOC122149110	XR_006162858.1	small nucleolar RNA U3 (LOC122149110), ncRNA	U3
ASM1834038v1_10866	LOC109103999	XM_042714200.1	ubiquitin-like modifier-activating enzyme 5 (LOC109103999), transcript variant X1, mRNA	uba5
ASM1834038v1_11360	LOC109050604	XM_042715085.1	ubiquitin-associated protein 1-like (LOC109050604), transcript variant X1, mRNA	ubap1
ASM1834038v1_30544	LOC109080754	XM_042753839.1	polyubiquitin-like (LOC109080754), transcript variant X1, mRNA	ubb
ASM1834038v1_12326	ubn1	XM_042716918.1	ubinuclein 1 (ubn1), transcript variant X1, mRNA	ubn1
ASM1834038v1_11117	LOC109091501	XM_042714700.1	UDP-glucuronosyltransferase 2A2-like (LOC109091501), mRNA	ugt2a1
ASM1834038v1_7694	LOC109104073	XM_019117435.2	protein unc-119 homolog A-like (LOC109104073), mRNA	unc119a
ASM1834038v1_34714	LOC109069638	XM_042761779.1	protein unc-45 homolog B-like (LOC109069638), mRNA	unc45b
ASM1834038v1_12205	LOC109096393	XM_042716619.1	protein unc-93 homolog B1-like (LOC109096393), transcript variant X1, mRNA	unc93b1
ASM1834038v1_962	vkorc1	XM_019069185.2	vitamin K epoxide reductase complex, subunit 1 (vkorc1), mRNA	vkorc1
ASM1834038v1_25497	wee2	XM_042744076.1	WEE2 oocyte meiosis inhibiting kinase (wee2), transcript variant X1, mRNA	wee2
ASM1834038v1_30510	LOC122142568	XM_042753791.1	WAP four-disulfide core domain protein 2-like (LOC122142568), mRNA	wfdc2
ASM1834038v1_8516	wu:fb59d01	XM_019122815.2	uncharacterized protein LOC322379 homolog (wu:fb59d01), mRNA	wu:fb44b02
ASM1834038v1_24432	xrcc1	XM_042741864.1	X-ray repair complementing defective repair in Chinese hamster cells 1 (xrcc1), mRNA	xrcc1
ASM1834038v1_25975	LOC109110865	XM_042745112.1	tyrosine--tRNA ligase, cytoplasmic (LOC109110865), mRNA	yars1
ASM1834038v1_19129	ybey	XM_042730681.1	ybeY metalloendoribonuclease (ybey), transcript variant X2, mRNA	ybey
ASM1834038v1_8945	LOC109112577	XM_019125465.2	zygote arrest protein 1 (LOC109112577), mRNA	zar1
ASM1834038v1_6744	LOC109097738	XM_019111351.2	zygote arrest protein 1-like (LOC109097738), mRNA	zar1l
ASM1834038v1_13170	LOC109113233	XM_042718528.1	zinc finger and BTB domain-containing protein 11-like (LOC109113233), transcript variant X1, mRNA	zbtb11
ASM1834038v1_30704	LOC109090320	XM_042754050.1	palmitoyltransferase ZDHHC15A-like (LOC109090320), transcript variant X2, mRNA	zdhhc15a
ASM1834038v1_34	zgc:103482	XM_019063094.2	uncharacterized protein LOC450001 homolog (zgc:103482), mRNA	zgc:103482
ASM1834038v1_2426	zgc:111868	XM_019078769.2	uncharacterized protein LOC556628 homolog (zgc:111868), mRNA	zgc:111868
ASM1834038v1_29154	zgc:114123	XM_042751196.1	uncharacterized protein LOC569174 homolog (zgc:114123), transcript variant X1, mRNA	zgc:114123
ASM1834038v1_11378	LOC122135553	XM_042715126.1	GTPase IMAP family member 4-like (LOC122135553), mRNA	zgc:152658
ASM1834038v1_12154	zgc:152968	XM_042716505.1	uncharacterized protein LOC564848 homolog (zgc:152968), mRNA	zgc:152968
ASM1834038v1_17037	zgc:152986	XM_042726257.1	uncharacterized protein LOC101884054 homolog (zgc:152986), mRNA	zgc:152986
ASM1834038v1_24825	zgc:163014	XM_042742750.1	uncharacterized protein LOC100038766 homolog (zgc:163014), mRNA	zgc:163014
ASM1834038v1_4120	zgc:194209	XM_019091429.2	uncharacterized protein LOC570908 homolog (zgc:194209), mRNA	zgc:194209
ASM1834038v1_6037	zgc:194887	XM_019106685.2	uncharacterized protein LOC571819 homolog (zgc:194887), mRNA	zgc:194887
ASM1834038v1_18050	zgc:56231	XM_042728425.1	uncharacterized protein LOC406257 homolog (zgc:56231), mRNA	zgc:56231
ASM1834038v1_16589	zglp1	XM_042725242.1	zinc finger GATA like protein 1 (zglp1), mRNA	zglp1
ASM1834038v1_12874	zp3b	XM_042717879.1	zona pellucida glycoprotein 3b (zp3b), mRNA	zp3b
ASM1834038v1_2600	zp3f.2	XM_019079975.2	zona pellucida glycoprotein 3f, tandem duplicate 2 (zp3f.2), mRNA	zp3f.2
ASM1834038v1_30268	zpd	XM_042753334.1	zona pellucida glycoprotein d (zpd), mRNA	zpd
ASM1834038v1_38493	zyg11l	XM_042769626.1	zyg-11 family member, cell cycle regulator, like (zyg11l), mRNA	zyg11l
ASM1834038v1_10140	LOC109064089	XM_042712701.1	titin-like (LOC109064089), transcript variant X1, mRNA	ENSDARG00000000563
ASM1834038v1_12571	LOC109080669	XM_042717349.1	polycystin-1-like (LOC109080669), mRNA	ENSDARG00000030417
ASM1834038v1_29310	mlh3	XM_042751536.1	mutL homolog 3 (E. coli) (mlh3), transcript variant X1, mRNA	ENSDARG00000056334
ASM1834038v1_30742	LOC109077455	XM_042754111.1	WW domain-binding protein 4 (LOC109077455), mRNA	ENSDARG00000068082
ASM1834038v1_294	LOC109047333	XM_019065037.2	lysosome-associated membrane glycoprotein 3 (LOC109047333), mRNA	ENSDARG00000090159
ASM1834038v1_14414	LOC122136629	XM_042721019.1	ribonuclease inhibitor-like (LOC122136629), mRNA	ENSDARG00000093024
ASM1834038v1_10658	LOC109061380	XM_042713861.1	complement factor I (LOC109061380), mRNA	ENSDARG00000099425
ASM1834038v1_19066	rrp1	XM_042730563.1	ribosomal RNA processing 1 (rrp1), transcript variant X1, mRNA	ENSDARG00000103337
ASM1834038v1_20993	gemin6	XM_042734704.1	gem (nuclear organelle) associated protein 6 (gemin6), mRNA	ENSDARG00000105394
ASM1834038v1_20944	LOC109087127	XM_042734629.1	dynein axonemal heavy chain 12-like (LOC109087127), mRNA	ENSDARG00000115469
ASM1834038v1_15570	lrp13	XM_042723146.1	low-density lipoprotein receptor related-protein 13 (lrp13), transcript variant X1, mRNA	ENSDARG00000115517
ASM1834038v1_332	LOC109047706	XM_019065387.2	cornifelin-like (LOC109047706), mRNA	ENSDARG00000116172
ASM1834038v1_3427	LOC109069306	XM_019085936.2	protein DVR-1 (LOC109069306), mRNA	gdf3
ASM1834038v1_506	LOC109048760	XM_019066434.2	small integral membrane protein 4 (LOC109048760), mRNA	uqcc5
ASM1834038v1_16172	LOC109063206	XM_042724428.1	annexin A3-like (LOC109063206), mRNA	anxa3a
ASM1834038v1_42324	LOC109103381	XM_042777181.1	apolipoprotein L6-like (LOC109103381), transcript variant X2, mRNA	apol
ASM1834038v1_36549	LOC109081551	XM_042765691.1	armadillo repeat protein deleted in velo-cardio-facial syndrome-like (LOC109081551), mRNA	arvcfb
ASM1834038v1_5003	LOC109083990	XM_019098714.2	ankyrin repeat and SOCS box protein 5-like (LOC109083990), mRNA	asb5b
ASM1834038v1_17642	LOC109045993	XM_042727436.1	ataxin-7-like protein 3 (LOC109045993), transcript variant X1, mRNA	atxn7l3a
ASM1834038v1_13005	LOC109081113	XM_042718154.1	bcl-2-related ovarian killer protein homolog B-like (LOC109081113), mRNA	bokb
ASM1834038v1_26323	LOC109111889	XM_042745749.1	C3a anaphylatoxin chemotactic receptor (LOC109111889), transcript variant X1, mRNA	c3b.2
ASM1834038v1_41987	LOC109112363	XM_042776469.1	coiled-coil domain-containing protein 106-like (LOC109112363), transcript variant X2, mRNA	ccdc106a
ASM1834038v1_31220	LOC109079766	XM_042754876.1	scavenger receptor cysteine-rich type 1 protein M130-like (LOC109079766), mRNA	si:ch211-51a6.2
ASM1834038v1_19841	LOC109063102	XM_042732188.1	claudin-23 (LOC109063102), mRNA	cldn23.1
ASM1834038v1_5890	LOC109091723	XM_019105505.2	cytochrome c oxidase subunit 7A-related protein, mitochondrial-like (LOC109091723), mRNA	cox7a2a
ASM1834038v1_3595	LOC109070728	XM_019087256.2	cystatin-F-like (LOC109070728), mRNA	cst14b.1
ASM1834038v1_4619	LOC109080650	XM_019095673.2	C-X-C motif chemokine 11-6-like (LOC109080650), mRNA	cxcl11.5
ASM1834038v1_42811	LOC109113608	XM_042778136.1	gap junction Cx32.2 protein-like (LOC109113608), mRNA	gjb1a
ASM1834038v1_10458	LOC109061099	XM_042713458.1	gametocyte-specific factor 1-like (LOC109061099), transcript variant X2, mRNA	zgc:56699
ASM1834038v1_7086	hbae5	XM_019113286.2	hemoglobin, alpha embryonic 5 (hbae5), mRNA	hbae5
ASM1834038v1_34733	LOC109068846	XM_042761825.1	probable E3 ubiquitin-protein ligase HERC4 (LOC109068846), mRNA	her4.4
ASM1834038v1_37016	LOC109098601	XM_042766661.1	PAK4-inhibitor inka1 (LOC109098601), mRNA	inka1a
ASM1834038v1_12480	LOC122135946	XM_042717204.1	histone acetyltransferase KAT5 (LOC122135946), mRNA	kat5a
ASM1834038v1_1098	LOC109052559	XM_019069979.2	potassium channel subfamily K member 13-like (LOC109052559), mRNA	kcnk13a
ASM1834038v1_20901	LOC109051529	XM_042734545.1	keratin, type I cytoskeletal 19-like (LOC109051529), mRNA	krt95
ASM1834038v1_14885	LOC109094648	XM_042721777.1	lipase maturation factor 2-like (LOC109094648), mRNA	lmf2b
ASM1834038v1_2882	LOC109064905	XM_019081937.2	myelin and lymphocyte protein-like (LOC109064905), mRNA	malb
ASM1834038v1_38741	LOC109063578	XM_042770037.1	protein MGARP-like (LOC109063578), transcript variant X2, mRNA	mgarpa
ASM1834038v1_27399	LOC109077379	XM_042747780.1	neurofilament light polypeptide-like (LOC109077379), transcript variant X2, mRNA	neflb
ASM1834038v1_5583	LOC109089216	XM_019103348.2	pentraxin fusion protein (LOC109089216), mRNA	nptx1l
ASM1834038v1_4478	LOC109079339	XM_019094506.2	high affinity cGMP-specific 3',5'-cyclic phosphodiesterase 9A-like (LOC109079339), mRNA	pde9aa
ASM1834038v1_5842	LOC109091540	XM_019105314.2	6-phosphofructo-2-kinase/fructose-2,6-bisphosphatase 4-like (LOC109091540), transcript variant X2, mRNA	pfkfb4b
ASM1834038v1_40964	LOC109108119	XM_042774385.1	placenta growth factor-like (LOC109108119), mRNA	pgfb
ASM1834038v1_37674	LOC109099971	XM_042768070.1	pleckstrin homology domain-containing family S member 1-like (LOC109099971), mRNA	plekhs1.2
ASM1834038v1_5634	LOC109090288	XM_019104089.2	phospholipid scramblase 2-like (LOC109090288), mRNA	si:dkey-16l2.17
ASM1834038v1_41887	LOC109111977	XM_042776234.1	perforin-1-like (LOC109111977), mRNA	prf1.2
ASM1834038v1_28029	LOC122141476	XM_042748971.1	S-antigen protein-like (LOC122141476), mRNA	saga
ASM1834038v1_15623	LOC109062288	XM_042723251.1	diamine acetyltransferase 1-like (LOC109062288), transcript variant X1, mRNA	sat1b
ASM1834038v1_29000	LOC109083124	XM_042750889.1	phosphatidylcholine:ceramide cholinephosphotransferase 2-like (LOC109083124), mRNA	sgms2b
ASM1834038v1_2701	si:ch211-284o19.8	XM_019080588.2	protein lifeguard 1 (si:ch211-284o19.8), mRNA	si:ch211-71m22.1
ASM1834038v1_9276	slc25a14	XM_042711093.1	solute carrier family 25 member 14 (slc25a14), transcript variant X1, mRNA	slc27a2a
ASM1834038v1_7904	LOC109105548	XM_019118832.2	sperm acrosome membrane-associated protein 4-like (LOC109105548), mRNA	spaca4l
ASM1834038v1_38976	LOC109101380	XM_042770498.1	cohesin subunit SA-1 (LOC109101380), transcript variant X2, mRNA	stag1a
ASM1834038v1_21836	LOC109100573	XM_042736548.1	transmembrane protein 150A-like (LOC109100573), mRNA	tmem150ab
ASM1834038v1_3921	LOC109073840	XM_019089910.2	transmembrane protein 238-like (LOC109073840), mRNA	tmem238a
ASM1834038v1_607	LOC109049257	XM_019066992.2	lamina-associated polypeptide 2, isoforms beta/delta/epsilon/gamma-like (LOC109049257), transcript variant X1, mRNA	tmpoa
ASM1834038v1_31995	LOC109070771	XM_042756108.1	whey acidic protein-like (LOC109070771), transcript variant X1, mRNA	waplb
ASM1834038v1_20799	LOC109052582	XM_042734259.1	zinc finger CCCH domain-containing protein 7B-like (LOC109052582), transcript variant X1, mRNA	zc3h7bb
ASM1834038v1_42726	LOC109104584	XM_042777960.1	zinc finger protein 395-like (LOC109104584), transcript variant X2, mRNA	znf395b
ASM1834038v1_12874	zp3b	XM_042717879.1	zona pellucida glycoprotein 3b (zp3b), mRNA	zp3e
ASM1834038v1_17434	zpax4	XM_042727016.1	zona pellucida protein AX 4 (zpax4), transcript variant X1, mRNA	zpax4
ASM1834038v1_902	LOC109051154	XM_019068710.2	olfactomedin-4-like (LOC109051154), mRNA	ENSDARG00000041960
ASM1834038v1_32544	LOC109078715	XM_042757256.1	low-density lipoprotein receptor-like (LOC109078715), partial mRNA	ENSDARG00000075974
ASM1834038v1_47972	LOC122143101	XR_006158956.1	small nucleolar RNA SNORD65 (LOC122143101), ncRNA	ENSDARG00000080188
ASM1834038v1_50610	LOC122148889	XR_006162698.1	small nucleolar RNA SNORA9 (LOC122148889), ncRNA	ENSDARG00000081895
ASM1834038v1_11827	LOC109071174	XM_042715936.1	phospholipase C, beta 2 (LOC109071174), mRNA	ENSDARG00000090381
ASM1834038v1_35168	LOC109094608	XM_042762798.1	beta-microseminoprotein-like (LOC109094608), mRNA	ENSDARG00000095807
ASM1834038v1_3595	LOC109070728	XM_019087256.2	cystatin-F-like (LOC109070728), mRNA	ENSDARG00000101340
ASM1834038v1_15072	LOC109094050	XM_042722224.1	zona pellucida sperm-binding protein 4-like (LOC109094050), mRNA	ENSDARG00000113246
ASM1834038v1_13690	LOC109047509	XM_042719458.1	adhesion G protein-coupled receptor E1-like (LOC109047509), mRNA	adgre15
ASM1834038v1_18144	LOC109093331	XM_042728643.1	adenosine receptor A2b-like (LOC109093331), mRNA	adora2b
ASM1834038v1_33186	si:ch73-15b2.5	XM_042758620.1	rho guanine nucleotide exchange factor 5 (si:ch73-15b2.5), mRNA	si:ch73-15b2.5
ASM1834038v1_5180	LOC109085501	XM_019100043.2	beta-1,3-galactosyl-O-glycosyl-glycoprotein beta-1,6-N-acetylglucosaminyltransferase 4-like (LOC109085501), transcript variant X2, mRNA	ENSDARG00000062156
ASM1834038v1_11407	LOC109079527	XM_042715177.1	C-C motif chemokine 3-like (LOC109079527), transcript variant X2, mRNA	ccl35.2
ASM1834038v1_25995	LOC109066060	XM_042745140.1	basic leucine zipper and W2 domain-containing protein 2-like (LOC109066060), transcript variant X3, mRNA	bzw2
ASM1834038v1_17867	LOC122137983	XM_042728024.1	coiled-coil domain-containing protein 96-like (LOC122137983), mRNA	cfap184
ASM1834038v1_15539	LOC109082618	XM_042723084.1	C-C motif chemokine 19 (LOC109082618), mRNA	ccl19b
ASM1834038v1_8501	LOC109109657	XM_019122745.2	CD209 antigen-like protein E (LOC109109657), mRNA	cd209
ASM1834038v1_37792	LOC109099540	XM_042768240.1	borealin-2-like (LOC109099540), transcript variant X1, mRNA	cdca8
ASM1834038v1_9199	LOC109052431	XM_042710956.1	complement factor B-like (LOC109052431), mRNA	cfb
ASM1834038v1_1537	LOC109055586	XM_019072779.2	cbp/p300-interacting transactivator 2-like (LOC109055586), mRNA	cited2
ASM1834038v1_32758	LOC109068781	XM_042757598.1	claudin-like protein ZF-A9 (LOC109068781), mRNA	cldn15lb
ASM1834038v1_19715	LOC122138603	XM_042732000.1	cornifelin homolog B-like (LOC122138603), transcript variant X1, mRNA	cnfn
ASM1834038v1_629	LOC109049527	XM_019067207.2	gamma-crystallin M2-like (LOC109049527), mRNA	crygm2d10
ASM1834038v1_8970	LOC109112722	XM_019125634.2	cytochrome P450 2J4-like (LOC109112722), mRNA	cyp2j20
ASM1834038v1_40949	LOC109069912	XM_042774355.1	echinoderm microtubule-associated protein-like 5 (LOC109069912), mRNA	EML5
ASM1834038v1_19712	LOC109047900	XM_042731997.1	embryonic polyadenylate-binding protein-like (LOC109047900), mRNA	pabpc1l
ASM1834038v1_14439	fasn2	XM_042721055.1	fatty acid synthase 2 (fasn2), mRNA	fasn2
ASM1834038v1_28441	LOC122141703	XM_042749699.1	fibrinogen-like protein 1 (LOC122141703), mRNA	fgl1
ASM1834038v1_35018	LOC109095257	XM_042762483.1	fibrous sheath CABYR-binding protein-like (LOC109095257), transcript variant X1, mRNA	atp5pf
ASM1834038v1_759	LOC109050109	XM_019067779.2	ferritin, lower subunit-like (LOC109050109), transcript variant X1, mRNA	fthl27
ASM1834038v1_4558	LOC109080089	XM_019095181.2	ferritin, middle subunit-like (LOC109080089), mRNA	fthl28
ASM1834038v1_40329	LOC109060980	XM_042773131.1	phospholemman-like (LOC109060980), transcript variant X2, mRNA	fxyd11
ASM1834038v1_29777	LOC109101145	XM_042752441.1	FYN-binding protein 1-like (LOC109101145), transcript variant X3, mRNA	fyb1b
ASM1834038v1_37224	LOC109087246	XM_042767066.1	glucose-6-phosphatase catalytic subunit 1-like (LOC109087246), mRNA	g6pc1a.1
ASM1834038v1_40325	LOC109087738	XM_042773126.1	glyceraldehyde-3-phosphate dehydrogenase 2-like (LOC109087738), mRNA	gapdh
ASM1834038v1_5340	LOC109087356	XM_019101566.2	gamma-interferon-inducible lysosomal thiol reductase (LOC109087356), mRNA	ifi30a
ASM1834038v1_39510	si:dkey-23k10.5	XM_042771524.1	GTPase IMAP family member 8 (si:dkey-23k10.5), transcript variant X2, mRNA	si:dkey-23k10.5
ASM1834038v1_130	LOC109046048	XM_019063844.2	GTPase IMAP family member 9 (LOC109046048), mRNA	si:ch73-308m11.1
ASM1834038v1_4445	LOC109079099	XM_019094268.2	gap junction gamma-1 protein-like (LOC109079099), mRNA	gjc4b
ASM1834038v1_5314	LOC109087083	XM_019101333.2	glutathione S-transferase Mu 3 (LOC109087083), mRNA	gstm.3
ASM1834038v1_5315	LOC109087090	XM_019101339.2	glutathione S-transferase Mu 4 (LOC109087090), mRNA	gstm.2
ASM1834038v1_9645	LOC122134860	XM_042711724.1	interferon-induced very large GTPase 1 (LOC122134860), transcript variant X1, mRNA	urgcp
ASM1834038v1_4940	LOC109083323	XM_019098142.2	histone H2A, sperm-like (LOC109083323), mRNA	h2ax
ASM1834038v1_4154	LOC109075910	XM_019091747.2	histone H2B.1, sperm-like (LOC109075910), mRNA	hist2h2l
ASM1834038v1_7766	LOC109104650	XM_019117933.2	hemoglobin subunit beta (LOC109104650), mRNA	ba1l
ASM1834038v1_5010	LOC109084013	XM_019098739.2	hemoglobin subunit beta (LOC109084013), mRNA	hbbe2
ASM1834038v1_36475	LOC109058992	XM_042765545.1	huntingtin-interacting protein 1-related protein-like (LOC109058992), transcript variant X2, mRNA	hip1rb
ASM1834038v1_7475	LOC109102522	XM_019115888.2	late histone H2A.2.2-like (LOC109102522), mRNA	hist1h2a8
ASM1834038v1_5185	LOC109085534	XM_019100068.2	histone H2B.1, sperm-like (LOC109085534), mRNA	si:dkey-108k21.15
ASM1834038v1_14453	LOC122136671	XM_042721080.1	interferon-inducible GTPase 5-like (LOC122136671), transcript variant X1, mRNA	irgq2
ASM1834038v1_19054	LOC109099318	XM_042730540.1	interleukin-1 receptor type 2-like (LOC109099318), mRNA	illr2
ASM1834038v1_2887	LOC109064930	XM_019081983.2	intelectin-like (LOC109064930), mRNA	itln2
ASM1834038v1_41637	LOC109105866	XM_042775794.1	Krueppel-like factor 4 (LOC109105866), mRNA	klf4
ASM1834038v1_20019	LOC109061139	XM_042732547.1	importin subunit alpha-5-like (LOC109061139), transcript variant X1, mRNA	kpna7
ASM1834038v1_33136	LOC122145333	XM_042758511.1	keratin, type I cytoskeletal 14-like (LOC122145333), mRNA	krt91
ASM1834038v1_12725	si:dkeyp-75b4.10	XM_042717603.1	ladderlectin (si:dkeyp-75b4.10), mRNA	eslec
ASM1834038v1_9568	LOC109046865	XM_042711595.1	laminin subunit beta-3-like (LOC109046865), mRNA	si:ch211-158d24.2
ASM1834038v1_3590	LOC109070664	XM_019087198.2	lipocalin-like (LOC109070664), mRNA	ptgdsb.1
ASM1834038v1_19440	LOC109047162	XM_042731380.1	galectin-3-binding protein A-like (LOC109047162), mRNA	lgals3bp.1
ASM1834038v1_42957	LOC109080167	XM_042778351.1	galectin-5-like (LOC109080167), partial mRNA	lgals3a
ASM1834038v1_3104	LOC109066370	XM_019083398.2	lens fiber membrane intrinsic protein-like (LOC109066370), transcript variant X1, mRNA	lim2.2
ASM1834038v1_17813	LOC109105508	XM_042727864.1	lysophosphatidylcholine acyltransferase 2 (LOC109105508), mRNA	lpcat2
ASM1834038v1_2810	LOC109064485	XM_019081523.2	lymphocyte antigen 6B (LOC109064485), mRNA	si:ch211-207n23.2
ASM1834038v1_12140	LOC122135849	XM_042716477.1	essential MCU regulator, mitochondrial-like (LOC122135849), mRNA	mcu
ASM1834038v1_36489	LOC109069197	XM_042765587.1	microfibril-associated glycoprotein 4-like (LOC109069197), transcript variant X1, mRNA	MFAP4
ASM1834038v1_268	LOC109047209	XM_019064918.2	mid1-interacting protein 1-B (LOC109047209), mRNA	mid1ip1b
ASM1834038v1_15409	LOC109089715	XM_042722883.1	membrane-spanning 4-domains subfamily A member 4A-like (LOC109089715), mRNA	ms4a17a.1
ASM1834038v1_3641	LOC109071228	XM_019087711.2	galactose-specific lectin nattectin-like (LOC109071228), mRNA	si:ch211-125e6.5
ASM1834038v1_38458	npas4l	XM_042769589.1	neuronal PAS domain protein 4 like (npas4l), mRNA	npas4l
ASM1834038v1_9529	LOC109101725	XM_042711532.1	olfactory receptor 52N5-like (LOC109101725), mRNA	si:ch211-69b7.6
ASM1834038v1_37422	LOC109101792	XM_042767445.1	bifunctional 3'-phosphoadenosine 5'-phosphosulfate synthase 2-like (LOC109101792), mRNA	papss2a
ASM1834038v1_8386	LOC109108869	XM_019121979.2	ras and EF-hand domain-containing protein-like (LOC109108869), transcript variant X1, mRNA	rasef
ASM1834038v1_35121	LOC109106023	XM_042762708.1	L-rhamnose-binding lectin CSL2-like (LOC109106023), mRNA	si:ch1073-75o15.4
ASM1834038v1_7810	LOC109104860	XM_019118173.2	retinol-binding protein 1-like (LOC109104860), mRNA	rbp5
ASM1834038v1_39401	LOC109088492	XM_042771264.1	RILP-like protein 1 (LOC109088492), mRNA	rilp
ASM1834038v1_28026	LOC122141473	XM_042748968.1	ribonuclease-like 3 (LOC122141473), mRNA	rnasel4
ASM1834038v1_1645	LOC109056404	XM_019073609.2	protein S100-A1 (LOC109056404), transcript variant X2, mRNA	s100a1
ASM1834038v1_7903	LOC109105546	XM_019118831.2	homeobox protein SAX-1-like (LOC109105546), mRNA	nanog
ASM1834038v1_24767	senp6b	XM_042742632.1	SUMO specific peptidase 6b (senp6b), transcript variant X1, mRNA	senp7b
ASM1834038v1_9291	LOC109086766	XM_042711138.1	septin-5-like (LOC109086766), transcript variant X1, mRNA	septin4a
ASM1834038v1_14861	si:ch1073-67j19.1	XM_042721699.1	uncharacterized protein LOC100332348 homolog (si:ch1073-67j19.1), transcript variant X1, mRNA	si:ch1073-67j19.1
ASM1834038v1_2701	si:ch211-284o19.8	XM_019080588.2	protein lifeguard 1 (si:ch211-284o19.8), mRNA	si:ch211-284o19.8
ASM1834038v1_6848	si:ch73-41e3.7	XM_019111853.2	uncharacterized protein LOC572312 homolog (si:ch73-41e3.7), transcript variant X2, mRNA	si:ch73-41e3.7
ASM1834038v1_4076	si:dkey-182i3.11	XM_019091080.2	leucine-rich repeat-containing protein 15 (si:dkey-182i3.11), transcript variant X1, mRNA	si:dkey-182i3.11
ASM1834038v1_28440	si:dkeyp-34c12.1	XM_042749698.1	uncharacterized protein LOC570187 homolog (si:dkeyp-34c12.1), mRNA	si:dkeyp-34c12.1
ASM1834038v1_28649	si:zfos-905g2.1	XM_042750206.1	uncharacterized si:zfos-905g2.1 (si:zfos-905g2.1), transcript variant X1, mRNA	si:zfos-905g2.1
ASM1834038v1_14844	slc13a4	XM_042721657.1	solute carrier family 13 member 4 (slc13a4), mRNA	slc13a4
ASM1834038v1_19930	LOC109097237	XM_042732345.1	sodium-dependent phosphate transporter 1-B (LOC109097237), transcript variant X1, mRNA	slc20a1b
ASM1834038v1_16710	LOC109052874	XM_042725488.1	SOSS complex subunit B2-like (LOC109052874), mRNA	nabp1a
ASM1834038v1_18939	LOC109070548	XM_042730384.1	spindlin-Z-like (LOC109070548), mRNA	spinb
ASM1834038v1_10413	LOC109064104	XM_042713312.1	spermidine synthase (LOC109064104), mRNA	srm
ASM1834038v1_4308	LOC109077584	XM_019093135.2	sushi domain-containing protein 3-like (LOC109077584), mRNA	ENSDARG00000102815
ASM1834038v1_40248	LOC109060428	XM_042772950.1	syntabulin-like (LOC109060428), transcript variant X3, mRNA	sybu
ASM1834038v1_36665	LOC109107235	XM_042765854.1	metalloproteinase inhibitor 3-like (LOC109107235), transcript variant X4, mRNA	timp4.2
ASM1834038v1_16613	LOC109053183	XM_042725294.1	E3 ubiquitin-protein ligase TRIM39-like (LOC109053183), transcript variant X1, mRNA	trim107
ASM1834038v1_9733	LOC109046959	XM_042711893.1	mast cell protease 4-like (LOC109046959), mRNA	si:dkey-78l4.7
ASM1834038v1_3502	LOC109069805	XM_019086410.2	tubulin alpha-8 chain-like (LOC109069805), mRNA	tuba8l2
ASM1834038v1_6003	twsg1b	XM_019106261.2	twisted gastrulation BMP signaling modulator 1b (twsg1b), transcript variant X2, mRNA	twsg1a
ASM1834038v1_36734	LOC109089659	XM_042766036.1	ubiquitin-conjugating enzyme E2 J2-like (LOC109089659), transcript variant X1, mRNA	ube2j2
ASM1834038v1_4850	LOC109082744	XM_019097579.2	ubiquitin-like protein 7 (LOC109082744), mRNA	ubl7a
ASM1834038v1_31021	LOC109080736	XM_042754559.1	UDP-glucuronosyltransferase 2C1-like (LOC109080736), transcript variant X4, mRNA	ugt2b1
ASM1834038v1_27563	LOC109059759	XM_042748057.1	vitelline membrane outer layer protein 1 homolog (LOC109059759), mRNA	vmo1a
ASM1834038v1_8516	wu:fb59d01	XM_019122815.2	uncharacterized protein LOC322379 homolog (wu:fb59d01), mRNA	tfpil
ASM1834038v1_32574	LOC122145141	XM_042757289.1	14-3-3 protein gamma-B (LOC122145141), mRNA	ywhag1
ASM1834038v1_3411	LOC109069123	XM_019085804.2	mRNA decay activator protein ZFP36L2-like (LOC109069123), mRNA	zfcth1
ASM1834038v1_42726	LOC109104584	XM_042777960.1	zinc finger protein 395-like (LOC109104584), transcript variant X2, mRNA	zgc:174928
ASM1834038v1_1752	LOC109057103	XM_019074301.2	zinc finger protein 397-like (LOC109057103), mRNA	zgc:173693
ASM1834038v1_26585	LOC122140914	XM_042746254.1	glutathione-specific gamma-glutamylcyclotransferase 1-like (LOC122140914), mRNA	chac1
ASM1834038v1_4086	LOC109075233	XM_019091161.2	aerolysin-like protein (LOC109075233), mRNA	aep1
ASM1834038v1_38979	LOC109069359	XM_042770505.1	extensin-like (LOC109069359), mRNA	and3
ASM1834038v1_40471	LOC109105422	XM_042773355.1	angiopoietin-related protein 4-like (LOC109105422), mRNA	angptl4
ASM1834038v1_18616	LOC109092094	XM_042729702.1	endosome/lysosome-associated apoptosis and autophagy regulator 1-like (LOC109092094), transcript variant X2, mRNA	elapor1
ASM1834038v1_34785	LOC109107243	XM_042761934.1	elongation of very long chain fatty acids protein 7-like (LOC109107243), transcript variant X1, mRNA	elovl7a
ASM1834038v1_26587	LOC122134150	XM_042746257.1	uncharacterized LOC122134150 (LOC122134150), transcript variant X2, mRNA	ENSDARG00000091595
ASM1834038v1_21417	LOC109073995	XM_042735623.1	uncharacterized LOC109073995 (LOC109073995), mRNA	ENSDARG00000117474
ASM1834038v1_12767	LOC109068085	XM_042717664.1	uncharacterized LOC109068085 (LOC109068085), mRNA	ENSDARG00000117778
ASM1834038v1_32822	LOC122145263	XM_042757755.1	fibroin heavy chain-like (LOC122145263), mRNA	exoc3l2b
ASM1834038v1_9876	LOC109059042	XM_042712245.1	antihemorrhagic factor cHLP-B-like (LOC109059042), mRNA	fetub
ASM1834038v1_15714	LOC109079808	XM_042723425.1	protein B4 (LOC109079808), transcript variant X1, mRNA	h1m
ASM1834038v1_914	LOC109051305	XM_019068856.2	uncharacterized LOC109051305 (LOC109051305), mRNA	nupr1b
ASM1834038v1_38337	LOC109100036	XM_042769346.1	uncharacterized LOC109100036 (LOC109100036), mRNA	rpe65a
ASM1834038v1_11483	LOC122135581	XM_042715362.1	uncharacterized LOC122135581 (LOC122135581), transcript variant X2, mRNA	si:ch211-176l24.4
ASM1834038v1_12714	LOC122136055	XM_042717587.1	uncharacterized LOC122136055 (LOC122136055), mRNA	si:ch211-243a20.4
ASM1834038v1_34105	LOC109055520	XM_042760593.1	proline-rich extensin-like protein EPR1 (LOC109055520), transcript variant X1, mRNA	si:ch73-90k17.1
ASM1834038v1_27608	LOC109069598	XM_042748134.1	hemagglutinin/amebocyte aggregation factor-like (LOC109069598), mRNA	si:dkey-14d8.7
ASM1834038v1_25228	LOC122140345	XM_042743548.1	epidermal differentiation-specific protein-like (LOC122140345), mRNA	si:dkey-57a22.15
ASM1834038v1_5504	LOC109088671	XM_019102826.1	uncharacterized LOC109088671 (LOC109088671), mRNA	ENSDARG00000090352
ASM1834038v1_34589	LOC122145886	XM_042761556.1	hyphally regulated cell wall protein 1-like (LOC122145886), transcript variant X1, mRNA	si:dkeyp-73b11.8
ASM1834038v1_31892	LOC109113624	XM_042755951.1	uncharacterized LOC109113624 (LOC109113624), mRNA	slc35f1
ASM1834038v1_38553	LOC122147391	XM_042769705.1	trypsin inhibitor ClTI-1-like (LOC122147391), mRNA	spink2.5
ASM1834038v1_34590	LOC122145887	XM_042761558.1	cell wall protein IFF6-like (LOC122145887), transcript variant X1, mRNA	spint2
ASM1834038v1_3114	LOC109066457	XM_019083480.2	uncharacterized LOC109066457 (LOC109066457), mRNA	teni.1
ASM1834038v1_28136	LOC122141532	XM_042749171.1	perlwapin-like (LOC122141532), transcript variant X2, mRNA	haus8
ASM1834038v1_27893	LOC122134101	XM_042748730.1	vicilin-like seed storage protein At2g18540 (LOC122134101), mRNA	zgc:171452
ASM1834038v1_2399	LOC109061560	XM_019078661.2	uncharacterized LOC109061560 (LOC109061560), mRNA	zgc:171534
ASM1834038v1_36826	LOC109061202	XM_042766205.1	uncharacterized LOC109061202 (LOC109061202), mRNA	zgc:173545
ASM1834038v1_38381	LOC109062148	XM_042769452.1	oocyte zinc finger protein XlCOF6.1-like (LOC109062148), mRNA	zgc:174224
ASM1834038v1_9079	LOC109113585	XM_019126397.2	uncharacterized LOC109113585 (LOC109113585), transcript variant X1, mRNA	zgc:153462
ASM1834038v1_3536	LOC109070142	XM_019086738.2	uncharacterized LOC109070142 (LOC109070142), mRNA	zgc:175135
ASM1834038v1_24970	LOC109045301	XM_042743064.1	uncharacterized LOC109045301 (LOC109045301), mRNA	zp3c
ASM1834038v1_4374	LOC109078284	XM_019093590.2	uncharacterized LOC109078284 (LOC109078284), transcript variant X1, mRNA	zp3f.1
ASM1834038v1_771	LOC109050322	XM_019067965.2	uncharacterized LOC109050322 (LOC109050322), mRNA	zpax1
