# Supplementary material for: Transcriptional Profiling of Common Carp: A Microarray-Based Framework for Aquaculture Research
Source: Int J Mol Sci. 2025 Nov 21;26(23):11240. doi: 10.3390/ijms262311240 (PMC12692531; doi:10.3390/ijms262311240)
Supplement: Supplementary file 1 [file ijms-26-11240-s001.zip › Supplementary Table S4.xlsx]

## Sheet: Arkusz1
Table S4: Functional enrichment of carp–zebrafish orthologs (g:Profiler). Results of functional enrichment for the 614 C. carpio genes mapped to D. rerio orthologs.
The table reports significant terms across GO Biological Process (BP), GO Cellular Component (CC), and pathways (Reactome, KEGG, WikiPathways). Regulatory enrichments include TF motifs and miRNA families.
source	term_name	term_id	adjusted_p_value	negative_log10_of_adjusted_p_value	term_size	query_size	intersection_size	effective_domain_size	intersections
GO:MF	peroxidase activity	GO:0004601	0.0006705353520628845	3.173578320271591	36	358	8	14775	HBAA1,HBAA2,HBBA2,PRDX1,PRDX2,PRDX5,BA1L,HBBE2
GO:MF	oxidoreductase activity, acting on peroxide as acceptor	GO:0016684	0.0019047866495225066	2.720153661523286	41	358	8	14775	HBAA1,HBAA2,HBBA2,PRDX1,PRDX2,PRDX5,BA1L,HBBE2
GO:MF	oxygen carrier activity	GO:0005344	0.003804874177768103	2.4196597002086526	22	358	6	14775	CYGB1,HBAA1,HBAA2,HBBA2,BA1L,HBBE2
GO:MF	thioredoxin peroxidase activity	GO:0008379	0.0051493972392942025	2.288243604156646	3	358	3	14775	PRDX1,PRDX2,PRDX5
GO:MF	thioredoxin-dependent peroxiredoxin activity	GO:0140824	0.0051493972392942025	2.288243604156646	3	358	3	14775	PRDX1,PRDX2,PRDX5
GO:MF	oxygen binding	GO:0019825	0.006587890183791229	2.181253648872501	24	358	6	14775	CYGB1,HBAA1,HBAA2,HBBA2,BA1L,HBBE2
GO:MF	antioxidant activity	GO:0016209	0.010278368639121184	1.9880758101704887	51	358	8	14775	HBAA1,HBAA2,HBBA2,PRDX1,PRDX2,PRDX5,BA1L,HBBE2
GO:MF	haptoglobin binding	GO:0031720	0.010388976501253925	1.9834272360571155	16	358	5	14775	HBAA1,HBAA2,HBBA2,BA1L,HBBE2
GO:MF	mRNA binding	GO:0003729	0.02211372194728979	1.655338155425229	212	358	16	14775	CPEB1B,CTH1,DAZL,DDX19A,DDX4,DDX43,ELAVL2,KHNYN,LARP6A,LSM14B,PABPC1A,RBPMS2B,SERBP1A,SLBP2,SNRPC,ZAR1L
GO:MF	molecular function inhibitor activity	GO:0140678	0.034135093136626965	1.4667989078505939	175	358	14	14775	ANXA1A,INKA2,SCN3B,SERPINB1,SERPIND1,SLC30A1A,WFDC2,C3B.2,CST14B.1,INKA1A,TFPIL,FETUB,SPINK2.5,SPINT2
GO:MF	transferase activity, transferring alkyl or aryl (other than methyl) groups	GO:0016765	0.04606287801146873	1.3366489307779568	47	358	7	14775	HMBSA,MAT1A,MGST1.1,PTGES,GSTM.3,GSTM.2,SRM
GO:MF	peroxiredoxin activity	GO:0051920	0.04965551603240093	1.3040325004541797	5	358	3	14775	PRDX1,PRDX2,PRDX5
GO:MF	peptidase regulator activity	GO:0061134	0.05393843352468207	1.2681016704427364	119	358	11	14775	CTSL.1,CTSLA,SERPINB1,SERPIND1,WFDC2,C3B.2,CST14B.1,TFPIL,FETUB,SPINK2.5,SPINT2
GO:MF	endopeptidase activity	GO:0004175	0.07309189597387579	1.1361307725487466	361	358	21	14775	ATP23,CTSL.1,CTSLA,NLN,RHBDD2,SERPINB1,SERPIND1,TMPRSS9,WFDC2,YBEY,C3B.2,SI:CH211-51A6.2,CST14B.1,SI:DKEY-16L2.17,CFB,SENP7B,SI:DKEY-78L4.7,TFPIL,FETUB,SPINK2.5,SPINT2
GO:MF	endopeptidase inhibitor activity	GO:0004866	0.0845337413139621	1.0729699094929142	86	358	9	14775	SERPINB1,SERPIND1,WFDC2,C3B.2,CST14B.1,TFPIL,FETUB,SPINK2.5,SPINT2
GO:BP	response to stress	GO:0006950	6.038209234505708e-8	7.219091841989164	1140	351	66	14094	ACOD1,APODA.2,AQP1A.1,AQP1A.2,ASB11,BCL2L1,CALR,CD59A,CPEB1B,CXCL11.1,CXCL14,CXCL8A,CXCR2,DDIT4,DOT1L,F2R,FGF10A,FN1A,GBP1,GRNA,HBAA1,HPSE,HSPD1,LGALS2A,MAP1LC3C,MCM3,MXE,NEDD8,NLRC3L,OMGB,PDX1,PRDX1,PRDX2,PRDX5,PTX3A,RSAD2,SAA,SERPIND1,SLC30A1A,TFA,TIFA,TNFAIP6,TNFRSF14,TP53,TRPV1,UNC93B1,VKORC1,WFDC2,XRCC1,CXCL11.5,KAT5A,PGFB,CCL35.2,CFB,FGL1,H2AX,BA1L,HIST1H2A8,SI:DKEY-108K21.15,ITLN2,RNASEL4,…
GO:BP	hydrogen peroxide catabolic process	GO:0042744	0.000020150186867293204	4.69572092197657	21	351	8	14094	HBAA1,HBAA2,HBBA2,PRDX1,PRDX2,PRDX5,BA1L,HBBE2
GO:BP	defense response	GO:0006952	0.000031133098729802255	4.506777651104223	407	351	31	14094	ACOD1,CD59A,CXCL11.1,CXCL14,CXCL8A,CXCR2,FN1A,GBP1,GRNA,MXE,NEDD8,NLRC3L,PDX1,PTX3A,RSAD2,SAA,TFA,TIFA,TNFAIP6,TNFRSF14,UNC93B1,WFDC2,CXCL11.5,CCL35.2,CFB,HIST1H2A8,SI:DKEY-108K21.15,ITLN2,RNASEL4,ZGC:174928,AEP1
GO:BP	defense response to other organism	GO:0098542	0.00003704749839677362	4.431241112088339	302	351	26	14094	ACOD1,CD59A,CXCL11.1,CXCL14,CXCL8A,CXCR2,GBP1,MXE,NEDD8,PTX3A,RSAD2,SAA,TFA,TIFA,TNFRSF14,UNC93B1,WFDC2,CXCL11.5,CCL35.2,CFB,HIST1H2A8,SI:DKEY-108K21.15,ITLN2,RNASEL4,ZGC:174928,AEP1
GO:BP	hydrogen peroxide metabolic process	GO:0042743	0.00006821500699922948	4.166120071971132	24	351	8	14094	HBAA1,HBAA2,HBBA2,PRDX1,PRDX2,PRDX5,BA1L,HBBE2
GO:BP	gas transport	GO:0015669	0.00019287689594500035	3.7147197918716097	27	351	8	14094	AQP1A.1,AQP1A.2,CYGB1,HBAA1,HBAA2,HBBA2,BA1L,HBBE2
GO:BP	response to other organism	GO:0051707	0.0002634518023565244	3.5792988259360765	378	351	28	14094	ACOD1,CD59A,CPT1B,CXCL11.1,CXCL14,CXCL8A,CXCR2,GBP1,GPR84,MXE,NEDD8,PTX3A,RSAD2,SAA,TFA,TIFA,TNFRSF14,UNC93B1,WFDC2,CXCL11.5,CCL35.2,CFB,HIST1H2A8,SI:DKEY-108K21.15,ITLN2,RNASEL4,ZGC:174928,AEP1
GO:BP	response to external biotic stimulus	GO:0043207	0.0002634518023565244	3.5792988259360765	378	351	28	14094	ACOD1,CD59A,CPT1B,CXCL11.1,CXCL14,CXCL8A,CXCR2,GBP1,GPR84,MXE,NEDD8,PTX3A,RSAD2,SAA,TFA,TIFA,TNFRSF14,UNC93B1,WFDC2,CXCL11.5,CCL35.2,CFB,HIST1H2A8,SI:DKEY-108K21.15,ITLN2,RNASEL4,ZGC:174928,AEP1
GO:BP	response to biotic stimulus	GO:0009607	0.00032665849417766273	3.485906044265768	382	351	28	14094	ACOD1,CD59A,CPT1B,CXCL11.1,CXCL14,CXCL8A,CXCR2,GBP1,GPR84,MXE,NEDD8,PTX3A,RSAD2,SAA,TFA,TIFA,TNFRSF14,UNC93B1,WFDC2,CXCL11.5,CCL35.2,CFB,HIST1H2A8,SI:DKEY-108K21.15,ITLN2,RNASEL4,ZGC:174928,AEP1
GO:BP	biological process involved in interspecies interaction between organisms	GO:0044419	0.00032665849417766273	3.485906044265768	382	351	28	14094	ACOD1,CD59A,CPT1B,CXCL11.1,CXCL14,CXCL8A,CXCR2,GBP1,GPR84,MXE,NEDD8,PTX3A,RSAD2,SAA,TFA,TIFA,TNFRSF14,UNC93B1,WFDC2,CXCL11.5,CCL35.2,CFB,HIST1H2A8,SI:DKEY-108K21.15,ITLN2,RNASEL4,ZGC:174928,AEP1
GO:BP	response to bacterium	GO:0009617	0.0007618963810760423	3.118104089273081	184	351	18	14094	ACOD1,CD59A,CPT1B,CXCL11.1,CXCL8A,CXCR2,GPR84,SAA,TFA,TNFRSF14,WFDC2,CXCL11.5,CFB,HIST1H2A8,SI:DKEY-108K21.15,ITLN2,RNASEL4,AEP1
GO:BP	defense response to bacterium	GO:0042742	0.0008700797104312278	3.0604409586288903	98	351	13	14094	ACOD1,CD59A,CXCR2,SAA,TFA,TNFRSF14,WFDC2,CFB,HIST1H2A8,SI:DKEY-108K21.15,ITLN2,RNASEL4,AEP1
GO:BP	immune system process	GO:0002376	0.0010701898007503003	2.970539192306794	736	351	41	14094	CFP,CTSL.1,CTSLA,CXCL11.1,CXCL14,CXCL8A,CXCR2,ERF,FOXP3A,GBP1,GRNA,HEMGN,HSPD1,MHC2DAB,PRDX1,PRDX2,PTX3A,RSAD2,SAA,SLC4A1A,TFA,TIFA,TNFRSF14,TP53,TSPO,UNC93B1,WFDC2,CXCL11.5,KAT5A,PGFB,CCL35.2,CD209,CFB,FGL1,IFI30A,HIST1H2A8,SI:DKEY-108K21.15,ILLR2,ITLN2,ZGC:174928,SI:CH211-243A20.4
GO:BP	reactive oxygen species metabolic process	GO:0072593	0.0015622580506075535	2.806247228654199	46	351	9	14094	ACOD1,HBAA1,HBAA2,HBBA2,PRDX1,PRDX2,PRDX5,BA1L,HBBE2
GO:BP	response to external stimulus	GO:0009605	0.0026018303596326902	2.5847210230231497	654	351	37	14094	ACOD1,CD59A,CPT1B,CXCL11.1,CXCL14,CXCL8A,CXCR2,F2R,FGF10A,GBP1,GPR84,GRNA,MXE,NEDD8,NLRC3L,PTX3A,RBPMS2B,RSAD2,SAA,SEMA6CA,TDGF1,TFA,TIFA,TNFAIP6,TNFRSF14,UNC93B1,WFDC2,CXCL11.5,PGFB,CCL35.2,CFB,HIST1H2A8,SI:DKEY-108K21.15,ITLN2,RNASEL4,ZGC:174928,AEP1
GO:BP	defense response to symbiont	GO:0140546	0.0038879991727170235	2.41027383615432	206	351	18	14094	CXCL11.1,CXCL14,CXCL8A,GBP1,PTX3A,RSAD2,SAA,TFA,TIFA,UNC93B1,WFDC2,CXCL11.5,CCL35.2,CFB,HIST1H2A8,SI:DKEY-108K21.15,ITLN2,ZGC:174928
GO:BP	transposable element silencing	GO:0010526	0.014728444917395613	1.8318431051225024	3	351	3	14094	PIWIL1,PIWIL2,TP53
GO:BP	oxygen transport	GO:0015671	0.02023801933645473	1.6938319934794537	24	351	6	14094	CYGB1,HBAA1,HBAA2,HBBA2,BA1L,HBBE2
GO:BP	antimicrobial humoral response	GO:0019730	0.02428969279482732	1.6145779779225353	49	351	8	14094	CXCL11.1,CXCL14,CXCL8A,TFA,WFDC2,CXCL11.5,CCL35.2,ITLN2
GO:BP	immune response	GO:0006955	0.02505620608830309	1.6010846875178748	453	351	27	14094	CFP,CTSL.1,CTSLA,CXCL11.1,CXCL14,CXCL8A,CXCR2,GBP1,MHC2DAB,PTX3A,RSAD2,TFA,TIFA,TNFRSF14,UNC93B1,WFDC2,CXCL11.5,CCL35.2,CD209,CFB,FGL1,HIST1H2A8,SI:DKEY-108K21.15,ILLR2,ITLN2,ZGC:174928,SI:CH211-243A20.4
GO:BP	cellular oxidant detoxification	GO:0098869	0.0379813350856179	1.4204297734029523	52	351	8	14094	HBAA1,HBAA2,HBBA2,PRDX1,PRDX2,PRDX5,BA1L,HBBE2
GO:BP	humoral immune response	GO:0006959	0.03827572611510175	1.4170765617063643	67	351	9	14094	CXCL11.1,CXCL14,CXCL8A,TFA,WFDC2,CXCL11.5,CCL35.2,CFB,ITLN2
GO:BP	regulatory ncRNA-mediated heterochromatin formation	GO:0031048	0.05782255147472318	1.2379027485881413	4	351	3	14094	PIWIL1,PIWIL2,SI:CH73-41E3.7
GO:BP	antibacterial humoral response	GO:0019731	0.05782255147472318	1.2379027485881413	4	351	3	14094	TFA,WFDC2,ITLN2
GO:BP	detoxification	GO:0098754	0.07623133752373791	1.1178664602105162	73	351	9	14094	HBAA1,HBAA2,HBBA2,PRDX1,PRDX2,PRDX5,SLC30A1A,BA1L,HBBE2
GO:CC	extracellular region	GO:0005576	0.0002095914778318906	3.678626380113064	1130	373	52	16290	AMY2A,APODA.2,AVD,CPDB,CTSL.1,CTSLA,CXCL11.1,CXCL14,CXCL8A,ECM1A,FGF10A,FN1A,GGH,GHRB,GRNA,HPSE,IL12BB,ITLN1,LGALS2A,LGI3,OLFM4.2,PTX3A,SAA,SERPINB1,SERPIND1,TAC3B,TDGF1,TFA,TNFAIP6,WFDC2,ZGC:194887,GDF3,APOL,C3B.2,SI:CH211-51A6.2,CXCL11.5,PGFB,CCL35.2,CFB,FGL1,IFI30A,HIST1H2A8,SI:DKEY-108K21.15,ITLN2,PTGDSB.1,MFAP4,TWSG1A,VMO1A,TFPIL,FETUB,SI:DKEY-14D8.7,SPINT2
GO:CC	cytoplasmic ribonucleoprotein granule	GO:0036464	0.0017373873592896878	2.7601033426081747	93	373	11	16290	DDX19A,DDX4,DYNLL2A,HENMT1,KHNYN,LSM6,PABPC1A,PATL2,PIWIL1,PIWIL2,ZGC:103482
GO:CC	ribonucleoprotein granule	GO:0035770	0.002364038651298186	2.626345427152755	96	373	11	16290	DDX19A,DDX4,DYNLL2A,HENMT1,KHNYN,LSM6,PABPC1A,PATL2,PIWIL1,PIWIL2,ZGC:103482
GO:CC	extracellular space	GO:0005615	0.004019690243200036	2.3958074123016218	746	373	36	16290	AMY2A,CPDB,CTSL.1,CTSLA,CXCL11.1,CXCL14,CXCL8A,ECM1A,FGF10A,HPSE,IL12BB,ITLN1,LGALS2A,OLFM4.2,PTX3A,SAA,SERPINB1,SERPIND1,TFA,TNFAIP6,WFDC2,ZGC:194887,GDF3,C3B.2,CXCL11.5,PGFB,CCL35.2,FGL1,HIST1H2A8,SI:DKEY-108K21.15,ITLN2,MFAP4,VMO1A,TFPIL,FETUB,SPINT2
GO:CC	haptoglobin-hemoglobin complex	GO:0031838	0.004245598761669172	2.3720610520510665	16	373	5	16290	HBAA1,HBAA2,HBBA2,BA1L,HBBE2
GO:CC	hemoglobin complex	GO:0005833	0.004245598761669172	2.3720610520510665	16	373	5	16290	HBAA1,HBAA2,HBBA2,BA1L,HBBE2
GO:CC	cytoplasm	GO:0005737	0.016961556989443568	1.770534284102466	6468	373	184	16290	ABCB9,ACOD1,ADCK1,AKAP1A,ANXA1A,APODA.2,ASB11,ASNS,ATP23,BCL2L1,BIRC5B,BTBD10A,BTG4,BUC,CALR,CALY,CAPRIN2,CAX1,CCNA1,CCNP,CLCN5A,CPEB1B,CPT1AA,CPT1B,CTH1,DAB2,DAZL,DBNLA,DDIT4,DDX19A,DDX4,DESMA,DNAJB11,DYNLL2A,EEF1A1A,EIF4E1B,ELOVL6,ERGIC3,FABP3,FGF10A,FLOT1A,FTH1A,FTR86,GALNT6,GDI1,GGH,GHRB,GLULA,GNAO1A,GNB5A,HARBI1,HBAA1,HBAA2,HBBA2,HENMT1,HERC4,HIGD1A,HMBSA,HSD17B12A,HSPD1,KHNYN,LGI3,LSM14B,LS…
KEGG	Porphyrin metabolism	KEGG:00860	0.002097039681696711	2.678393351423612	43	178	8	5762	BLVRA,BLVRB,CP,CPOX,HMBSA,HMBSB,PPOX,UGT2B1
KEGG	Ferroptosis	KEGG:04216	0.023731474094929723	1.6246752844792294	46	178	7	5762	ACSL4A,CP,FTH1A,MAP1LC3C,TFA,FTHL27,FTHL28
REAC	Erythrocytes take up oxygen and release carbon dioxide	REAC:R-DRE-1247673	0.004149701794645706	2.381983111382633	13	82	5	2882	AQP1A.1,HBBA2,SLC4A1B,BA1L,HBBE2
REAC	O2/CO2 exchange in erythrocytes	REAC:R-DRE-1480926	0.006311546182098417	2.1998642356693523	14	82	5	2882	AQP1A.1,HBBA2,SLC4A1B,BA1L,HBBE2
REAC	Erythrocytes take up carbon dioxide and release oxygen	REAC:R-DRE-1237044	0.006311546182098417	2.1998642356693523	14	82	5	2882	AQP1A.1,HBBA2,SLC4A1B,BA1L,HBBE2
WP	Effect of L carnitine on metabolism	WP:WP3992	0.001483134167702836	2.8288195599241663	17	44	5	1387	ACSL4A,ASNS,CPT1AA,CPT1B,G6PC1A.1
TF	Factor: c-Myc; motif: KACCACGTGSYY; match class: 1	TF:M01154_1	0.022305283236463625	1.6515922576385835	2656	559	86	25107	ABRACL,ACOT7,APPL1,BCL2L1,BHMT,BLVRA,BUC,C4B,CACNA1IA,CALR,CCNB1,CPT1AA,DAB2,DDX19A,DDX4,DKK3A,EZH1,GAPDHS,GHRB,GLULA,GPR160,HBAA2,HDR,HEMK1,HSPD1,HYOU1,LARP6B,LGALS2A,LPAR6A,MRPL46,MSS51,MTHFD1L,MXD1,NKL.1,NMT1B,NPM1A,PABPN1L,PAH,PIK3IP1,PIWIL2,PPRC1,PTGES,RGL2,RNF17,RTKNB,SLC13A1,SLC46A1,SNAPC1A,ST8SIA5,STEAP4,SV2A,TDRD1,THEM4,TOMT,TUBB5,UBAP1,WEE2,WU:FB44B02,ZGC:114123,ENSDARG00000103337,ARVCF…
TF	Factor: Myc; motif: CACGTGS; match class: 1	TF:M00799_1	0.05182514359241327	1.2854594859286248	1245	559	46	25107	BCL2L1,BUC,CPEB1B,CPT1AA,DAB2,DDX19A,DDX4,DKK3A,EZH1,FABP3,GHRB,GLULA,GPR160,HSPD1,HYOU1,LARP6B,LGALS2A,MTHFD1L,MTNR1BA,MXD1,NPM1A,OTX1,PIK3IP1,PIWIL2,PPRC1,RNF17,SNAPC1A,STEAP4,SV2A,TDRD1,TUBB5,ZGC:114123,ENSDARG00000103337,HER4.4,PGFB,SAGA,ENSDARG00000075974,ENSDARG00000090381,CCL35.2,FXYD11,HBBE2,SI:DKEYP-34C12.1,SRM,UGT2B1,ELOVL7A,ENSDARG00000091595
MIRNA	dre-let-7f	MIRNA:dre-let-7f	0.011344917250173574	1.9451986675114437	6	2	2	67	HSPD1,POU5F3
MIRNA	dre-let-7a	MIRNA:dre-let-7a	0.015882884150243002	1.7990706318332057	7	2	2	67	HSPD1,POU5F3
