# Supplementary material for: Transcriptional Profiling of Common Carp: A Microarray-Based Framework for Aquaculture Research
Source: Int J Mol Sci. 2025 Nov 21;26(23):11240. doi: 10.3390/ijms262311240 (PMC12692531; doi:10.3390/ijms262311240)
Supplement: Supplementary file 1 [file ijms-26-11240-s001.zip › Supplementary Table S5.xlsx]

## Sheet: Arkusz1
Table S5: DAVID functional enrichment clusters: cluster labels, metrics, and gene memberships. Results from DAVID Functional Annotation Clustering. For each cluster the table reports the cluster label/theme,
Enrichment Score (ES), representative terms (GO BP/MF/CC, Reactome, KEGG, InterPro, UniProt Keywords) with P (EASE) and, where applicable, Fold Enrichment (FE) or adjusted P value.
Cluster no.	Cluster name	Cluster Enrichment Score	Category	Term	Count	List Total	Pop Hits	Pop Total	%	P-Value	Benjamini	Fold Enrichment
1	Hemoglobin-mediated oxygen transport & heme?iron metabolism (oxidative stress protection)	3.52	GOTERM_BP_DIRECT	hydrogen peroxide catabolic process	8	489	25	20115	1.39	1.56e-06	0.00168	13.16
1	Hemoglobin-mediated oxygen transport & heme?iron metabolism (oxidative stress protection)	3.52	REACTOME_PATHWAY	Erythrocytes take up oxygen and release carbon dioxide	7	139	14	4094	1.22	3.16e-06	0.00138	14.73
1	Hemoglobin-mediated oxygen transport & heme?iron metabolism (oxidative stress protection)	3.52	GOTERM_MF_DIRECT	peroxidase activity	9	496	39	20220	1.57	3.85e-06	0.00218	9.41
1	Hemoglobin-mediated oxygen transport & heme?iron metabolism (oxidative stress protection)	3.52	GOTERM_BP_DIRECT	oxygen transport	7	489	20	20115	1.22	5.74e-06	0.00282	14.4
1	Hemoglobin-mediated oxygen transport & heme?iron metabolism (oxidative stress protection)	3.52	INTERPRO	Globin/Proto	7	560	21	23607	1.22	6.88e-06	0.00473	14.05
1	Hemoglobin-mediated oxygen transport & heme?iron metabolism (oxidative stress protection)	3.52	INTERPRO	Globin-like_sf	7	560	22	23607	1.22	9.27e-06	0.00473	13.41
1	Hemoglobin-mediated oxygen transport & heme?iron metabolism (oxidative stress protection)	3.52	INTERPRO	Globin	7	560	22	23607	1.22	9.27e-06	0.00473	13.41
1	Hemoglobin-mediated oxygen transport & heme?iron metabolism (oxidative stress protection)	3.52	UP_SEQ_FEATURE	DOMAIN:Globin	7	516	22	21648	1.22	9.5e-06	0.00497	13.35
1	Hemoglobin-mediated oxygen transport & heme?iron metabolism (oxidative stress protection)	3.52	GOTERM_MF_DIRECT	oxygen binding	7	496	22	20220	1.22	1.12e-05	0.00218	12.97
1	Hemoglobin-mediated oxygen transport & heme?iron metabolism (oxidative stress protection)	3.52	GOTERM_MF_DIRECT	oxygen carrier activity	7	496	22	20220	1.22	1.12e-05	0.00218	12.97
1	Hemoglobin-mediated oxygen transport & heme?iron metabolism (oxidative stress protection)	3.52	REACTOME_PATHWAY	Erythrocytes take up carbon dioxide and release oxygen	7	139	17	4094	1.22	1.2e-05	0.00174	12.13
1	Hemoglobin-mediated oxygen transport & heme?iron metabolism (oxidative stress protection)	3.52	REACTOME_PATHWAY	O2/CO2 exchange in erythrocytes	7	139	17	4094	1.22	1.2e-05	0.00174	12.13
1	Hemoglobin-mediated oxygen transport & heme?iron metabolism (oxidative stress protection)	3.52	INTERPRO	Hemoglobin_oxygen_transport	6	560	17	23607	1.04	3.57e-05	0.0137	14.88
1	Hemoglobin-mediated oxygen transport & heme?iron metabolism (oxidative stress protection)	3.52	GOTERM_CC_DIRECT	hemoglobin complex	6	514	17	21623	1.04	3.6e-05	0.00195	14.85
1	Hemoglobin-mediated oxygen transport & heme?iron metabolism (oxidative stress protection)	3.52	GOTERM_MF_DIRECT	haptoglobin binding	5	496	12	20220	0.87	0.00015	0.022	16.99
1	Hemoglobin-mediated oxygen transport & heme?iron metabolism (oxidative stress protection)	3.52	GOTERM_CC_DIRECT	haptoglobin-hemoglobin complex	5	514	16	21623	0.87	0.000454	0.0197	13.15
1	Hemoglobin-mediated oxygen transport & heme?iron metabolism (oxidative stress protection)	3.52	GOTERM_MF_DIRECT	organic acid binding	5	496	16	20220	0.87	0.000511	0.06	12.74
1	Hemoglobin-mediated oxygen transport & heme?iron metabolism (oxidative stress protection)	3.52	GOTERM_BP_DIRECT	cellular oxidant detoxification	5	489	17	20115	0.87	0.000633	0.0557	12.1
1	Hemoglobin-mediated oxygen transport & heme?iron metabolism (oxidative stress protection)	3.52	UP_KW_LIGAND	Iron	19	162	378	6873	3.3	0.00308	0.0924	2.13
1	Hemoglobin-mediated oxygen transport & heme?iron metabolism (oxidative stress protection)	3.52	REACTOME_PATHWAY	Cytoprotection by HMOX1	7	139	44	4094	1.22	0.00323	0.234	4.69
1	Hemoglobin-mediated oxygen transport & heme?iron metabolism (oxidative stress protection)	3.52	REACTOME_PATHWAY	Heme signaling	4	139	10	4094	0.7	0.00378	0.235	11.78
1	Hemoglobin-mediated oxygen transport & heme?iron metabolism (oxidative stress protection)	3.52	INTERPRO	Hemoglobin_b	3	560	8	23607	0.52	0.0143	1.00e+0	15.81
1	Hemoglobin-mediated oxygen transport & heme?iron metabolism (oxidative stress protection)	3.52	INTERPRO	Hemoglobin_a-typ	3	560	9	23607	0.52	0.018	1.00e+0	14.05
1	Hemoglobin-mediated oxygen transport & heme?iron metabolism (oxidative stress protection)	3.52	GOTERM_MF_DIRECT	heme binding	10	496	167	20220	1.74	0.0221	0.681	2.44
1	Hemoglobin-mediated oxygen transport & heme?iron metabolism (oxidative stress protection)	3.52	UP_KW_LIGAND	Heme	9	162	161	6873	1.57	0.035	0.363	2.37
1	Hemoglobin-mediated oxygen transport & heme?iron metabolism (oxidative stress protection)	3.52	REACTOME_PATHWAY	Scavenging of heme from plasma	3	139	10	4094	0.52	0.0425	0.973	8.84
1	Hemoglobin-mediated oxygen transport & heme?iron metabolism (oxidative stress protection)	3.52	REACTOME_PATHWAY	Binding and Uptake of Ligands by Scavenger Receptors	3	139	14	4094	0.52	0.0788	1.00e+0	6.31
1	Hemoglobin-mediated oxygen transport & heme?iron metabolism (oxidative stress protection)	3.52	GOTERM_MF_DIRECT	iron ion binding	8	496	171	20220	1.39	0.128	1.00e+0	1.91
1	Hemoglobin-mediated oxygen transport & heme?iron metabolism (oxidative stress protection)	3.52	REACTOME_PATHWAY	Vesicle-mediated transport	6	139	177	4094	1.04	0.721	1.00e+0	1
2	Porphyrin and heme biosynthesis (including protoporphyrinogen IX)	2.39	GOTERM_BP_DIRECT	porphyrin-containing compound biosynthetic process	4	489	8	20115	0.7	0.000726	0.0557	20.57
2	Porphyrin and heme biosynthesis (including protoporphyrinogen IX)	2.39	GOTERM_BP_DIRECT	protoporphyrinogen IX biosynthetic process	4	489	9	20115	0.7	0.00107	0.0678	18.28
2	Porphyrin and heme biosynthesis (including protoporphyrinogen IX)	2.39	UP_KW_BIOLOGICAL_PROCESS	Porphyrin biosynthesis	3	188	4	6478	0.52	0.00479	0.115	25.84
2	Porphyrin and heme biosynthesis (including protoporphyrinogen IX)	2.39	GOTERM_BP_DIRECT	heme biosynthetic process	3	489	19	20115	0.52	0.0766	1.00e+0	6.49
3	Cellular stress response (including chemical stress)	2.33	REACTOME_PATHWAY	Cellular responses to stimuli	21	139	307	4094	3.65	0.00293	0.234	2.01
3	Cellular stress response (including chemical stress)	2.33	REACTOME_PATHWAY	Cellular response to chemical stress	11	139	117	4094	1.91	0.00561	0.297	2.77
3	Cellular stress response (including chemical stress)	2.33	REACTOME_PATHWAY	Cellular responses to stress	19	139	283	4094	3.3	0.00614	0.297	1.98
4	RNA / nucleic-acid binding proteins	2.27	GOTERM_MF_DIRECT	RNA binding	35	496	798	20220	6.09	0.0013	0.109	1.79
4	RNA / nucleic-acid binding proteins	2.27	UP_KW_MOLECULAR_FUNCTION	RNA-binding	21	239	424	10377	3.65	0.00178	0.13	2.15
4	RNA / nucleic-acid binding proteins	2.27	GOTERM_MF_DIRECT	nucleic acid binding	24	496	670	20220	4.17	0.0654	0.96	1.46
5	Redox homeostasis and ROS detoxification: thioredoxin?peroxiredoxin/peroxidase system (TP53-linked	1.86	GOTERM_BP_DIRECT	hydrogen peroxide catabolic process	8	489	25	20115	1.39	1.56e-06	0.00168	13.16
5	Redox homeostasis and ROS detoxification: thioredoxin?peroxiredoxin/peroxidase system (TP53-linked	1.86	GOTERM_MF_DIRECT	peroxidase activity	9	496	39	20220	1.57	3.85e-06	0.00218	9.41
5	Redox homeostasis and ROS detoxification: thioredoxin?peroxiredoxin/peroxidase system (TP53-linked	1.86	GOTERM_MF_DIRECT	thioredoxin-dependent peroxiredoxin activity	3	496	5	20220	0.52	0.00569	0.257	24.46
5	Redox homeostasis and ROS detoxification: thioredoxin?peroxiredoxin/peroxidase system (TP53-linked	1.86	GOTERM_MF_DIRECT	thioredoxin peroxidase activity	3	496	5	20220	0.52	0.00569	0.257	24.46
5	Redox homeostasis and ROS detoxification: thioredoxin?peroxiredoxin/peroxidase system (TP53-linked	1.86	GOTERM_BP_DIRECT	cell redox homeostasis	4	489	20	20115	0.7	0.0119	0.457	8.23
5	Redox homeostasis and ROS detoxification: thioredoxin?peroxiredoxin/peroxidase system (TP53-linked	1.86	UP_KW_MOLECULAR_FUNCTION	Antioxidant	3	239	11	10377	0.52	0.0251	0.266	11.84
5	Redox homeostasis and ROS detoxification: thioredoxin?peroxiredoxin/peroxidase system (TP53-linked	1.86	REACTOME_PATHWAY	TP53 Regulates Metabolic Genes	6	139	52	4094	1.04	0.0296	0.803	3.4
5	Redox homeostasis and ROS detoxification: thioredoxin?peroxiredoxin/peroxidase system (TP53-linked	1.86	GOTERM_MF_DIRECT	antioxidant activity	3	496	13	20220	0.52	0.039	0.807	9.41
5	Redox homeostasis and ROS detoxification: thioredoxin?peroxiredoxin/peroxidase system (TP53-linked	1.86	REACTOME_PATHWAY	Detoxification of Reactive Oxygen Species	4	139	24	4094	0.7	0.0452	0.983	4.91
5	Redox homeostasis and ROS detoxification: thioredoxin?peroxiredoxin/peroxidase system (TP53-linked	1.86	UP_KW_MOLECULAR_FUNCTION	Peroxidase	3	239	24	10377	0.52	0.104	0.877	5.43
5	Redox homeostasis and ROS detoxification: thioredoxin?peroxiredoxin/peroxidase system (TP53-linked	1.86	INTERPRO	Thioredoxin-like_sf	7	560	139	23607	1.22	0.113	1.00e+0	2.12
5	Redox homeostasis and ROS detoxification: thioredoxin?peroxiredoxin/peroxidase system (TP53-linked	1.86	REACTOME_PATHWAY	Transcriptional Regulation by TP53	9	139	156	4094	1.57	0.154	1.00e+0	1.7
5	Redox homeostasis and ROS detoxification: thioredoxin?peroxiredoxin/peroxidase system (TP53-linked	1.86	INTERPRO	Thioredoxin_domain	3	560	42	23607	0.52	0.262	1.00e+0	3.01
5	Redox homeostasis and ROS detoxification: thioredoxin?peroxiredoxin/peroxidase system (TP53-linked	1.86	UP_SEQ_FEATURE	DOMAIN:Thioredoxin	3	516	43	21648	0.52	0.273	1.00e+0	2.93
5	Redox homeostasis and ROS detoxification: thioredoxin?peroxiredoxin/peroxidase system (TP53-linked	1.86	KEGG_PATHWAY	Peroxisome	5	210	102	7738	0.87	0.297	1.00e+0	1.81
6	Iron metabolism and homeostasis with ferroptosis (ferritin	1.82	KEGG_PATHWAY	Ferroptosis	9	210	62	7738	1.57	0.000239	0.0166	5.35
6	Iron metabolism and homeostasis with ferroptosis (ferritin	1.82	GOTERM_BP_DIRECT	iron ion transport	6	489	30	20115	1.04	0.000711	0.0557	8.23
6	Iron metabolism and homeostasis with ferroptosis (ferritin	1.82	REACTOME_PATHWAY	Iron uptake and transport	8	139	47	4094	1.39	0.000864	0.0939	5.01
6	Iron metabolism and homeostasis with ferroptosis (ferritin	1.82	INTERPRO	Ferritin_CS	3	560	10	23607	0.52	0.0222	1.00e+0	12.65
6	Iron metabolism and homeostasis with ferroptosis (ferritin	1.82	INTERPRO	Ferritin_DPS_dom	3	560	12	23607	0.52	0.0316	1.00e+0	10.54
6	Iron metabolism and homeostasis with ferroptosis (ferritin	1.82	INTERPRO	Ferritin-like_diiron	3	560	12	23607	0.52	0.0316	1.00e+0	10.54
6	Iron metabolism and homeostasis with ferroptosis (ferritin	1.82	INTERPRO	Ferritin-like	3	560	12	23607	0.52	0.0316	1.00e+0	10.54
6	Iron metabolism and homeostasis with ferroptosis (ferritin	1.82	INTERPRO	Ferritin	3	560	12	23607	0.52	0.0316	1.00e+0	10.54
6	Iron metabolism and homeostasis with ferroptosis (ferritin	1.82	UP_SEQ_FEATURE	DOMAIN:Ferritin-like diiron	3	516	12	21648	0.52	0.0318	1.00e+0	10.49
6	Iron metabolism and homeostasis with ferroptosis (ferritin	1.82	GOTERM_MF_DIRECT	ferrous iron binding	4	496	29	20220	0.7	0.0333	0.751	5.62
6	Iron metabolism and homeostasis with ferroptosis (ferritin	1.82	GOTERM_MF_DIRECT	ferric iron binding	3	496	16	20220	0.52	0.0572	0.884	7.64
6	Iron metabolism and homeostasis with ferroptosis (ferritin	1.82	INTERPRO	Ferritin-like_SF	3	560	17	23607	0.52	0.0602	1.00e+0	7.44
6	Iron metabolism and homeostasis with ferroptosis (ferritin	1.82	GOTERM_BP_DIRECT	intracellular iron ion homeostasis	3	489	35	20115	0.52	0.208	1.00e+0	3.53
7	Neutrophil degranulation ? innate immune system	1.81	REACTOME_PATHWAY	Neutrophil degranulation	20	139	323	4094	3.48	0.0111	0.418	1.82
7	Neutrophil degranulation ? innate immune system	1.81	REACTOME_PATHWAY	Innate Immune System	25	139	442	4094	4.35	0.0115	0.418	1.67
7	Neutrophil degranulation ? innate immune system	1.81	REACTOME_PATHWAY	Immune System	35	139	736	4094	6.09	0.0283	0.803	1.4
8	Chemokine signaling and neutrophil chemotaxis (innate/inflammatory response	1.69	GOTERM_BP_DIRECT	neutrophil chemotaxis	7	489	40	20115	1.22	0.000377	0.0557	7.2
8	Chemokine signaling and neutrophil chemotaxis (innate/inflammatory response	1.69	GOTERM_BP_DIRECT	antimicrobial humoral immune response mediated by antimicrobial peptide	7	489	44	20115	1.22	0.000638	0.0557	6.54
8	Chemokine signaling and neutrophil chemotaxis (innate/inflammatory response	1.69	GOTERM_BP_DIRECT	immune response	19	489	331	20115	3.3	0.00129	0.0772	2.36
8	Chemokine signaling and neutrophil chemotaxis (innate/inflammatory response	1.69	INTERPRO	Chemokine_IL8-like_dom	7	560	58	23607	1.22	0.00245	0.313	5.09
8	Chemokine signaling and neutrophil chemotaxis (innate/inflammatory response	1.69	INTERPRO	Interleukin_8-like_sf	7	560	58	23607	1.22	0.00245	0.313	5.09
8	Chemokine signaling and neutrophil chemotaxis (innate/inflammatory response	1.69	INTERPRO	Chemokine_b/g/d	6	560	42	23607	1.04	0.00302	0.356	6.02
8	Chemokine signaling and neutrophil chemotaxis (innate/inflammatory response	1.69	GOTERM_MF_DIRECT	chemokine activity	7	496	59	20220	1.22	0.00314	0.18	4.84
8	Chemokine signaling and neutrophil chemotaxis (innate/inflammatory response	1.69	SMART	SCY	6	293	48	13097	1.04	0.00416	0.333	5.59
8	Chemokine signaling and neutrophil chemotaxis (innate/inflammatory response	1.69	GOTERM_BP_DIRECT	chemokine-mediated signaling pathway	6	489	48	20115	1.04	0.00598	0.279	5.14
8	Chemokine signaling and neutrophil chemotaxis (innate/inflammatory response	1.69	UP_SEQ_FEATURE	DOMAIN:Chemokine interleukin-8-like	6	516	55	21648	1.04	0.00979	0.853	4.58
8	Chemokine signaling and neutrophil chemotaxis (innate/inflammatory response	1.69	UP_KW_MOLECULAR_FUNCTION	Cytokine	8	239	113	10377	1.39	0.0151	0.221	3.07
8	Chemokine signaling and neutrophil chemotaxis (innate/inflammatory response	1.69	UP_KW_BIOLOGICAL_PROCESS	Chemotaxis	5	188	35	6478	0.87	0.0175	0.24	4.92
8	Chemokine signaling and neutrophil chemotaxis (innate/inflammatory response	1.69	INTERPRO	Chemokine_CXC	3	560	10	23607	0.52	0.0222	1.00e+0	12.65
8	Chemokine signaling and neutrophil chemotaxis (innate/inflammatory response	1.69	GOTERM_BP_DIRECT	chemotaxis	6	489	68	20115	1.04	0.0246	0.778	3.63
8	Chemokine signaling and neutrophil chemotaxis (innate/inflammatory response	1.69	GOTERM_MF_DIRECT	CXCR chemokine receptor binding	3	496	13	20220	0.52	0.039	0.807	9.41
8	Chemokine signaling and neutrophil chemotaxis (innate/inflammatory response	1.69	GOTERM_BP_DIRECT	defense response	4	489	33	20115	0.7	0.0452	1.00e+0	4.99
8	Chemokine signaling and neutrophil chemotaxis (innate/inflammatory response	1.69	INTERPRO	CXC_Chemokine_domain	3	560	15	23607	0.52	0.0479	1.00e+0	8.43
8	Chemokine signaling and neutrophil chemotaxis (innate/inflammatory response	1.69	GOTERM_MF_DIRECT	cytokine activity	9	496	189	20220	1.57	0.0934	1.00e+0	1.94
8	Chemokine signaling and neutrophil chemotaxis (innate/inflammatory response	1.69	GOTERM_BP_DIRECT	inflammatory response	8	489	161	20115	1.39	0.0977	1.00e+0	2.04
8	Chemokine signaling and neutrophil chemotaxis (innate/inflammatory response	1.69	GOTERM_BP_DIRECT	cellular response to lipopolysaccharide	4	489	49	20115	0.7	0.116	1.00e+0	3.36
8	Chemokine signaling and neutrophil chemotaxis (innate/inflammatory response	1.69	GOTERM_MF_DIRECT	CCR chemokine receptor binding	3	496	30	20220	0.52	0.167	1.00e+0	4.08
8	Chemokine signaling and neutrophil chemotaxis (innate/inflammatory response	1.69	KEGG_PATHWAY	Cytokine-cytokine receptor interaction	8	210	220	7738	1.39	0.375	1.00e+0	1.34
8	Chemokine signaling and neutrophil chemotaxis (innate/inflammatory response	1.69	GOTERM_BP_DIRECT	positive regulation of cell migration	4	489	92	20115	0.7	0.387	1.00e+0	1.79
8	Chemokine signaling and neutrophil chemotaxis (innate/inflammatory response	1.69	GOTERM_BP_DIRECT	cell chemotaxis	3	489	71	20115	0.52	0.517	1.00e+0	1.74
8	Chemokine signaling and neutrophil chemotaxis (innate/inflammatory response	1.69	KEGG_PATHWAY	Toll-like receptor signaling pathway	3	210	111	7738	0.52	0.807	1.00e+0	1
9	Fibronectin type-II / kringle-like domains (collagen binding, ECM)	1.69	INTERPRO	Kringle-like	5	560	28	23607	0.87	0.00406	0.444	7.53			cluster 13
9	Fibronectin type-II / kringle-like domains (collagen binding, ECM)	1.69	SMART	FN2	3	293	12	13097	0.52	0.0282	1.00e+0	11.17			cluster 14
9	Fibronectin type-II / kringle-like domains (collagen binding, ECM)	1.69	INTERPRO	FN_type2_sf	3	560	12	23607	0.52	0.0316	1.00e+0	10.54			cluster 15
9	Fibronectin type-II / kringle-like domains (collagen binding, ECM)	1.69	INTERPRO	FN_type2_dom	3	560	12	23607	0.52	0.0316	1.00e+0	10.54			cluster 16
9	Fibronectin type-II / kringle-like domains (collagen binding, ECM)	1.69	UP_SEQ_FEATURE	DOMAIN:Fibronectin type-II	3	516	12	21648	0.52	0.0318	1.00e+0	10.49			cluster 17
10	Serine protease inhibitors / negative regulation of peptidase activity	1.57	GOTERM_MF_DIRECT	serine-type endopeptidase inhibitor activity	9	496	101	20220	1.57	0.00338	0.18	3.63
10	Serine protease inhibitors / negative regulation of peptidase activity	1.57	UP_KW_MOLECULAR_FUNCTION	Protease inhibitor	6	239	61	10377	1.04	0.0128	0.221	4.27
10	Serine protease inhibitors / negative regulation of peptidase activity	1.57	UP_KW_MOLECULAR_FUNCTION	Serine protease inhibitor	5	239	49	10377	0.87	0.0255	0.266	4.43
10	Serine protease inhibitors / negative regulation of peptidase activity	1.57	GOTERM_MF_DIRECT	peptidase inhibitor activity	5	496	67	20220	0.87	0.0817	1.00e+0	3.04
10	Serine protease inhibitors / negative regulation of peptidase activity	1.57	GOTERM_BP_DIRECT	negative regulation of peptidase activity	4	489	55	20115	0.7	0.149	1.00e+0	2.99
11	Aquaporins / MIP channels: water and glycerol transport	1.42	GOTERM_MF_DIRECT	channel activity	5	496	38	20220	0.87	0.0136	0.469	5.36
11	Aquaporins / MIP channels: water and glycerol transport	1.42	GOTERM_MF_DIRECT	glycerol transmembrane transporter activity	3	496	9	20220	0.52	0.0192	0.627	13.59
11	Aquaporins / MIP channels: water and glycerol transport	1.42	INTERPRO	MIP_CS	3	560	13	23607	0.52	0.0367	1.00e+0	9.73
11	Aquaporins / MIP channels: water and glycerol transport	1.42	GOTERM_MF_DIRECT	water channel activity	3	496	15	20220	0.52	0.0509	0.807	8.15
11	Aquaporins / MIP channels: water and glycerol transport	1.42	GOTERM_MF_DIRECT	water transmembrane transporter activity	3	496	15	20220	0.52	0.0509	0.807	8.15
11	Aquaporins / MIP channels: water and glycerol transport	1.42	INTERPRO	MIP	3	560	18	23607	0.52	0.0667	1.00e+0	7.03
11	Aquaporins / MIP channels: water and glycerol transport	1.42	INTERPRO	Aquaporin-like	3	560	18	23607	0.52	0.0667	1.00e+0	7.03
12	Nucleoplasmin: histone chaperone & chromatin remodeling (nucleolus/nucleoplasm)	1.3	INTERPRO	Nucleoplasmin	3	560	5	23607	0.52	0.00534	0.481	25.29
12	Nucleoplasmin: histone chaperone & chromatin remodeling (nucleolus/nucleoplasm)	1.3	INTERPRO	Nucleoplasmin_core_dom	3	560	5	23607	0.52	0.00534	0.481	25.29
12	Nucleoplasmin: histone chaperone & chromatin remodeling (nucleolus/nucleoplasm)	1.3	INTERPRO	Nucleoplasmin_core_dom_sf	3	560	5	23607	0.52	0.00534	0.481	25.29
12	Nucleoplasmin: histone chaperone & chromatin remodeling (nucleolus/nucleoplasm)	1.3	UP_SEQ_FEATURE	DOMAIN:Nucleoplasmin core	3	516	5	21648	0.52	0.00539	0.704	25.17
12	Nucleoplasmin: histone chaperone & chromatin remodeling (nucleolus/nucleoplasm)	1.3	GOTERM_BP_DIRECT	chromatin remodeling	6	489	112	20115	1.04	0.137	1.00e+0	2.2
12	Nucleoplasmin: histone chaperone & chromatin remodeling (nucleolus/nucleoplasm)	1.3	GOTERM_CC_DIRECT	nucleolus	7	514	251	21623	1.22	0.552	1.00e+0	1.17
12	Nucleoplasmin: histone chaperone & chromatin remodeling (nucleolus/nucleoplasm)	1.3	GOTERM_MF_DIRECT	histone binding	3	496	100	20220	0.52	0.706	1.00e+0	1.22
12	Nucleoplasmin: histone chaperone & chromatin remodeling (nucleolus/nucleoplasm)	1.3	GOTERM_CC_DIRECT	nucleoplasm	4	514	297	21623	0.7	0.973	1.00e+0	0.57
13	Fatty acid metabolism (biosynthesis/elongation and degradation	1.27	KEGG_PATHWAY	Fatty acid elongation	6	210	42	7738	1.04	0.00517	0.18	5.26
13	Fatty acid metabolism (biosynthesis/elongation and degradation	1.27	GOTERM_BP_DIRECT	lipid metabolic process	21	489	471	20115	3.65	0.0114	0.457	1.83
13	Fatty acid metabolism (biosynthesis/elongation and degradation	1.27	REACTOME_PATHWAY	Synthesis of very long-chain fatty acyl-CoAs	4	139	15	4094	0.7	0.0127	0.424	7.85
13	Fatty acid metabolism (biosynthesis/elongation and degradation	1.27	GOTERM_BP_DIRECT	fatty acid metabolic process	9	489	132	20115	1.57	0.0153	0.514	2.8
13	Fatty acid metabolism (biosynthesis/elongation and degradation	1.27	KEGG_PATHWAY	Fatty acid metabolism	7	210	78	7738	1.22	0.0185	0.367	3.31
13	Fatty acid metabolism (biosynthesis/elongation and degradation	1.27	UP_KW_BIOLOGICAL_PROCESS	Fatty acid metabolism	8	188	97	6478	1.39	0.0216	0.259	2.84
13	Fatty acid metabolism (biosynthesis/elongation and degradation	1.27	GOTERM_BP_DIRECT	fatty acid biosynthetic process	6	489	72	20115	1.04	0.0306	0.938	3.43
13	Fatty acid metabolism (biosynthesis/elongation and degradation	1.27	REACTOME_PATHWAY	Fatty acyl-CoA biosynthesis	4	139	23	4094	0.7	0.0405	0.973	5.12
13	Fatty acid metabolism (biosynthesis/elongation and degradation	1.27	KEGG_PATHWAY	PPAR signaling pathway	7	210	94	7738	1.22	0.0413	0.574	2.74
13	Fatty acid metabolism (biosynthesis/elongation and degradation	1.27	KEGG_PATHWAY	Biosynthesis of unsaturated fatty acids	4	210	35	7738	0.7	0.0676	0.728	4.21
13	Fatty acid metabolism (biosynthesis/elongation and degradation	1.27	REACTOME_PATHWAY	Fatty acid metabolism	8	139	115	4094	1.39	0.0917	1.00e+0	2.05
13	Fatty acid metabolism (biosynthesis/elongation and degradation	1.27	REACTOME_PATHWAY	Metabolism of lipids	16	139	360	4094	2.78	0.229	1.00e+0	1.31
13	Fatty acid metabolism (biosynthesis/elongation and degradation	1.27	UP_KW_BIOLOGICAL_PROCESS	Fatty acid biosynthesis	3	188	34	6478	0.52	0.257	1.00e+0	3.04
13	Fatty acid metabolism (biosynthesis/elongation and degradation	1.27	UP_KW_BIOLOGICAL_PROCESS	Lipid biosynthesis	5	188	102	6478	0.87	0.34	1.00e+0	1.69
13	Fatty acid metabolism (biosynthesis/elongation and degradation	1.27	UP_KW_BIOLOGICAL_PROCESS	Lipid metabolism	14	188	395	6478	2.43	0.353	1.00e+0	1.22
13	Fatty acid metabolism (biosynthesis/elongation and degradation	1.27	KEGG_PATHWAY	Fatty acid degradation	3	210	56	7738	0.52	0.449	1.00e+0	1.97
