# Supplementary material for: Transcriptional Profiling of Common Carp: A Microarray-Based Framework for Aquaculture Research
Source: Int J Mol Sci. 2025 Nov 21;26(23):11240. doi: 10.3390/ijms262311240 (PMC12692531; doi:10.3390/ijms262311240)
Supplement: Supplementary file 1 [file ijms-26-11240-s001.zip › Supplementary Table S6.xlsx]

## Sheet: Arkusz1
Table S6: Direction of regulation across enrichment terms. Summary of directionality for 57 enrichment terms (GO, pathways, TF, miRNA) computed from the gene sets assigned to each term and their log₂ fold-change values measured on microarrays.
Column definitions: n_listed - total number of genes assigned to the term (reference list for that term); n_found - number of those genes with a matched expression measurement on the microarray (found in the data); up_count - count of genes with positive log₂FC (up-regulated);
down_count - count of genes with negative log₂FC (down-regulated); zero_count - count of genes with log₂FC equal to 0 (no change or rounding effect); mean_logFC - mean log₂FC across the found genes in the term; median_logFC - median log₂FC across the found genes in the term (robust to outliers);
majority_label (UP/DOWN/MIXED/UNKNOWN) - directional label for the term: UP - majority of genes show positive log₂FC, DOWN - majority of genes show negative log₂FC, MIXED - no clear majority (similar UP and DOWN counts), majority_margin - majority margin,
i.e., the difference in gene counts between the dominant and opposite direction (e.g., |up_count - down_count|); larger values indicate a stronger directional bias.
term_name	n_listed	n_found	up_count	down_count	mean_logFC	median_logFC	majority_label	majority_margin	genes_used
mRNA binding	16	16	15	1	1.3178734125	1.48936545	UP	0.875	CPEB1B,CTH1,DAZL,DDX19A,DDX4,DDX43,ELAVL2,KHNYN,LARP6A,LSM14B,PABPC1A,RBPMS2B,SERBP1A,SLBP2,SNRPC,ZAR1L
regulatory ncRNA-mediated heterochromatin formation	3	3	3	0	1.3807196666666666	1.3682619	UP	1.0	PIWIL1,PIWIL2,SI:CH73-41E3.7
transposable element silencing	3	3	2	1	0.6515649999999998	1.1916558	UP	0.333	PIWIL1,PIWIL2,TP53
cytoplasmic ribonucleoprotein granule	11	11	9	2	0.7720085254545456	1.0810615	UP	0.636	DDX19A,DDX4,DYNLL2A,HENMT1,KHNYN,LSM6,PABPC1A,PATL2,PIWIL1,PIWIL2,ZGC:103482
ribonucleoprotein granule	11	11	9	2	0.7720085254545456	1.0810615	UP	0.636	DDX19A,DDX4,DYNLL2A,HENMT1,KHNYN,LSM6,PABPC1A,PATL2,PIWIL1,PIWIL2,ZGC:103482
peptidase regulator activity	11	11	11	0	1.064289098181818	0.88622856	UP	1.0	CTSL.1,CTSLA,SERPINB1,SERPIND1,WFDC2,C3B.2,CST14B.1,TFPIL,FETUB,SPINK2.5,SPINT2
endopeptidase activity	21	21	19	2	0.8516837804761904	0.8564686	UP	0.81	ATP23,CTSL.1,CTSLA,NLN,RHBDD2,SERPINB1,SERPIND1,TMPRSS9,WFDC2,YBEY,C3B.2,SI:CH211-51A6.2,CST14B.1,SI:DKEY-16L2.17,CFB,SENP7B,SI:DKEY-78L4.7,TFPIL,FETUB,SPINK2.5,SPINT2
endopeptidase inhibitor activity	9	9	9	0	0.9536613088888889	0.80594856	UP	1.0	SERPINB1,SERPIND1,WFDC2,C3B.2,CST14B.1,TFPIL,FETUB,SPINK2.5,SPINT2
haptoglobin binding	5	5	5	0	0.7867127399999999	0.79860944	UP	1.0	HBAA1,HBAA2,HBBA2,BA1L,HBBE2
haptoglobin-hemoglobin complex	5	5	5	0	0.7867127399999999	0.79860944	UP	1.0	HBAA1,HBAA2,HBBA2,BA1L,HBBE2
hemoglobin complex	5	5	5	0	0.7867127399999999	0.79860944	UP	1.0	HBAA1,HBAA2,HBBA2,BA1L,HBBE2
extracellular region	52	52	35	17	0.522519389423077	0.754945845	UP	0.346	AMY2A,APODA.2,AVD,CPDB,CTSL.1,CTSLA,CXCL11.1,CXCL14,CXCL8A,ECM1A,FGF10A,FN1A,GGH,GHRB,GRNA,HPSE,IL12BB,ITLN1,LGALS2A,LGI3,OLFM4.2,PTX3A,SAA,SERPINB1,SERPIND1,TAC3B,TDGF1,TFA,TNFAIP6,WFDC2,ZGC:194887,GDF3,APOL,C3B.2,SI:CH211-51A6.2,CXCL11.5,PGFB,CCL35.2,CFB,FGL1,IFI30A,HIST1H2A8,SI:DKEY-108K21.15,ITLN2,PTGDSB.1,MFAP4,TWSG1A,VMO1A,TFPIL,FETUB,SI:DKEY-14D8.7,SPINT2
molecular function inhibitor activity	14	14	13	1	0.7662591800000002	0.737581185	UP	0.857	ANXA1A,INKA2,SCN3B,SERPINB1,SERPIND1,SLC30A1A,WFDC2,C3B.2,CST14B.1,INKA1A,TFPIL,FETUB,SPINK2.5,SPINT2
oxygen carrier activity	6	6	5	1	0.34395355	0.73516862	UP	0.667	CYGB1,HBAA1,HBAA2,HBBA2,BA1L,HBBE2
oxygen binding	6	6	5	1	0.34395355	0.73516862	UP	0.667	CYGB1,HBAA1,HBAA2,HBBA2,BA1L,HBBE2
oxygen transport	6	6	5	1	0.34395355	0.73516862	UP	0.667	CYGB1,HBAA1,HBAA2,HBBA2,BA1L,HBBE2
detoxification	9	9	7	2	0.4033565955555556	0.7042179	UP	0.556	HBAA1,HBAA2,HBBA2,PRDX1,PRDX2,PRDX5,SLC30A1A,BA1L,HBBE2
extracellular space	36	36	24	12	0.43872684444444443	0.6918441200000001	UP	0.333	AMY2A,CPDB,CTSL.1,CTSLA,CXCL11.1,CXCL14,CXCL8A,ECM1A,FGF10A,HPSE,IL12BB,ITLN1,LGALS2A,OLFM4.2,PTX3A,SAA,SERPINB1,SERPIND1,TFA,TNFAIP6,WFDC2,ZGC:194887,GDF3,C3B.2,CXCL11.5,PGFB,CCL35.2,FGL1,HIST1H2A8,SI:DKEY-108K21.15,ITLN2,MFAP4,VMO1A,TFPIL,FETUB,SPINT2
peroxidase activity	8	8	6	2	0.36242722375	0.68797285	UP	0.5	HBAA1,HBAA2,HBBA2,PRDX1,PRDX2,PRDX5,BA1L,HBBE2
oxidoreductase activity, acting on peroxide as acceptor	8	8	6	2	0.36242722375	0.68797285	UP	0.5	HBAA1,HBAA2,HBBA2,PRDX1,PRDX2,PRDX5,BA1L,HBBE2
antioxidant activity	8	8	6	2	0.36242722375	0.68797285	UP	0.5	HBAA1,HBAA2,HBBA2,PRDX1,PRDX2,PRDX5,BA1L,HBBE2
hydrogen peroxide catabolic process	8	8	6	2	0.36242722375	0.68797285	UP	0.5	HBAA1,HBAA2,HBBA2,PRDX1,PRDX2,PRDX5,BA1L,HBBE2
hydrogen peroxide metabolic process	8	8	6	2	0.36242722375	0.68797285	UP	0.5	HBAA1,HBAA2,HBBA2,PRDX1,PRDX2,PRDX5,BA1L,HBBE2
cellular oxidant detoxification	8	8	6	2	0.36242722375	0.68797285	UP	0.5	HBAA1,HBAA2,HBBA2,PRDX1,PRDX2,PRDX5,BA1L,HBBE2
immune response	27	27	17	10	0.36584997888888887	0.672311	UP	0.259	CFP,CTSL.1,CTSLA,CXCL11.1,CXCL14,CXCL8A,CXCR2,GBP1,MHC2DAB,PTX3A,RSAD2,TFA,TIFA,TNFRSF14,UNC93B1,WFDC2,CXCL11.5,CCL35.2,CD209,CFB,FGL1,HIST1H2A8,SI:DKEY-108K21.15,ILLR2,ITLN2,ZGC:174928,SI:CH211-243A20.4
reactive oxygen species metabolic process	9	9	6	3	0.11532359888888889	0.6717278	UP	0.333	ACOD1,HBAA1,HBAA2,HBBA2,PRDX1,PRDX2,PRDX5,BA1L,HBBE2
Factor: c-Myc	86	86	54	32	0.38101292895348843	0.6715652	UP	0.256	ABRACL,ACOT7,APPL1,BCL2L1,BHMT,BLVRA,BUC,C4B,CACNA1IA,CALR,CCNB1,CPT1AA,DAB2,DDX19A,DDX4,DKK3A,EZH1,GAPDHS,GHRB,GLULA,GPR160,HBAA2,HDR,HEMK1,HSPD1,HYOU1,LARP6B,LGALS2A,LPAR6A,MRPL46,MSS51,MTHFD1L,MXD1,NKL.1,NMT1B,NPM1A,PABPN1L,PAH,PIK3IP1,PIWIL2,PPRC1,PTGES,RGL2,RNF17,RTKNB,SLC13A1,SLC46A1,SNAPC1A,ST8SIA5,STEAP4,SV2A,TDRD1,THEM4,TOMT,TUBB5,UBAP1,WEE2,WU:FB44B02,ZGC:114123,ENSDARG00000103337,ARVCF…
Erythrocytes take up oxygen and release carbon dioxide	5	5	4	1	0.31684555400000003	0.66647017	UP	0.6	AQP1A.1,HBBA2,SLC4A1B,BA1L,HBBE2
O2/CO2 exchange in erythrocytes	5	5	4	1	0.31684555400000003	0.66647017	UP	0.6	AQP1A.1,HBBA2,SLC4A1B,BA1L,HBBE2
Erythrocytes take up carbon dioxide and release oxygen	5	5	4	1	0.31684555400000003	0.66647017	UP	0.6	AQP1A.1,HBBA2,SLC4A1B,BA1L,HBBE2
Factor: Myc	46	46	28	18	0.34289227869565225	0.66003715	UP	0.217	BCL2L1,BUC,CPEB1B,CPT1AA,DAB2,DDX19A,DDX4,DKK3A,EZH1,FABP3,GHRB,GLULA,GPR160,HSPD1,HYOU1,LARP6B,LGALS2A,MTHFD1L,MTNR1BA,MXD1,NPM1A,OTX1,PIK3IP1,PIWIL2,PPRC1,RNF17,SNAPC1A,STEAP4,SV2A,TDRD1,TUBB5,ZGC:114123,ENSDARG00000103337,HER4.4,PGFB,SAGA,ENSDARG00000075974,ENSDARG00000090381,CCL35.2,FXYD11,HBBE2,SI:DKEYP-34C12.1,SRM,UGT2B1,ELOVL7A,ENSDARG00000091595
transferase activity, transferring alkyl or aryl (other than methyl) groups	7	7	5	2	0.27468825999999996	0.6416583	UP	0.429	HMBSA,MAT1A,MGST1.1,PTGES,GSTM.3,GSTM.2,SRM
cytoplasm	184	184	108	76	0.32624739858695656	0.6408317	UP	0.174	ABCB9,ACOD1,ADCK1,AKAP1A,ANXA1A,APODA.2,ASB11,ASNS,ATP23,BCL2L1,BIRC5B,BTBD10A,BTG4,BUC,CALR,CALY,CAPRIN2,CAX1,CCNA1,CCNP,CLCN5A,CPEB1B,CPT1AA,CPT1B,CTH1,DAB2,DAZL,DBNLA,DDIT4,DDX19A,DDX4,DESMA,DNAJB11,DYNLL2A,EEF1A1A,EIF4E1B,ELOVL6,ERGIC3,FABP3,FGF10A,FLOT1A,FTH1A,FTR86,GALNT6,GDI1,GGH,GHRB,GLULA,GNAO1A,GNB5A,HARBI1,HBAA1,HBAA2,HBBA2,HENMT1,HERC4,HIGD1A,HMBSA,HSD17B12A,HSPD1,KHNYN,LGI3,LSM14B,LS…
immune system process	41	41	25	16	0.2884625953658536	0.63682514	UP	0.22	CFP,CTSL.1,CTSLA,CXCL11.1,CXCL14,CXCL8A,CXCR2,ERF,FOXP3A,GBP1,GRNA,HEMGN,HSPD1,MHC2DAB,PRDX1,PRDX2,PTX3A,RSAD2,SAA,SLC4A1A,TFA,TIFA,TNFRSF14,TP53,TSPO,UNC93B1,WFDC2,CXCL11.5,KAT5A,PGFB,CCL35.2,CD209,CFB,FGL1,IFI30A,HIST1H2A8,SI:DKEY-108K21.15,ILLR2,ITLN2,ZGC:174928,SI:CH211-243A20.4
Porphyrin metabolism	8	8	6	2	0.30683313	0.63313932	UP	0.5	BLVRA,BLVRB,CP,CPOX,HMBSA,HMBSB,PPOX,UGT2B1
gas transport	8	8	5	3	-0.0930085625	0.63084803	UP	0.25	AQP1A.1,AQP1A.2,CYGB1,HBAA1,HBAA2,HBBA2,BA1L,HBBE2
defense response to bacterium	13	13	8	5	0.26231717307692315	0.614479	UP	0.231	ACOD1,CD59A,CXCR2,SAA,TFA,TNFRSF14,WFDC2,CFB,HIST1H2A8,SI:DKEY-108K21.15,ITLN2,RNASEL4,AEP1
antibacterial humoral response	3	3	2	1	0.1899356166666667	0.6126483	UP	0.333	TFA,WFDC2,ITLN2
defense response to other organism	26	26	14	12	0.1168373065384615	0.612480725	UP	0.077	ACOD1,CD59A,CXCL11.1,CXCL14,CXCL8A,CXCR2,GBP1,MXE,NEDD8,PTX3A,RSAD2,SAA,TFA,TIFA,TNFRSF14,UNC93B1,WFDC2,CXCL11.5,CCL35.2,CFB,HIST1H2A8,SI:DKEY-108K21.15,ITLN2,RNASEL4,ZGC:174928,AEP1
defense response to symbiont	18	18	10	8	0.14736078777777772	0.612480725	UP	0.111	CXCL11.1,CXCL14,CXCL8A,GBP1,PTX3A,RSAD2,SAA,TFA,TIFA,UNC93B1,WFDC2,CXCL11.5,CCL35.2,CFB,HIST1H2A8,SI:DKEY-108K21.15,ITLN2,ZGC:174928
dre-let-7f	2	2	1	1	0.24648358500000006	0.24648358500000006	UP	0.0	HSPD1,POU5F3
dre-let-7a	2	2	1	1	0.24648358500000006	0.24648358500000006	UP	0.0	HSPD1,POU5F3
response to other organism	28	28	14	14	0.05248225392857141	0.006854925000000012	UP	0.0	ACOD1,CD59A,CPT1B,CXCL11.1,CXCL14,CXCL8A,CXCR2,GBP1,GPR84,MXE,NEDD8,PTX3A,RSAD2,SAA,TFA,TIFA,TNFRSF14,UNC93B1,WFDC2,CXCL11.5,CCL35.2,CFB,HIST1H2A8,SI:DKEY-108K21.15,ITLN2,RNASEL4,ZGC:174928,AEP1
response to external biotic stimulus	28	28	14	14	0.05248225392857141	0.006854925000000012	UP	0.0	ACOD1,CD59A,CPT1B,CXCL11.1,CXCL14,CXCL8A,CXCR2,GBP1,GPR84,MXE,NEDD8,PTX3A,RSAD2,SAA,TFA,TIFA,TNFRSF14,UNC93B1,WFDC2,CXCL11.5,CCL35.2,CFB,HIST1H2A8,SI:DKEY-108K21.15,ITLN2,RNASEL4,ZGC:174928,AEP1
response to biotic stimulus	28	28	14	14	0.05248225392857141	0.006854925000000012	UP	0.0	ACOD1,CD59A,CPT1B,CXCL11.1,CXCL14,CXCL8A,CXCR2,GBP1,GPR84,MXE,NEDD8,PTX3A,RSAD2,SAA,TFA,TIFA,TNFRSF14,UNC93B1,WFDC2,CXCL11.5,CCL35.2,CFB,HIST1H2A8,SI:DKEY-108K21.15,ITLN2,RNASEL4,ZGC:174928,AEP1
biological process involved in interspecies interaction between organisms	28	28	14	14	0.05248225392857141	0.006854925000000012	UP	0.0	ACOD1,CD59A,CPT1B,CXCL11.1,CXCL14,CXCL8A,CXCR2,GBP1,GPR84,MXE,NEDD8,PTX3A,RSAD2,SAA,TFA,TIFA,TNFRSF14,UNC93B1,WFDC2,CXCL11.5,CCL35.2,CFB,HIST1H2A8,SI:DKEY-108K21.15,ITLN2,RNASEL4,ZGC:174928,AEP1
antimicrobial humoral response	8	8	4	4	-0.15997071375	-0.07331869999999996	DOWN	0.0	CXCL11.1,CXCL14,CXCL8A,TFA,WFDC2,CXCL11.5,CCL35.2,ITLN2
defense response	31	31	15	16	0.006273580645161294	-0.5986033	DOWN	0.032	ACOD1,CD59A,CXCL11.1,CXCL14,CXCL8A,CXCR2,FN1A,GBP1,GRNA,MXE,NEDD8,NLRC3L,PDX1,PTX3A,RSAD2,SAA,TFA,TIFA,TNFAIP6,TNFRSF14,UNC93B1,WFDC2,CXCL11.5,CCL35.2,CFB,HIST1H2A8,SI:DKEY-108K21.15,ITLN2,RNASEL4,ZGC:174928,AEP1
response to stress	66	66	32	34	0.039052402575757574	-0.6019129999999999	DOWN	0.03	ACOD1,APODA.2,AQP1A.1,AQP1A.2,ASB11,BCL2L1,CALR,CD59A,CPEB1B,CXCL11.1,CXCL14,CXCL8A,CXCR2,DDIT4,DOT1L,F2R,FGF10A,FN1A,GBP1,GRNA,HBAA1,HPSE,HSPD1,LGALS2A,MAP1LC3C,MCM3,MXE,NEDD8,NLRC3L,OMGB,PDX1,PRDX1,PRDX2,PRDX5,PTX3A,RSAD2,SAA,SERPIND1,SLC30A1A,TFA,TIFA,TNFAIP6,TNFRSF14,TP53,TRPV1,UNC93B1,VKORC1,WFDC2,XRCC1,CXCL11.5,KAT5A,PGFB,CCL35.2,CFB,FGL1,H2AX,BA1L,HIST1H2A8,SI:DKEY-108K21.15,ITLN2,RNASEL4,…
response to external stimulus	37	37	17	20	-0.032086737027027	-0.6097189	DOWN	0.081	ACOD1,CD59A,CPT1B,CXCL11.1,CXCL14,CXCL8A,CXCR2,F2R,FGF10A,GBP1,GPR84,GRNA,MXE,NEDD8,NLRC3L,PTX3A,RBPMS2B,RSAD2,SAA,SEMA6CA,TDGF1,TFA,TIFA,TNFAIP6,TNFRSF14,UNC93B1,WFDC2,CXCL11.5,PGFB,CCL35.2,CFB,HIST1H2A8,SI:DKEY-108K21.15,ITLN2,RNASEL4,ZGC:174928,AEP1
response to bacterium	18	18	8	10	-0.08179439500000002	-0.6496655499999999	DOWN	0.111	ACOD1,CD59A,CPT1B,CXCL11.1,CXCL8A,CXCR2,GPR84,SAA,TFA,TNFRSF14,WFDC2,CXCL11.5,CFB,HIST1H2A8,SI:DKEY-108K21.15,ITLN2,RNASEL4,AEP1
Ferroptosis	7	7	3	4	-0.14380815	-0.6870324	DOWN	0.143	ACSL4A,CP,FTH1A,MAP1LC3C,TFA,FTHL27,FTHL28
Effect of L carnitine on metabolism	5	5	0	5	-0.681755598	-0.6870324	DOWN	1.0	ACSL4A,ASNS,CPT1AA,CPT1B,G6PC1A.1
humoral immune response	9	9	4	5	-0.22674707444444442	-0.7592857	DOWN	0.111	CXCL11.1,CXCL14,CXCL8A,TFA,WFDC2,CXCL11.5,CCL35.2,CFB,ITLN2
thioredoxin peroxidase activity	3	3	1	2	-0.3447153033333333	-0.82174397	DOWN	0.333	PRDX1,PRDX2,PRDX5
thioredoxin-dependent peroxiredoxin activity	3	3	1	2	-0.3447153033333333	-0.82174397	DOWN	0.333	PRDX1,PRDX2,PRDX5
peroxiredoxin activity	3	3	1	2	-0.3447153033333333	-0.82174397	DOWN	0.333	PRDX1,PRDX2,PRDX5
