# Supplementary material for: Transcriptional Profiling of Common Carp: A Microarray-Based Framework for Aquaculture Research
Source: Int J Mol Sci. 2025 Nov 21;26(23):11240. doi: 10.3390/ijms262311240 (PMC12692531; doi:10.3390/ijms262311240)
Supplement: Supplementary file 1 [file ijms-26-11240-s001.zip › Supplementary Table S7.xlsx]

## Sheet: Arkusz1
Table S7: Regulation trends for DAVID functional clusters mapped to microarray signals. Summary of directionality for DAVID Functional Annotation Clustering after mapping cluster members to their microarray log₂ fold-change values.
For each cluster the table reports: cluster ID/index, label/theme, cluster size (n), number of up- and down-regulated genes, median log₂FC, and representative genes.
cluster_id	label	n_listed	n_found	up_count	down_count	mean_logFC	median_logFC	majority_label	majority_margin	genes_used
cluster 1	Hemoglobin-mediated oxygen transport & heme/iron metabolism (oxidative stress protection)	35	35	24	11	0.26680049228571434	0.6859648	up	13	higd1a	rhag	steap4	aqp1a.1	ba1l	blvra	blvrb	ca4a	cdo1	cyp2j20	cyp26b1	cox7a2a	cygb1	fth1a	fthl27	fthl28	gjb1a	hebp2	hbbe2	hbaa1	hbaa2	hbae5	hbba2	oxt	prdx1	prdx2	prdx5	pah	rsad2	rpe65a	slc4a1b	slc46a1	tfa	th2	ubap1
cluster 2	Porphyrin and heme biosynthesis (including protoporphyrinogen IX)	4	4	4	0	0.64857781	0.63313932	up	4	cpox	hmbsa	hmbsb	ppox
cluster 3	Cellular stress response (including chemical stress)	21	21	10	11	0.09417627238095234	-0.6052227	down	1	atp6v1c1a	erf	higd1a	anxa2a	ba1l	blvra	blvrb	capn2a	ccna1	cox7a2a	hspa5	hspa8	hbbe2	hbba2	hist2h2l	prdx1	prdx2	prdx5	slc46a1	sod3a	tp53
cluster 4	RNA / nucleic-acid binding proteins	42	42	37	5	1.0473745107142858	1.182921	up	32	akap1a	ddx4	ddx43	ddx19a	elavl2	henmt1	hemk1	khnyn	lsm14b	lsm6	larp6a	larp6b	pabpn1l	patl2	pprc1	rbm44	rbpms2b	serbp1a	caprin2	cpeb1b	dazl	eif4e1b	npm1a	npm2a	npm2b	piwil1	piwil2	pabpc1l	pabpc1a	rcan1a	rpp30	rnasel4	snrpc	sf3a2	slbp2	tdrd7a	tdrd9	yars1	zgc:103482	zgc:152968
cluster 5	Redox homeostasis and ROS detoxification: thioredoxin/peroxiredoxin/peroxidase system (TP53-linked peroxisomes)	23	23	12	11	0.16310799913043475	0.60691	up	1	ddit4	higd1a	ifi30a	sh3bgrl3	acsl4a	ccna1	ccnb1	cox7a2a	cygb1	gstm.2	gstm.3	hbbe2	hbaa1	hbaa2	hbae5	hbba2	dio2	prdx1	prdx2	prdx5	slc27a2a	sod3a	tp53
cluster 6	Iron metabolism and homeostasis with ferroptosis (ferritin iron transport and binding)	15	15	7	8	-0.04771882533333333	-0.6052227	down	1	atp6v1c1a	steap4	acsl4a	cp	cdo1	fth1a	fthl27	fthl28	mhc1uba	map1lc3c	ptgdsb.1	slc46a1	sat1b	tfa	tp53
cluster 7	Neutrophil degranulation /innate immune system	35	35	21	14	0.22833140771428573	0.61476815	up	7	abcb9	atp6v1c1a	bcl2l1	ifi30a	asb11	asb5b	anxa2a	ba1l	ctsl.1	cst14b.1	eef1a1a	fth1a	fthl27	fthl28	ggh	gyg1a	hspa5	hspa8	hebp2	hbbe2	hbba2	hpse	itln1	itln2	mhc1uba	mmp9	ptgdsb.1	rnasel4	serpinb1	socs3b	tubb5	tp53	ube2j2	uba5	unc93b1
cluster 8	Chemokine signaling and neutrophil chemotaxis (innate/inflammatory response LPS/TLR)	27	27	13	14	-0.03669280592592599	-0.6776788	down	1	c3ar1	cd209	acod1	ctsl.1	ctsla	ccl19a.1	ccl19b	ccl35.2	cxcl11.1	cxcl11.5	cxcl14	cxcl8a	cxcr2	cfb	cfp	gdf3	hdr	illr2	il1b	il12bb	lgals3a	mhc1uba	mhc2dab	ptx3a	prf1.2	sema6ca	saa
cluster 9	Fibronectin type-II / kringle-like domains (collagen binding, ECM)	5	5	3	2	0.13572705	0.71382535	up	1	fn1a	mrc1a	mmp9	pik3ip1	si:ch211-51a6.2
cluster 10	Serine protease inhibitors / negative regulation of peptidase activity	11	11	11	0	1.1305342327272727	0.92379224	up	11	timp4.2	wfdc2	a2ml	c3b.2	cst14b.1	spink2.5	spint2	serpinb1	serpind1	si:dkeyp-73b11.8	tfpil
cluster 11	Aquaporins / MIP channels: water and glycerol transport	5	5	2	3	-0.06841137800000004	-0.71459705	down	1	bokb	bcl2l1	aqp1a.1	aqp1a.2	aqp9b
cluster 12	Nucleoplasmin: histone chaperone & chromatin remodeling (nucleolus/nucleoplasm)	11	11	8	3	0.6936558163636364	1.1310846	up	5	top1mt	lsm6	pou5f3	ccdc106a	ezh1	hspa8	nanog	npm1a	npm2a	npm2b	zgc:103482
cluster 13	Fatty acid metabolism (biosynthesis/elongation and degradation PPAR signaling)	29	29	12	17	-0.08683867896551724	-0.6149148	down	5	bscl2	elovl6	elovl7a	mid1ip1b	nkl.1	acsl4a	acot7	angptl4	apoda.2	cpt1aa	cpt1b	cetp	cyp26b1	fabp3	fasn2	gstm.2	gde1	hsd17b12a	lpcat2	mecr	pip5k1aa	plcg2	ptges	retsat.2	slc27a2a	sgms2b	sqlea	them4	ubb
[truncated: 2 more columns]
