# Supplementary material for: Transcriptional Profiling of Common Carp: A Microarray-Based Framework for Aquaculture Research
Source: Int J Mol Sci. 2025 Nov 21;26(23):11240. doi: 10.3390/ijms262311240 (PMC12692531; doi:10.3390/ijms262311240)
Supplement: Supplementary file 1 [file ijms-26-11240-s001.zip › Supplementary Table S8.xlsx]

## Sheet: PGRID637628_1651152826389
Table S8: Probes flagged for potential cross-hybridization (eArray specificity screen). Results of the Agilent eArray in-silico specificity screen against the common carp (C. carpio L.) transcriptome similarity database.
In the final design, 5356 probes were flagged as having cross-hybridization potential. The table lists probe identifiers and gene assignments together with sequence-similarity metrics to putative off-targets (percent identity,
aligned length, number of mismatches), off-target hit counts, and where available risk categorization (high/medium/low) and design notes. This resource supports cautious interpretation of expression signals for flagged probes
and guides selection of alternative regions/primers for RT-qPCR validation.
Sequence	TargetID	xhyb	xhyb partner
AAACCGAGAGAGACAATCACCAAGAATCATCTTAATTTCTCTTGCTGTATAGACAGTTAT	NM_001360712.1	0	0
CTGGATCTGATCGATTCTGGTCTTGAACTAGGTTTGATATGCATTGGAAATCACAATAAA	XM_019062871.2	0	0
GTTGCATGTTTGGGTTGTTTGAGGCCTTTTATGACCATTTTTCATTTTGTATGAACTTGT	XM_019062911.2	0	0
ACATATACCGGTCTTTTCTGCTCACCAAGTGTGCATTTATTTGCCAAAAAATACAGTAAA	XM_019062933.2	0	0
GATGCAAGGCACTTGCTTCACAAAACCTAAATAGCCTATTTCTCGTTCAAATAAATTCTG	XM_019062938.2	0	0
CCTAAAACAGGAAACCAGATATTTGCTGATCACTCATCATCAGATTCAATTTGTATGACA	XM_019062942.2	0	0
GTGTTCTGACAAACATAACTGTGCACGTCATTTTGTCTGACTGTACATGCACCGGTGTTC	XM_019062948.2	0	0
TGAAGTGACCTTTAAAGATTCTGTATTCAGATATATTGTCCTGTAGGAGTGTGTTTTTGG	XM_019062950.2	0	0
AGTATGTAAGGGTTATTGATGAGGGGACAATTAAATGCTAATAAAGTTGCAAACCACCAT	XM_019062952.2	0	0
CTCCTGTGATGGACTGCAGCTGATTTGATGGTTCATTTCATGATATGATTTCTGTGTACA	XM_019062970.2	0	0
GTCCAAAAGCTGTAGATTGCTGTTTATGAACCGTGTTAGAGAGCTTTGGTGTTGTTTTTT	XM_019062979.2	0	0
TCTTTTTGAAGAGAAGTGGTTTTCACATCTGTGTGTGGTTCAGAAACCTCCCAGAGTTGT	XM_019062980.2	0	0
CATTGTTATGGATAATGGACTCTATTTTGTCCGGAAGTGACAGTTTAAAGATAAATAGCC	XM_019062991.2	0	0
GATGACAGCCGCTTCACTTTGACAACCAAAAAGGCTTATAAAAAATATATAGCTCTACAA	XM_019062993.2	0	0
CTTGCCAGTACAGTATGCTTTATTTGTGACTGAATGTACAGTTTTCTCATTTTGATGTTC	XM_019063008.2	0	0
TGCCAGTGCATTTAAACAAAGCATAATATCCGTCCACCAGATTCTTTTTACCTTGTTCTT	XM_019063011.2	0	0
CCTGTGCTATGCCTCAGTCTTTGCAGAGTTTTATAAAATGTAATCTGTTTTTTAGAAGTG	XM_019063019.2	0	0
CTGTACAATGCCTCAATCTTAGCAGAGTTATATCAAATGTAACCCATTTTTTAGAAGTGC	XM_019063020.2	0	0
CCAAGACGATCCAGTTTTAAGTAAAAGGCTGTTCCAGACATTTCAGAATAGTGATTTTTA	XM_019063022.2	0	0
AGGAGCCGATCAAATAAAAATCCATTAAAGAGAAACAGCATCTGCTGTGAGTGAAAGACA	XM_019063023.2	0	0
TTCTCCTATCGGAAAGGAAAATTGTATTTAGTGATGTCTAGTCGGTTTTTGAGCTGGAAT	XM_019063026.2	0	0
GTTTGCCAGAACCACTTTAAAGTTCCTTCAATTGTATTAGGTGTGTTCATTATCTGCATT	XM_019063029.2	0	0
CCAGAGTTGTACTGGATATATGTATGAGAATTTTCATGTTTTTGTTCTTTGCTGAACAGC	XM_019063032.2	0	0
AGAAGTTATTCTTTCTCATTGTAGGACCACAGAAACACCAAATATAAAGGCTGGTTTCCA	XM_019063034.2	0	0
AGATTGATGCTTTAAAGGGATACTCCACCCCAAAATGAAAATTGTCATTAATCACTTACC	XM_019063035.2	0	0
CTGTTGACATTAAAGGCTAGATTTCTAAGCTGTAGAAAATGTCTGAGTGTCTTTATGAGT	XM_019063040.2	0	0
ACAATGGGGGTGATGCTGTCTTGACTAAAAATACCAAATATTAAAAAGGGGCTATGTGTA	XM_019063045.2	0	0
GGTGGTGCCCTTTTTTATACTCACTTCCTGAATGTTTTTACAGATTATAAGTGTGAAGAT	XM_019063061.2	0	0
TGATTCACAGTGATGCCTGTGTTTCAGCTCAGTTTTGTTGGATTTTGCATTGAGAAAAAA	XM_019063065.2	0	0
ATTCCAGTGCAAAGCATTATATCCGTCCACCAGATTTTTCTTTATCTTGTTCTTCAATTG	XM_019063070.2	0	0
AAGGGACAGTTCACCGAAAAATGAAAAATGTCATTTATTCACCCTCATGTGTTTCCAAAC	XM_019063071.2	0	0
CCCTTTCGATATCTTATACGCGGCAGGGATAGAAAAGAAACAGAAGAAGAAGAAAGAGGA	XM_019063094.2	0	0
GACGGCAATAAAAACATGAGAACTACTACTGTATTCCTCCTCCCCCATTAAATATATATT	XM_019063096.2	0	0
TTGCCTCTATGAATACAATATAACCCACAACGGAACAAATGACTCTATGGAACATAAATG	XM_019063100.2	0	0
TGGATTCACTTTTCAATATCGAATGTTCTGTGCTTGTATTATGGGCTGGATAAAAGTGTT	XM_019063104.2	0	0
CAAAACCCACTTTAATGCTCTGCACCTTTACCGTTTCTTACACATCTGTTTATTAACATC	XM_019063112.2	0	0
CTGTGAATCTTCGCTTTAAAACCCTCTTGACAGAGATAATATGAATTCTTCTTATTCTGC	XM_019063115.2	0	0
CTTGTTGTCCCAGATAGGTTAAGATATTTCTGGTAATTCTGCTGTAAGTTGCTTGTTTTA	XM_019063116.2	0	0
GGACATGTGTGCCAATTTTTTGGTAACTAGAAGCATTTCTAAGCATTAATAAGAACCGTT	XM_019063136.2	0	0
CTGAGAAGGGCTAGTCATCAGGGATTTGAGCAATTTAATTGTTTGTGTCAGATTAAAAAA	XM_019063174.2	0	0
ATCAATCTCGTTAGGCTGATAGGCCAGAAGCAATAAAGAGACATGATTGCTGAGCAAAAA	XM_019063177.2	0	0
CGTATACTTTGAGGCATTGCCATAATGTATACTGTGTAATGTACACAGTTTTTGCAAACA	XM_019063178.2	0	0
GACATCATCACGATGGTATCTGAAATACTTCAGATGGCTTTGCCTTTTTTATACAGTTTT	XM_019063180.2	0	0
CTTCTGAAGCTATGGATTGCTGTTATGATACTTTCATGGTGTTGCTGTTTTTGTTTTGTT	XM_019063192.2	0	0
CCGACCAAGGTAAACAACACCACAACAACAACGGAGAAATGTTATTTAAACGAGAAGTAT	XM_019063198.2	0	0
CATTTCACATGTATTCCTGCTGCAGGTATGTGTGACTACATAAAGCTGAATTAATATGTA	XM_019063200.2	0	0
CATTGACAGCCAGCTCAAAAGAGTCATGTGCAATTGTTTTACACAAAACATAAACTAGAA	XM_019063211.2	0	0
AGCCAACGTTTTTTAAATGTTGCCGCTTGTTTCAGAACATTCCGAGAACATTCAAAAGTA	XM_019063219.2	0	0
TTTAGCCGAAAGAAACACTGCTCACTAACACTTTGCATGAACATGGTACATTTTGCAATG	XM_019063226.2	0	0
CATGCATGCCTAAAATGAAAATTTGAATTGTGCAAATTTGTCTTTTGCTAATACGGTGCC	XM_019063235.2	0	0
GCAGATTCAGGTAAACAGGTGTATTATATTGCTTTTGTGTTTTTGGTTTCTCTGTCTCTA	XM_019063242.2	0	0
TCTGCATGTAATGCAGATATTATGAATTATGCATTTATCACCCCAAATTGCTTTTGGGAC	XM_019063245.2	0	0
TTTGAAAAGCATTAGCTTCAACACTCCTGACTTTTCAGTTCCTCCCACTATGCACAAATA	XM_019063277.2	0	0
GTTTTGTAGCTTTTTACTGAGAGTGTGGAAAGGTTCTATTGATATTAAAGGGGTCATATG	XM_019063304.2	0	0
CAACCCTGCTAATTCTCATCTCCATTTGTTCAGGTTATTTGTTGTCAACAAAACAAAATG	XM_019063293.2	0	0
CTTTGATCTAATGTTATGATCAAATGTCGATTTTGTCTCACATGGATAGTGAGTGCAACG	XM_019063295.2	0	0
TGATAATGACTTATACTGTCTTTTTACGCGTTGTGTTGCCTATAGCACTGCGCAAACATA	XM_019063299.2	0	0
CACTGGATCACACTCTCTTTGTATAAGCAGAAATGTGAAATTTCCCTTTTTTAGGACTTA	XM_019063307.2	0	0
TAAGACACAATAATTACAGATTTGCACTGCAGTAGTGCTTCTGTAGACATTGTTGTTGCT	XM_019063333.2	0	0
CTTGGCGAATCACAGAAAGAAACAGGAAATTGTGTTTTGCTTGACAATGAATATTTCTTG	XM_019063334.2	0	0
GGTTCTAAGGCAGTAAGCTGCCAATGCAAACACACAACCACTGAGCACAGTGAAACTATA	XM_019063337.2	0	0
GCCTTATATCTATTTTGTGTCTTCACATACAAATGTGTGCTATAATGGTTGCTGGCATTA	XM_019063351.2	0	0
TGGTGTCATGCATTATGTTGGTCGAAATAAATCAAGCATACTTCTGCCAAGTTTAATCTA	XM_019063352.2	0	0
GGTACCAGTTGTGCATTTTTGATCACACATATTAGAGTTTACACAATATCAGGAAAAGGA	XM_019063366.2	0	0
GGCCCATGCAGATATCCAGAGAGCAGGATGATACACTACAGTATATAGAAATTTTCTATT	XM_019063474.2	0	0
CTTGCACATCTTTGCTCTACCTGCTTCAATGGATAAATAAAGTGGTCATATAGAATTGTA	XM_019063487.2	0	0
TACTCTGAGGAAACTTAAAGGCACAATTTGTAAGTTTTCTCTGCTAAAGAAACAAAGGCG	XM_019063505.2	0	0
GTGAGGTAAATAGGCATGAACAGGATTGATGTCTCATGTAAACAGATTAAACACATGAAT	XM_019063524.2	0	0
GGTCCCAACTGCTAATGCAAACAACTGTATGAAAGAATTTGTGAAATTTAGGTAATCTGA	XM_019063526.2	0	0
GAACCGGTGCCTGTGTAAGAATATATTGCTGTCCAGTTATTATTCAGTATTATAAAACTG	XM_019063528.2	0	0
ACCCTTGCATGACTTGACCTGTACATGAGTTCATGATTTATTTTTGTTCTATTGATGAAG	XM_019063538.2	0	0
GACCCAAACTTGGCAGCAGTTTTTAGAGTGTAGGATTTTTTATTTTTCCAAAGAAGTTAG	XM_019063529.2	0	0
GCATATCAATGGCTCAAGCTTCTGTTATTAGCTCTAAGATTACGTTTTGGAATTTGCAAC	XM_019063534.2	0	0
GAGAGGAAAACCAACACCAACTAAACGTTGCAATTACTGTACAAATCGAGAATTGAATAA	XM_019063557.2	0	0
GGTCTTCCAAGTAAGGAACAAATCCAAACAGTCACAGTTAAGTCATAGAAATTTACCATT	XM_019063561.2	0	0
AAGGAGAACAGTACTGACTGCACAGTATAACCGTGCTAATAAAGCCCACTATATTTGAAA	XM_019063564.2	0	0
CTCCATCATCATGATCATTCTGTTATTGTTGTCCAGTACTGTTCCAAAGTAGATGTTTAA	XM_019063573.2	0	0
GCTCTCACTACTTCTTGGCAACGCATAATACTTGTGAAGTCATTATTTACAGAAAGAGTG	XM_019063574.2	0	0
CATTGTGGTATTTCATATTGACGAAAATAAAGTATGTTTGGGAGGGTGTCAAATTCTGCA	XM_019063579.2	0	0
CCCGGAGATTCAGGACTTTTATTTATTTTGTAAATATCAGACACATAAAGTGAGATGGTG	XM_019063590.2	0	0
AGAGCTAAAATTATTACATCTCAGCGCCTCTGTGAATTAGGCTTCTTCTTCAAGTATTAA	XM_019063602.2	0	0
CAAGTGCACCTATTTGGTGACGCTGGATCAGGAATAAAAATACTGTATATCAAAAACAAA	XM_019063603.2	0	0
ACTTTTCTGGAACGCAGATGGAGATAAAATCAAACGGAAATAAACGTTGTTGTTTGACGA	XM_019063618.2	0	0
CAGAAGCAGTAGCTCTGATTAGCGAACTTCAGATTTGAGCTCATAATACTGAAAATGATT	XM_019063624.2	0	0
GAGGTGGCACAGAAGCTGCATCTGAACTAATACAATTACAATTGCATAAATATTGTTGGG	XM_019063631.2	0	0
CCTACACCGTATTTTACATGTAAACATGCTGTATGTTTGTTAGCTACAGTATGTTTGAAC	XM_019063648.2	0	0
CTTGATGCTGAGTAACCTAAAAAGGGTTTCAGGAGCCTGCAAAATCATAAAATGTTTGTT	XM_019063652.2	0	0
AGAACAGTAGTTCGAAGAGATCAAGAGATGCGGTCTCTTCTCACCTCTCCATCTAGCATT	XM_019063671.2	0	0
ACTGCACTGAGAACATATGCTTCAAAGGTCTAAGAAAAACAAGCTAAACAGACTACTGTT	XM_019063685.2	0	0
CAGTACTTGCAGTTAGTAAATGAGACCCAATTGTGTTTGAATCATTCTTGATGAAAAGGT	XM_019063674.2	0	0
GTTTTGCGGTTCCGGTTTCTGGGTTCTGTGATGATGGTAACTACATAATCTATTTGTTTT	XM_019063677.2	0	0
CCAATGTAAATGCCAGTGAATTCATGTTATTTATAAAGTACTGTACTGTTTTCTCCGCAC	XM_019063680.2	0	0
CTCAGAGATACATAAAGTACTGTATGTTCTCAGGCTGCCATCCTACAGTGGTGTAAAAAA	XM_019063686.2	0	0
AGTTGTTCTGCGCTGATGTGATTGTGTTCAATTAAATGCAATGAATTGCCACATTGTAAA	XM_019063697.2	0	0
GTTGAGTGAGTCAGTGCCTGTTTATCTTACAAGAGTTCAGAATACAGCCGATGAACACTC	XM_019063715.2	0	0
GATGACGGTTCGGGCTGCTGCTGAGAAACCTCCCAATGCTCAAATAAATGAAAATCTCTA	XM_019063708.2	0	0
CACTGAGCGTCGACTAGATTTACAGTCTAATATATGTGATATTCTCAATAAAGGATGTGT	XM_019063712.2	0	0
GTTTAATGAACCTTTATCAGGACAGATGGTCATATTAAATATGCAGTCTACCTGACTAAG	XM_019063713.2	0	0
TCAGAAATCATCTTGGAAGTCATAAGAAAAGATGACTTGAAGAGAGAGTTGATGGAGGTC	XM_019063717.2	0	0
GCTATTTACCAGCTTGAGGTTCATCAAATATATTGTGGTTCCAAATATGCTCTGAGTTTC	XM_019063734.2	0	0
CAGCTCAAATGTTACAGGCAGCTGCTATAAAATTGTCCAAAACTGCTATGATTATTTTTG	XM_019063735.2	0	0
GCCAAGTAGACAGTGCAAAATATATCCAAATTTCTACAAAATGGCCATGTTGATATTCAG	XM_019063738.2	0	0
AGGACGTGGGAAATTTTCTTCTCAACAGATCTTTATTTTAAAGCCAAGCTTGAGCTAAAA	XM_019063739.2	0	0
CTGTTGCTTCAGAGGAATGTGTTTCTCTAAGTAGACTCATGTTAAAGGGATAGGGACAAA	XM_019063742.2	0	0
AGAAAGGAACGTTTGAATTCGAGCTCCTTTGCTGGAGATGAAAGTTCTGGGGTTTGTTGG	XM_019063746.2	0	0
CACCCCACTATTTCATTCACTTTGACACAGCATTTCTTTTACACATTGAGTTTCTCACTG	XM_019063753.2	0	0
CCAGTATTGCACATGTATACATATGTAGATCTAAAATACTGCTTACGTGATCTCTAAAGC	XM_019063758.2	0	0
GGAATAGCCTTCTCCTGTCCTCTTCAAACATTTCAGACATTTACCAAATTGTCTCTGACC	XM_019063765.2	0	0
GGAGAAGAGACACAGAATAAAGACCCAAGCAAAGTTACCCCATAAGAATTTATTTTTTCA	XM_019063780.2	0	0
GAGCATATTAGTAAATTATTATGAAAGGAAGAATGTGCGAATTTTCCCTTTCCTTCCCGT	XM_019063808.2	0	0
CTTTTTGGTGTTTATCATGCATGCTCATCCCTATGCAATGTAAATGAAAGCCATATTTGA	XM_019063815.2	0	0
AATGACCACAAAGAGTCAGGACCTCGGTTTAACATCTCATCCGAAGGATGGTGTGCTATA	XM_019063816.2	0	0
GGATAGTGTTGCATCAGCTATATATCAAAGACTTACATTGTGTAAAGTGTATGTTTGACC	XM_019063817.2	0	0
GAAAAAAGAAGCAATCCTTCATTACACATCCGTCTGCTCCGGTGTCATTCTCACCTGAAC	XM_019063819.2	0	0
CCTGGTTACTCTTTTGGTGAGAATGATTGATTGACTTTACAAGGTCTCTCATTTCTTAAA	XM_019063823.2	0	0
TACATTTGTAATGCATTGTTTGACCTGTGCCAACTGACATAAACCTTAATGCCAAAACAA	XM_019063827.2	0	0
TGTTTGTATAGCACAGAGCATAACTGCACACAAACAAAATGTCTTTTCTCACTAATTCTG	XM_019063832.2	0	0
GGGTTTATGGAATGTAATCAGATATTATATGGTTTCCTGCAGAATACTCCATATGCATGT	XM_019063834.2	0	0
CAGTGCACACAAAATGTCTTTTCTCACTAATTGTCTTTATCATTAGCTGTGTTTGTCAAG	XM_019063835.2	0	0
GATGGAGAGCATGGAAGATTTAAACACTAAATGTAGTTGAATGTTGGTCCAGAATATCAA	XM_019063836.2	0	0
GCCTATATATCTTCCTCCTGAGAGAAAATCTCATAACCATTCAGCAGAGTTTTATGGTAA	XM_019063843.2	0	0
AGATCTGTTGACATTTCTGAAAGCCATTAAAATCTGCTTCCCAAATGTCTGTAACCATCT	XM_019063844.2	0	0
GACTTACTGATTAGTAAAAGCTGTCAAACTGCATTTGATGGTCAGAAGCGAGCTAGTACT	XM_019063848.2	0	0
TTCTGTTTATCCTAATGAGTATGTTCACCTAAAGTGTCATCCAACAGAATGTAAAACGCC	XM_019063849.2	0	0
GAGTGCTCTGCACTAAAGCCATTGCTATTTCATTCTAAGCTTGAAACAAATATAACACAA	XM_019063853.2	0	0
CCAGCTATGTCTGTGCAAACTGTAAAGTGCCTACTTTAGATTATACTATATTTCAACATC	XM_019063857.2	0	0
CCAGAGAATATATCTTCAGTGTTAGTCATAATTTCTTCCTTCTTTCCACACATCTGCTTC	XM_019063871.2	0	0
TGTGGGTTGGGGTTTGGAATGGCTACCATGTTTATTTGCAAGATTTACACAAAATATTAT	XM_019063875.2	0	0
GTGGTGATTTAGGGAAAGGATTCGAACGGTTGATGTTACAGTTTCACTGTTCACTAATAT	XM_019063879.2	0	0
AAGAAGCTGAATCTGAATATAATGATAACTAAAGCAGCTGGGACGAACATTTCTGCTTTC	XM_019063882.2	0	0
CATTGCACTTCAGTTCTATCAAAATACAGCATACAAGCTGCTCCATTTAACAATTCCACA	XM_019063929.2	0	0
GACGATATGAGCGTATATATGAATTGTCATTCATATACTGTGAAGCAAATACAAGCACAG	XM_019063885.2	0	0
ACTGTGGATGTAGCAGTATGGATGCTTTAAGTTGAATAAAACATTTCAACCTGGACCACA	XM_019063901.2	0	0
GGTGCTGTCCACAGTCTCTTAAGTTAACCACTAAAAGTTCACAATGTTGTATTAATAAGT	XM_019063909.2	0	0
ATGCCCACTTTTGCCTTGGTTGATCCTTAACTTTGCTGCCAATACTATGTTTTTAAAGTT	XM_019063987.2	0	0
CTTAGGATTTTAATGTTCGATGTTCTTTCACTCTCACTGTCTTAGCAAATGTACATCAAG	XM_019064070.2	0	0
TCCTTGCCAACAGGATTTCAAAATAAAATCATACAACTGACTGATATCTGCTGCAGACTG	XM_019064090.2	0	0
CCAATACCATTTTAGTTTCCCGGATGAACCTTTCAGTGAACAGTTCTAAAAATAACCATT	XM_019064113.2	0	0
CAAATTTGCCTTTTGCTAATTTGGTGCCACATTTTTGCATGATAGAAATTAAACCAACCC	XM_019064118.2	0	0
CCAGTGTTGCTCAGAGAGAATGTAAAGGTTTATGCTATTTATCTGAAATGTATCTTGCAA	XM_019064127.2	0	0
CTCCAAACCACAAATGAAATCAACTCTAGCACTTTTTGGATATGTTCCTTAAATCCAGAA	XM_019064131.2	0	0
GATTCCATCAAGTCTTTCTCTGTGCACTCCAATTCACATGCCACATTCTAAAATAACAAC	XM_019064134.2	0	0
GAAGGTGTGTTATCATCATAGGCGTATATGTGAACTGTGACTATGATAATTTTGTCAGTT	XM_019064136.2	0	0
CTTTGAGCACTTAGACCTACAGTAACTGTAACATAACTCCACGCTGTGGTGAAATCCAAT	XM_019064139.2	0	0
CCTCGTTCTTCTCTGTAGTGGTACATTATTCAGCTTCTGTGATAATAAAACCAGTATTTA	XM_019064158.2	0	0
AGCATTGTGGCAAAGTAAGCCCATGAACACCTAAAGGAAGTTTCTTTGTAGAATAAAAAA	XM_019064189.2	0	0
GGTTCCAAAATTACAGTAGAATTAAGTGTTGTCTTCAAAGTCTGAGCATCTAATGCATCT	XM_019064209.2	0	0
CCGGCCTTTACACTAAACAAGTCACAAATACTGTAGTTCAGAGGACGTTTTAGTTTAATT	XM_019064210.2	0	0
TCTCAAACCAAATGCTTTGGCAAATAATCTTAGCCTTTCTTCCTCTTAGGTCAGTTAAAG	XM_019064214.2	0	0
GAATACAGAATAAGGAAGAGAAGTCACCATTTCTCTTTTAAGAAATCATTGTTTGCCCCT	XM_019064216.2	0	0
TCTGCCAGCAGGGGCGTTGTTTTTGCATAACCTATTTATGATTGCTAAATGAATAATAAA	XM_019064218.2	0	0
AGGAGCTCAGATACAGCGACTCTGAGATATACAAGATCGCTGTTACTCTCAAGACAAGGT	XM_019064228.2	0	0
CGGTGTAGCTGCCACTAATGACCTTAATATATTAATTACGATAAAAAGAATGTTCACGCT	XM_019064229.2	0	0
TTGTTTTACCTGATAGCTGTGTGTGTCCTTGCTGTGCGATTGCTGTTTAATACATTTGCA	XM_019064230.2	0	0
TTGATTGCAATGTGAGAGGCATTTCTTTGTTTGTTTGTTCTGTGATGTGTTACGATTGGG	XM_019064240.2	0	0
ACGATGTTGCCATAGTTTCTGGTCTAAGAGTTATTCCTTAACACTGTTGCCATGGTCTCC	XM_019064241.2	0	0
GTGGTTCTGTTGTGCTGACTTCATTATAAATTTTAAACATGGTGTAGTTTTTGACCGAAC	XM_019064244.2	0	0
GAAAAGCCTGCTGAGCGGCTGGTTTGTTGAATGCATGTGATGCTGTATAATATGTGTAGA	XM_019064245.2	0	0
TGAGCCACAGATTGTTGGTCTGTGGTGAATGAAATACATCAGAACAGATTATAGAGTATT	XM_019064247.2	0	0
GCATGGTACTGCAGAGCCATGAAACATACTTTTGTTCAATGCAAAATAAAGTTCATTAAC	XM_019064249.2	0	0
GTCTCCAATGTTTTACACTCACAAAACTAATTACTAAGATTAAAGACCGTTATGGACCCT	XM_019064256.2	0	0
GTGCAAATATCTTTGGAAATGACTGAAGGCAACTAATTTTTCTGAAATGCAAGGATCAGT	XM_019064250.2	0	0
GCAGCATTTCTTCTTCTGTGCAGAACTACATTTATGATTTCGGTATTTGAACTGCATAAA	XM_019064251.2	0	0
CAGCGTCTTATGTTGGATAGAGATTGTGTGGGTGTTTGTTGTAAATACATGGTTAAGGAA	XM_019064253.2	0	0
AGCATGTGACCCCTTTTAGGTGAAGGTTTGAGCACAACATAAAACATCTTTGAACAAATA	XM_019064259.2	0	0
CTGCCATGTGGTTGATTTGATCAGCGATTGTTATTATGGCTGGTAAATTTATGTTATTCA	XM_019064279.2	0	0
GTTGTAGAAAGACGGACACTGGATTATGGACTACGGTTTTATATGCTTTGTTTTTTCTTT	XM_019064280.2	0	0
CGGAATGACTGGAAGTTAAATTAATACGAGAAATATATTGATGTCTGTGGTCACTAGACT	XM_019064281.2	0	0
AAACATAAGTATGTCTTTTGTGTGACATACACTGCCAATCAAAAATTTGGGATCAGTACG	XM_019064295.2	0	0
CTTACTATATTGTGATGCCGTCTCCCAGCACGAGACAAAACCAATAAAACCCATTACAAA	XM_019064297.2	0	0
TATCATCTGCCTGTGTTTCCTGCAGGCATGAAAAGGTTATCACAGATACTGACAGAAAAA	XM_019064303.2	0	0
CTTATGGATCATAAGGGAGAAAGCTAATTGAACTGTTAGCTTGTTCATTTAAAGGCAACT	XM_019064305.2	0	0
TGTGTGATTGTCACCAAGCTGTTTTTATGAAATGCAAATAAATGCCACCAAATAAGTCCA	XM_019064315.2	0	0
TGAGCCTGTCACCATAAAGCAAATGCAGAGATGAGATAACATAATGAAAGCACAACATTA	XM_019064325.2	0	0
ACGGTCACTAATCATTTAAATGGTAGTGCATGTAGAAATAGGTGTTGTGAATGTTTCTTG	XM_019064337.2	0	0
CCAGTGATGCTTATGAAGTTTGAAATTTTCTCCAACTGCTGAAAGTGGTCTGAATTGTCT	XM_019064347.2	0	0
CTGCCAATGGGATATTTGGTGTACAAGATATCCTTCAAGAACAGAACTATAAATAAAACC	XM_019064348.2	0	0
TGGTGTCAAGTAGACAATTTACTTCTGCACTGCAAAACTACTTTCTGTAAATGTGAGAAT	XM_019064365.2	0	0
GCTCCCCTTAACCACGTAACCAAGTATGCTATACTTGTCTTTATTTGTTTATTCAGTAAA	XM_019064352.2	0	0
AATCATTGTTCAAATGTTGTACTCCTATTTCTGTCTGCTGAATGTGACATATGTGAACGA	XM_019064353.2	0	0
GGCCACTCTTCTAAAAGTGGTCTTTTGCACATCAAACAAGCTGCTATTTAATCAAGTATT	XM_019064363.2	0	0
TGCATTTAAAAGAGTAGCACGAAACAGCACAGTAGTTCTCTAATCATATAGTTGGAAGTA	XM_019064366.2	0	0
CGAAATGTCATGTCTCGCAGGACCACAGTGCTACATAGTTAAAAATAAATATAAACATAC	XM_019064368.2	0	0
GTGGGACCAATTCCTCTCTCTGCTGAATCAAGTTGAAATGATTACTGTAAATATTTGTAA	XM_019064371.2	0	0
TAGATCCATCTCTGTCCTGCTCTGCTGCACTTCCTGCTATCTTAGATTTCTAGACACTTT	XM_019064383.2	0	0
GGTATACCCTTACAGCTTACAGTATCCTATTGTTGATACATTTGCCAGTGCATTAAATTA	XM_019064389.2	0	0
GAGAAGTTTATCTTCTTTTCCAGTGTAACGAACAAATCAGTGCTGACAAAGATAAGCAAA	XM_019064390.2	0	0
GTACAGCACATTTTGCTGTCTGCATGTAAAACTATGTTGAACTAATTGGTTTATCAGATC	XM_019064394.2	0	0
TTTGATCCATCCAAAATTCACCCTTTTTATATAGGCACAAAAGGACTGCAACTGAGTTTT	XM_019064407.2	0	0
AACAAGACTGAGTTTTTCTGTGTGAAAGTGCAAATGTGTTTAAGCCAAAAGTGTCATTGT	XM_019064427.2	0	0
CATAGAGTGGGAGAGTGAGAGAGTGGATATTTCAAATGAAAGTTGAACTCTTTGTTAATT	XM_019064432.2	0	0
ATAGGTCAGTTTACAGTGACAGTATGTGTGTAACAGGTGCAACAGAGCGTCCCCAAAAAC	XM_019064434.2	0	0
CTGCTGTGGTGTATAGGATAATGATAGGACTTAGGTCATACGGAATAAATAAAAATGACA	XM_019064435.2	0	0
CTCACAGATTCAGCGAGATCCAGAATCCAAAATGTGTTATTTGAAGCTTAATATCTTAAG	XM_019064445.2	0	0
CAGTATTACGGTACGTGCAACGCAAAAAGCTACCAACCTAATGTATTTTGTTACATTTAT	XM_019064468.2	0	0
CCATGTCATACCTTCATCCCACCTTTTGATAACACACTGGATAAATACTTTTACAAACAT	XM_019064450.2	0	0
GCTTGGCGGTGTGTGTATGGAAGTGTTCCTAACACTAAACGACTGTCTGACAAACACTTT	XM_019064455.2	0	0
CGCGACCACACAGTTCATAAACCGACCGGTAAAACTAATTATTATTATTTACAGCTAATT	XM_019064460.2	0	0
CCTGTACATTTTGTAATATTCGTCTGTGTGTGTGTGTGTGTATATATAATGTTTCCCATG	XM_019064469.2	0	0
GACTGTGTGAATTTCAGTTGTACGTGTTTGTTTTTAATGTTTGTTTGCTCCTGAAGAGAA	XM_019064472.2	0	0
TGAAAGCATAAATCAAAAACCAATACACAGCACTGGATCACCTGCATATAACACAGAAAA	XM_019064474.2	0	0
CCCACCACATTTTGTCCTGTTTTGTGAGATTTTTAAAACTCTGAAGTTGTGTTAACAAAC	XM_019064492.2	0	0
TCATGAGCTGCTGTATACTTCAGGAGCCCTGCACAACACACAGAAAAATCTAGATATCGT	XM_019064502.2	0	0
CTGCTAAAAGGGATGGTTCACCCAAAAATGAACTGTAGATTTACTCACCCTCATGTTGTT	XM_019064513.2	0	0
CACAGTATCCTTCGGGTTGAGATCATCCAACCATTTGCAACCTATTTAGAGGCGTTTTCT	XM_019064538.2	0	0
CTGATATGACCGGATCTACACTCAAATTATTTCTTCATGCTGTTTAAGTGTTGGAAATTG	XM_019064547.2	0	0
CCTTCTGGATGAGTTTTAGTCATTAGGATCTCAAAAATAAAATCTAGATCTAACGTGCAC	XM_019064548.2	0	0
CTGAGTCAAGATTGTAACCCACTGCATTGTCCATCCGAACCAAAAATGGAACATATTTAT	XM_019064556.2	0	0
CCTGTCTCTAAGAGTCCAGATATTGGTGTAAAGAACTATTGTGAATTGTTTTCTTTCATG	XM_019064573.2	0	0
AGAGTTCATTATCATACTAAACCTCTGATGGATGCTAAATAAAAAAGACACCCACCTGTC	XM_019064574.2	0	0
GAGTGTTTTGGTTGCTGACTGCTATCCATGTTTTCCATGGAAAATAAATGTGACATTAAT	XM_019064575.2	0	0
GGTGCTACTCTCACGTGTATGTTGCTGTCTGTGTATATATCAATACAGGTAAATAAAAAA	XM_019064578.2	0	0
CTCGCGTGTGTGTTGCTGTCAGTGTATATATCCATGAAGGTGAAATAAAGAAAATTAAAA	XM_019064580.2	0	0
ATAAAGACATATAAAATCTTTGTTCAGGAGGCCGAGTCACTTGTCCCTGTTCACAGAGGC	XM_019064605.2	0	0
GGAAAGGAATTGAACAATGATGAATACACCTTCTGTAAATACTTTAAGAAGACCGTGTAC	XM_019064581.2	0	0
AAGGGAACAGAGGCAAAGAGATTTTGAGGGTCGACTTTCAGGGGTGCTCTTTTTCTTTCT	XM_019064597.2	0	0
AGTAGTGCTGTATTGATGATAGCTTGACTGTTTGTGCAGCTATTAAACTCTGAAAGAATT	XM_019064606.2	0	0
GAACTGTCAAAGCACAAGCAGAATTACACAACGACAACAAGTAGACAACCTAAAATAAAT	XM_019064608.2	0	0
TTCATAAACCAGCTCCTCAAAACGTGCCTGAATCTGCAGAGTAATAAAGGCATTTTCAGC	XM_019064610.2	0	0
AAATCTTTTCTATGCTATCTGGAGGTAGTCTCTATTGAAGCAATGTCATTGTTAGTCTGT	XM_019064639.2	0	0
CATGGCTTTTTGAAAAGATGTGGACAGTGAATATATTGTAACGTATTACACCTCTAATGC	XM_019064653.2	0	0
GTTCTGAAAGGAGGTTTTCACAGCAATGTGATAGATGTGATCTATTTGAACAGATTTGTA	XM_019064676.2	0	0
ATGGGAACTTGACTTCAGGTAGGATATCATAGGCTGTTTAATACCCTTTGTGCTAAATTT	XM_019064711.2	0	0
TTGGTTTAAAAGAAAACAGCACATTGACACAGCGCGGCTGACATAGAAGAGCGTAAGCTG	XM_019064739.2	0	0
GAGACAATCCACATCTTAACCAATCCAAATCTCAACTGACATATTCAAGTGAAAGTATTG	XM_019064743.2	0	0
CAAACTCCAATCCAAAATGTTCAATTAACCTCCTTAAAAGGCAAGTGTGTGCTCATTTAA	XM_019064752.2	0	0
TCACTTCAAGATAAGACCAGGAACATGAGCATTTCAAAAGAATGTCAAGGCAAAAGGAAG	XM_019064767.2	0	0
TGTGCCACCAAATGTAATTGTGTTTTTGATGAAGGATTTCAAGGGCACATGAAAGTTTCT	XM_019064777.2	0	0
TGTGCTATTGGCCCCCATTTAACCTCCGCAAAAAAGACAAAGGCAACAATTTAGCCATCC	XM_019064809.2	0	0
TGTGTGACAAAACGGTGAAAGTGAAATGTATGAGCTTGTAATTCACATGATAAATCAAGG	XM_019064814.2	0	0
GCTGTCAGTGCCATGATTCTGTAATTTTCCTACCATATCTTGTTGTGATAACATTTTAGT	XM_019064819.2	0	0
GAGTCTAAGTTCATCCGTGATGGACGTATACTGCAGCAATAATGTTCTTCAGGCCAGGAA	XM_019064841.2	0	0
CCTTTGTGTTTTACAAAAGTCATACAGGTTTGGCAAAACATGAGGGTGAGAAAATGAAAA	XM_019064821.2	0	0
TTCGTTTCACCTGCCTAGAAAACTTGTGATGTTCCTCCTTTTTAAGTTGTGAAATGTAAA	XM_019064837.2	0	0
ACTTTACTGACATAAAGACACATCTGTGATCTTTGGCTGTGTGATGTTTTGAACGATATT	XM_019064839.2	0	0
CGCTTACAAATGCTAACAAATCCGATGGCATCACACAGTCTGGATAGATTATATTAAAAT	XM_019064852.2	0	0
GGAAACACCTCTTGCCAGCAAGCTCATGCTAATTAAATGTGGTCTTTTCATTCAAACATG	XM_019064857.2	0	0
CCACCACCCTCATGCCTTTTTCCTTAAAATCATCTTCGTATGCTGTCATATTGGACTTTT	XM_019064866.2	0	0
TTAGATGTACACTACTATTCGAACGTTTGGGGTCAGTACTTTCTACAGATTTCTATTTCA	XM_019064879.2	0	0
CGAAAATACAGATTTATTTGTTCGTTTTCACTACTGTGTCGATAAAAGCACTCACAGCAG	XM_019064885.2	0	0
TTTCACGAAGGTACTGTACTTACCATGTAATGAATGTAACAGAATGAATGAAGTGAAGTC	XM_019064889.2	0	0
GCACTTCTCATAAGCCATTAAACTCTATATATCTAGCTCGTTCACAGTTTGACCTGCCTG	XM_019064890.2	0	0
ATGCAATATACACTCTAAAAAATGCTGGGTTGTTTAAACCCAACTTCAGGTCAAATATGG	XM_019064892.2	0	0
TGACTGTGCCATTTATCAATCTCTGTAATCAAGTGTGTGACTTTCTTTTTCCAATCTCTA	XM_019064908.2	0	0
GCTGCTTGAGCATGTAATGAAATGATCTGCACTTGTCTGTTCATAATAAAACATGACTAA	XM_019064916.2	0	0
GAGATTACGTCACAGATACTGTTGGTAAAAGTTCTAGAAGGAAAGTTGTGTCATGTATTT	XM_019064918.2	0	0
CATTGTGTCTTATTTCTCATTTACTTTGCAACTGTTTTTGTAACGGGAGGTATTGCAACA	XM_019064920.2	0	0
CCCTGGTTGTGTATAGATGTTGTACAAAAAACGTACAAGTGTAAGTGTAACCCAAATAAA	XM_019064921.2	0	0
GCTGCTGGAATGAAATCATACAGAATGTTAAAGTTGCTTGGTACATACATGAGAAAAAAC	XM_019064932.2	0	0
AGTGGGGTTTGGATAATGTCAATAGGAATCCTCATTATTTTGTGACGACTTTGCATCAAT	XM_019064942.2	0	0
TTACATAATCTGTAATGTGGACCATTCATAATACTGTCCCAGTAAAACTACTCAATCCTC	XM_019064946.2	0	0
CTGAGGACCCAAGTAGCATACAGTAATTTTCTTGTATATCCATTGTGGTGTTATTCATAA	XM_019064954.2	0	0
CCACGTCTGTCATTGTATGTATGGTATGCTCATGGCCAGTATAATAAAGATATATACTAT	XM_019064962.2	0	0
GCACAGAAGCATTTACTTTCTCCATTCGGCTTATATAGCGAAATAAAGGAATAACTGTAA	XM_019064965.2	0	0
CACTGTTACATTCCTGTGTTGATGTTCTTAAAGTTTGTTTTTAAAGGGGTGCTATTATGC	XM_019064970.2	0	0
CGAAAGAGGCAGTGATGTTTGTTATGGAACATTTGATTTTGTTAAATTTCAGCACTAGCA	XM_019064972.2	0	0
TCCACAATAGCAAAGACTTCGTCTACAGCTCAAACAAATCTGATTAAACCTTCATGATAC	XM_019064974.2	0	0
CGAACCTCAATTTCTGCTTGGAAATGAGAGATAAATTTTTTGTTTCATGTCAGGATTTCG	XM_019064982.2	0	0
ATGAAGTACTTGTCTTTGTATATCGAGCGCAACTGTGAACGCATACTTTTCCCGCCCTTT	XM_019064984.2	0	0
GTGTGGAGAGCTGAGAACGGACAACAGGTTGTCATATATTTCAGGTCTATGATATATGGA	XM_019064988.2	0	0
CTGTGACTCACCTAGTAAACCAAATGTCTACACCAAGATTTCCAAATTTCTAAAATGGAT	XM_019064990.2	0	0
TATGGATTTTACAAGCACATACACACAAGTAGACTCAGAGCGAGGAAACTTCATAAAGCG	XM_019064992.2	0	0
AGTCTCAGTACGGCTGATTAATTGATCCCTGTTCAACATCTCATGTGAAATTCCAAGAAA	XM_019065005.2	0	0
GCATGAATTTTCAGCCTCAATACAGCTGATTAAATTAACCCTGTTCAACATCTCATGTAA	XM_019065015.2	0	0
GGAAAATTGTGAACAATTTGCAATTGTAATCCAGCTCAGTGAGAAATTTACGCTTGTGTT	XM_019065019.2	0	0
GTCAGTCACCAGTGGTAGTAAGAAAAAGTAGTAAATCCACAGAATGGTATATTGTTTTCT	XM_019065024.2	0	0
GTGCTACTTTGCCCTCCTGATTGAAAAGTAAAGGGGTAATATATATATCAAAGCTATCTG	XM_019065026.2	0	0
CTTTCTACCCGCCATCAGAAAGAGGTTTTGCAACAGTAAAATATGCATCCCACGTTATCA	XM_019065027.2	0	0
CGTTGTTCCCCATCAGTTGTAACGTTTTATTAATGCACACATCAAATAAATGCAAGCATT	XM_019065034.2	0	0
CGAACAGGCTCTGAAAATTTGAGCAGCCTATGTGTGTTTAAATGGATACCTAATATAAAA	XM_019065035.2	0	0
GCTGTAGCCTATTTTTCTTTACATGTAGACCGAGATGCATACCTATTTGTACAAAATGTT	XM_019065036.2	0	0
GTGAAGATGAATCACAAGATTTAATTATGTGTTACACTGTGTGGATACTGCTTTCCAGTT	XM_019065037.2	0	0
GAACAGGGATAACCAACACCCAATCCCAGAATCTCATAGTTTAAGGTTTAGAAGAAAAAA	XM_019065048.2	0	0
TAAGACCCTAAACACCAAGCTCTGTCAGTTGGGTGTAAACATGAAAGTCACTTTGGACTG	XM_019065052.2	0	0
GTCGTTCCAAACCAACTGTTTGATTACCAGCAATCTTCAAAATATCTTCTTTTATGCTCA	XM_019065054.2	0	0
GGCATGGGCAAGCAGGAAAGGACGTTTGAATGAGCACTGTAAAATGTATAGATTTTATAT	XM_019065055.2	0	0
TTTTTTCAAACCTGTATGACTGTATTATATAGAACAGGGATAGGCAACTCCGGTCCTGGA	XM_019065057.2	0	0
GACAACTGCATAACAATTTATACCACACCACATTGACCCAGGATTATATTCTGTCTTTAA	XM_019065058.2	0	0
CATGTTGTCTCATAAAGACCTGGGTCATGTTTTAATGCTTTTTAAATCTATCCCCATTTC	XM_019065078.2	0	0
TCCAGAGAATAAATGGGAAGAGTGTGTGGAAGGATGAAATGTGTTGAAGAGTTTAATTGC	XM_019065079.2	0	0
CACTCAAAAGCTGTAAATGTCAGTGTTGTATCTTTAGTTACTGTTATCACGTTGTGGATT	XM_019065092.2	0	0
GCTACACTGCAGTGAGGACAGCACACTAATCATGCTAAAATCATGCTAGCAACATGCTAG	XM_019065097.2	0	0
TCGATATATTGGTTTTCCGTTTGTGCTTTCAATGTGTTTAACCACTGAGGTCTGAAAAAA	XM_019065106.2	0	0
CTACACAGATTATTCCAAGAGTATGTTCCCTCCAATAAAACATTGAGCAGATTCCATTCC	XM_019065114.2	0	0
CTGATGTGTGTGTCACAGCTGTAAAAATCAGCTGAATGATTTTGAAGTGGAAAGAAATAT	XM_019065120.2	0	0
TCCCAGATGTTTTCATCAAAACAGATTTGTAGAAATGTTGCATTAAGTCACTGTCTCACC	XM_019065130.2	0	0
AGAAACAGACCAAGATAAAGACAGACGCTCCTAAAATCAGCCAATACACAGCTCGTGGGT	XM_019065136.2	0	0
CCTGAATTCTGAAAACGACATTAATCAGTAAATCCAGTAGGATATCATTTAATGCTTGCC	XM_019065139.2	0	0
CGTATAAGGTTTAGTACAGAGTTTAATTCCCAGGAAGTCACACACGACTAATATTTATTC	XM_019065155.2	0	0
AGCACAGGAAGACATGATGCTTATCTTTGCTGATTATTTCCTTTCTCACATGTATTACAT	XM_019065162.2	0	0
GCATGTGTAAGCAAATGTGTAATTTCAACCATGCTGAATAAAGAAGTGGTTTGCATGATT	XM_019065204.2	0	0
CTGGTTAACTGGAATTAAAGTACAGTTTTATGTAAGCGACATTATGCACAGTAAAGTAGG	XM_019065213.2	0	0
TTCAGTCACGATGAGCTGTGTGTGTTTTACAGTGTTTTGTAAAGATTTTGCACCTTTTTT	XM_019065215.2	0	0
CCTTGAACTAGTTTTCCTGTACAGTATAAGATTCTGTCTTTGCAATTCTTTTTGCACAGA	XM_019065222.2	0	0
TGCGTCTTGCAGAAGGTTTGGAAAATGGATTCATGATGTACTGGCTTATTATGTAAATTC	XM_019065223.2	0	0
GCCTGCAAAGTTTGATAGACTTGTGTTCAATTCAAGTTTATTTGTATAGCGCTTTTTACG	XM_019065264.2	0	0
GCCCTCTGTGACCCTTTGAACAAACCTGATTTATGTTTCTTGCTTATTGTTTTCTCAAAT	XM_019065296.2	0	0
GGAAAGCTCAGCCTGAAATAAGAAACTTGTGATTAATTTATGCCCAAACGCATATGTAAT	XM_019065310.2	0	0
GTAGTCCATCAAGACACTTGTTTATATTAAATGAAACTGATTGCTGGGTTGTTGTACTTC	XM_019065332.2	0	0
CTGAACGTTTGATGTCGTAAGCTGCTTGGTTAGAATGGTGTCAAAGAAAAGAAAAGAAAA	XM_019065341.2	0	0
CAGCATGAAAAGTGTACGTTTTGAGCTCTGTATACAATTTCAAAGCAATTAGTGCATGAT	XM_019065343.2	0	0
CTTGGTGGAATATCTAAAAGACAAGACATTGCAGCCTCACTTGGGCGAACCACTAAAAAA	XM_019065348.2	0	0
GCGTTACACTCATTACTTGAGTCTAGTATTGGTGGTTTAGTAAGAAACTGTTTTTTGTTG	XM_019065351.2	0	0
CAGATGTAAAGGACCTGGTGTCATTCAAAATGATGTTCTGATGGTATTCTCTTCTTTAAA	XM_019065356.2	0	0
GCCAGTTTCAGCAAACCCATCGTCTTGTCTGAAATTTATACTAACATCTAGGAGCCAAAG	XM_019065361.2	0	0
CTGGATGAGTCCAGAGGGAAACAACCTTTTCAACTTACTGAACTTTGATTTGTATTTTTA	XM_019065366.2	0	0
TCTCAAAATGTCGCAATTCTGAAGCTTTGATGTGGCAATAAACTTGAATCAAGTCAAGAA	XM_019065372.2	0	0
TCTGTCATTAATTACTCACCCTCTTGTGTTCCAAACCCGTAAGACCTTTGTTCATCTTCA	XM_019065375.2	0	0
ACAGGAGCTGTGTGTCATATATATAACAATCACCCAAATACAGTATAAGTGGGATAATGA	XM_019065387.2	0	0
GCCATGCCATTATGCGCACATTAACTTCTAAGAAGGTTATTTATTTTTTGCTGTATCTGA	XM_019065388.2	0	0
ATTTGCTGCTACATGTTGTTTAAGGTCACTTCCTCTATGGTAAACATTATTATAGCATCG	XM_019065390.2	0	0
GTAGATGTTAATTTTATGCTTGTACAAGTAGAATGTGCATGTAATGTGACTGAAGATCGC	XM_019065393.2	0	0
GTGTGCATGTCAATGCTTTATGCTTGTGCAATTAAAATGTGCATGTACTGTGATTGAAGA	XM_019065396.2	0	0
GATTCTGTACTAATCTAGCTTTCCACTTTAAACTTACTTCATTTTGGGATACTCCATCCC	XM_019065397.2	0	0
GCCTTGAATTTGAGTCTTACTAGCATAAACAAACAGTAAGATCTGGGAAACCTGATATTT	XM_019065399.2	0	0
TTACAGACACTTTTGTAATCCACAGTTACTTACAAATGATGAACACCACAAACACATGTG	XM_019065403.2	0	0
GATTGTTGCTGTAAATTGATGTCAATTGTTCAGCCACCGAAACACTGAAAAGGAAAGGTC	XM_019065405.2	0	0
ATCTGAGTTGGACTGTTTGAATCTGGGTACCACATTGAATTAAAGTTTTAGTTACCATCA	XM_019065413.2	0	0
CTCAGTTGTAAAGAACCTGGTGTTATTTAGAGTGATGTTCTGATAGTATTCTCTTCTTCA	XM_019065422.2	0	0
GTTCTGGATGAGTCAAGACGGCTACAACTTACTGAACTTTGATTTGTATTTTTAATACAG	XM_019065433.1	0	0
TTGGCCGTAACAAAAGACAAAAACAACATGCAAATAAACAATTTCTACTGAGGGTCAGTA	XM_019065441.2	0	0
CCCTAAAAAAGAAGAAAAGAAAAACCCCTGTTAGCAATTCACTTGACACCTTGTTTGCCT	XM_019065444.2	0	0
CCAAAAAGAGCTTTACAAATGCCAAAAAGTTCAACTCATGCTAGGCTGGACCTAAACCTC	XM_019065448.2	0	0
CAAAGAGCTTTACAAGTGCCAAAAAGTACCAAAAACTCATGCTAGGCAGGACCTAAACCT	XM_019065449.2	0	0
GTTTTTCTTCACCTGTCAACAAATAAACTGTTGTTGTAGAAGAGTGTACATTAGCTGTCA	XM_019065450.2	0	0
GGCTTGTATTTATCCATCTGTTCCTCATATATACAGTCAAATCATGAGCCAGTTTTATCC	XM_019065451.2	0	0
TTTTATCTGCACTTCATCCAAATGGAGAAGCACAGGAGAAGAACTGCTAGCGTGTGAGTG	XM_019065461.2	0	0
TGTGGTGTTAATGTCTTCAGACAATCTATAATTTATCATCCCATGCATCACAAACCGTAA	XM_019065490.2	0	0
ACTTTTGCTTTCTATTTAAAATGGAACGGTAGGAACTCCACACAGTTTTTCGTTCTGTTG	XM_019065499.2	0	0
CTGTCATAAGAACTAGGGATGTTTTATCAATTTGCCTTGTTCACAAATGCTTACTGTGAT	XM_019065503.2	0	0
CTTCCCTCCTTCCTCCTTTTCATGTAAATAGCACATGTGGAATAGTAAATAAAATCATTC	XM_019065513.2	0	0
AAATACACGCAGCTGAGAGTGTTTGCCTGTTTGGATAGACCTAAAATTTTAATTCCAGTC	XM_019065516.2	0	0
GTGTGGCTCTGTCAGCCAGTAGCTGACTGTATTTTATAACTGTATTTACTGTTAAAATAC	XM_019065522.2	0	0
GCCACCTAAAGGATGTCTGTAACAATAAATGCTTTAGCAGATTCAGTTTATTATATGTGC	XM_019065527.2	0	0
TGCAAGATATAAAGTCATGATTGCCACTTTTTTCTTTATTGTGAGGAAGAAATGGGCTTC	XM_019065529.2	0	0
CCAAAGTAGTTTCTGCCCTTATGAGCCAGTCATTTCATATTTCAGGTTTAATAAAGTTGT	XM_019065534.2	0	0
CCACTGCTGTTAAATAAATACCTGTGAAATGTAATGTATGCCCTTCCACACTTTTATGAT	XM_019065557.2	0	0
CAGCTAAGGCATAAATGAAGCAATGCTCATGTCATATCATGCTGAAAAACATATACCAAA	XM_019065561.2	0	0
TCAACACAACAATAACTGATCCTCATAGTTGATCCTCATAGTTGATGATTGGAGTTGATA	XM_019065562.2	0	0
TTAGTGTGATAAGTTTGTTGGGTAACACGTATAGCAGCTCATTATAAACTGTCCAAAAGC	XM_019065564.2	0	0
CTGGATGAAGCATCCAGCAAGAGAGAACGAGAGGCGCTGATGTAAAAAATAAAAAAGCTA	XM_019065572.2	0	0
CTGTAATAAGTTGTGAACCACTTATCTGTGGATGTACATACTGTCATTTTTGTATGCTGA	XM_019065576.2	0	0
TTCAATGCCTCTGAGTTGCTTTCTATTATTCAAACATCCACCTTCAATTTGTGCTTCACA	XM_019065583.2	0	0
CACAGTCTTACATATTGCAATATGATGACTTGTCAATCAGCAGTTTGTAATTTTCCAGCT	XM_019065619.2	0	0
TGGCTCAAGTGACGTCCTGGGTGGGATGTATTGTATTTTTGTATTCCAATAAGTGTATAA	XM_019065584.2	0	0
GGTGAACTATCCCTTTAAGCCATTTAGACAAGGAAGCACAACTTTTATTATATTTCATGG	XM_019065614.2	0	0
AGAAGTCTGGTTGGAGTGATTAAGAGCGCAAAGGAGGGGTTTCAACATTTAGACAACAAG	XM_019065629.2	0	0
GTGTTGGGTGATTTGAACACTGTTATAGAAGATAATAAAACCAGAACACCTTTGATGAGT	XM_019065637.2	0	0
GAGCGGAGACTGTTGAGCATGTGTATGCGTACGTTTGTCGCTAATTATATTATATAATAC	XM_019065640.2	0	0
TAAAAACCTCTGGTTAACAGTGTCAGAGACTTTTAGACTGTCTGACCACCGGCCAAGTGT	XM_019065646.2	0	0
CACTAATGAAGCCATGTTCATCAGTATAAAACACAATATTAAATGTGCCTTTGATGGCTG	XM_019065653.2	0	0
CTGAATACCACGAAGCTAAACCAGTACTATGAAGAGAGCACAGTTTTGTAGAAATTATAT	XM_019065657.2	0	0
GCAGCTTAAAACTTTGCACATTATGTGTTACATTGAGACTTTTGAAGGGGATTAAAGTAC	XM_019065660.2	0	0
TCTTTCTGCCAGCAGAGGTTCTGATGAAGGGAAACAGAATAAAGCCACTGCAGTGATGAA	XM_019065661.2	0	0
AACGGCAGGGCATGGAGTGAACTTAATACATAAATCGCATATGATGAATGTTAATGAGAT	XM_019065662.2	0	0
ATGTCTTGTCGGAATGATCACAATTATGAGATGACAACTCTTAGCTATTCATATACTCAG	XM_019065664.2	0	0
TTAGTCATGTAAAAATGCATGTTGCAACAGGCCTACTGTGAATCTCAGCCACAAATTATG	XM_019065679.2	0	0
GGAGCACAAGAGCAGTCTTGGGGTAAATATATAAATACACTGTATGGGTCAAAATTACTG	XM_019065681.2	0	0
ATGAAGATCATCACCACACTTGTTTCATCCCTAGCTGTACATACGACGACCTGTTTTTGG	XM_019065684.2	0	0
TTAGATGCTTTCGTATCGCAGCAAGCAGGCGGTAATCTTTCCTACACTTGCCAACTAATG	XM_019065685.2	0	0
GTTACAAGAATTATGTACAGTACAACTCGCACTACCTAACTATCCTATAAGTGATAGTGT	XM_019065690.2	0	0
GAAATACAAACATGTTTCTGTGGGAACCCCAACAAATTAAAAGCGATCCTTTTACCTTTT	XM_019065699.2	0	0
GATCGCACAATGAAAATGGAGTTTCACCTATTTAACAACTCTGTATTTTACAGTATGGTC	XM_019065702.2	0	0
TTGAGCCAGCCTGGCAATGATTTCCTGCTTTCTTTATGTATGATACAGAAAAAATAAACG	XM_019065709.2	0	0
GTATGCGAAAACACTGCCAAAAATGTACATTCCCTTAAGTGTTTTTATTTCCCACTATCA	XM_019065725.2	0	0
GGTTAGTTCATGTACTAACTGTACACAAACTGAGATTTACAACTATTTGAAATGGCCAGA	XM_019065730.2	0	0
TTTGAGGCATTTATTCAGCAAATGCTCAGTGTTTCTGTCTGAGAAATTTCAGCTAAACAT	XM_019065733.2	0	0
GTCTTGAACTCTCTTCCTTACAGTGCACAATTTAGATTGTGAATTGATAACTGGAATCAA	XM_019065735.2	0	0
CTTGACTTGCTTGCTTTTGTATACTGAACAAAGGTGTATGAGTTTAAAGTACAAAGGTAG	XM_019065749.2	0	0
GCAAGGTGACATTGTTTTTGAAAGTCAGCGTGAAACCAAATTGCAGAAATGTTTTAGAAA	XM_019065759.2	0	0
TCCTAAAGGTTTTAGATTACACATTTCTGGCACTCTGGTTTTACGGCTTTGTCATTGTAC	XM_019065764.2	0	0
AAGGCCCAAAAATGTGGACCAGTTTGTCTTAATCACTTTGTGAACTCATTTAGCTAGTTT	XM_019065766.2	0	0
CTTGGATTTAGTGACGCCTGGATATAATTTTATTGTGCATCTGCAAGGTTTATTTTGTGT	XM_019065774.2	0	0
GGAAAAACTGTAAATACAAAATCCCAGTATTTTAATGCCAAAGCTGTGAAACGGTTTAGC	XM_019065783.2	0	0
CAGTGACTGCTTTTTGTAAAGTGTTTGTACAGTTTACTTGCAATATAGTGCCTTCCAAAA	XM_019065786.2	0	0
GTGCACGTTATTCCACAGAAAATATTTTGTCATTGTAAATGTAAAAACTTGCTCTGCCTC	XM_019065793.2	0	0
GAAAAGGGCTTTGCCTGCACTTTTTCAGTAGGTGAAGTCGCAAACAATTGTGAGATTTTT	XM_019065796.2	0	0
AGATCCGTCATAATCTGATGGGACACAAACAAAACATTTCTTTAAAGGGGTCATCAGATG	XM_019065799.2	0	0
CAATCAGTCTGGTCCTGCCCCATAATTTGATGTTATTCTGCTTCATGTGTTATAATTTTT	XM_019065802.2	0	0
ACACCTCCCTTGGTTTTATGTATTTTCCTACGTCTGTAGAAATTTGTGTACACTATTCAT	XM_019065810.2	0	0
CACCTTCCTTGTTTTTTGTACATTCCTATGTCTGTAGAAATCTGTGTACACAATTCATAC	XM_019065811.2	0	0
TCAAACTGTAAATGATGTGGTGCAAAAGCGTAAGTGCAAATATAACTATATCCACCCCCC	XM_019065813.2	0	0
GCGGAGTTTCTTATTCATGCTTTCCTGACATATAGATCTTTTCCATGCAGATTTTTAAGA	XM_019065815.2	0	0
CCCAATCATCATTTACCACTTACCTAATAGCGTGAGAAGAATTGTCTGGTTTGCTGTGCC	XM_019065818.2	0	0
CAGCTTCTTTTACAATATAATCACTTTCATGGATTGTCTTTTATCATGTGGTGGTCTTCC	XM_019065819.2	0	0
GCTTGTTTTTCTCCCTTATTGTGACATGTCAAAATAAAACTGCTTCTCAGATGAGCCAAA	XM_019065824.2	0	0
GTCCATTACGTAGTGAATAGTTTGGTGCCTAATGTTTTCTTTGTTTAGACCTAGTTATGA	XM_019065829.2	0	0
GTAGACAACAGAGAATGTGAGATTGTGCAATGGATGATTTTTTATGGATTTCTAGATGCC	XM_019065832.2	0	0
GCTGATGTGCCGTTTAATTTATTTCAGAATCTTTATGGCATGTTTTGACACAGAGTGAAT	XM_019065840.2	0	0
CAGAATCATATGTGCACGTGTTTGTACTAGTGTACTAGTTGCCATTAAATTACAGAAAAC	XM_019065841.2	0	0
GTCTTGTGTTTGCCCTCTTTATCCTGTATATTATGATGGGATTTGATTATTTCACCCAAA	XM_019065847.2	0	0
GCAGCAAAACAGCACACCATGACATGGACAATTTTCTTAATTTTACAACCATTAAATCTG	XM_019065856.2	0	0
GCTGAGGAGTGTCAAACTATTCATCCTGTCTGTTTGTGTAATGATGTTATCGTAAATAAT	XM_019065867.2	0	0
GCTGGCTCAAAGATAGCAGGTTATTAACCATTAAAATGAGAAATGACATGTATTCAACCT	XM_019065871.2	0	0
TGTACCTGTATTTCTTTCTTGGGCGGCAGCCAAAAGGTAACATCTGTGTGACAAAACAGG	XM_019065873.2	0	0
TAGGAGTGTCATGTTTAGTGGTTATTTCTGTGTAATCAACTGATTGACAAAAGCAATTGG	XM_019065876.2	0	0
GTGTGAACTGAAATGAAATGCCATTTGTTATTTCACCAAAAAACAGCCCATTTTAGGACT	XM_019065891.2	0	0
GTGTCTCAATCCATTCCTTTACGCGTTCTCATCATTCAACATAATTTTCCTCATCAGTGT	XM_019065893.2	0	0
ATGTGACTTTTTTCTGACCATACAGTCTTTTGATGTTTAAAACTGTCCCCCGGTGACCTC	XM_019065895.2	0	0
GTCACCCTGCTGAAAACATTTGAGGAAACATTGTTGTAAGTTTGCTCTATTCTTTTTCTT	XM_019065901.2	0	0
AGCTAAGCTGATTGCAGATGCTTTTCTGAACTCCCCTACCCCATTTACTGACACCATTGT	XM_019065906.2	0	0
CCAGAAGCATGTGCTTCAGTCTGCTTGTTTTGCTCTTAAAAGATATATTCTACTTTCAAT	XM_019065919.2	0	0
TGGGGTGCCTTGCCTTAAGAATACACCTGTAATACATAATAAATAAAGGCTTCAAAGAGA	XM_019065925.2	0	0
TTAGGCAGCTCGGGATTGTTTTTCTTAGACTTGCATGGTATTTATATGATTATGAATTGG	XM_019065931.2	0	0
GAGCCGTGTAATAATTGTAGGCTATGTATTTTGTCTGTAGCAAATGTATGTACTTTATGG	XM_019065937.2	0	0
TCGCCATTCAAACAAGTGTTGATTCTGAGTTTTTGTACTTTTTCCTCTGTGTGCTTTGTA	XM_019065938.2	0	0
CGGAGTATTTTTGTTGTCATTCCTTGCATAACTGTTAACGTCATTGTGTTATTGTTCACA	XM_019065948.2	0	0
CCTGTGTAAGATTTTTGATTGGGTTTTGTTTATTGTAAGGCTTGACCACCAAATAAACAG	XM_019065949.2	0	0
AGAGGACTTCTCTTCACATATTCACGACTACTTGGGATAATCTTTCTTTCCTTCTTTTAA	XM_019065959.2	0	0
CCAACCCCGAAACTAGAGATAGCTCACTTGAAAATGACAAATCTGTCAACTAACCACCAT	XM_019065970.2	0	0
CAGAGCATGGGTTATGGGTTTGTTTCATATTCCTCGATTAATGATGCCAATATAGCTGTA	XM_019065976.2	0	0
GTACTCGTGACACACAGGCCATTCACATGTTTAGTGTCTGATTATAAAGGAATAAATTAA	XM_019065984.2	0	0
TCAGCTTGTTGCTAAGCTAGTGATGTGATTCTTTAATAAGCACAAAAATGCATAGCAAGC	XM_019065985.2	0	0
CTGTGGTTTAAAACGTATGTGCATCACTCACTGAGAAATATCCACTCAAATCAATGTTTT	XM_019066037.2	0	0
GTGACCTTCTGTCTCAGTTTTTGGTGAAAAGACTTTTCTTTATCAGAGTTTACTTCTCTT	XM_019066045.2	0	0
ATCACTGGACATGGAGGATGGAGGTTGAAGATCGAGTGACATGCAAATGTGATTTTGTTG	XM_019066053.2	0	0
AAATGCATAACAGCGACATACAGTCTGCTTTTTTGTTATACAGATCACCTGCGGTCAGTT	XM_019066054.2	0	0
ATTTCAGTTTTATTGATATTTTTGAGCGTGCCATTTTCCCATCTCCTGCATGGCCCGATT	XM_019066072.2	0	0
TTTTACAAAATGATTCACAGTCTGGGTGGAACCAGTATTGGATCCAAATGTGGATGCAGT	XM_019066083.2	0	0
GGCAGGGTGTACAGTATTCAGTCTTTTGCTGACATACAATATAACACTTTACAATAAATG	XM_019066106.2	0	0
AATGAGTTCAAAATGATTGTACGCTTGTTTCTTTTCAACTTCAGACCCAACAGTCCTGTC	XM_019066107.2	0	0
TGCATGCATGGAGTATTTTGTAAACTGTATTGACTTGAAAACTTGAAATTGTGCAGCATG	XM_019066113.2	0	0
CTGATGGATTATTTGTGATGATTCAAGACCATTGTTTCACATGGGACAAAAGGCTTTTTT	XM_019066143.2	0	0
CAAGAACACATGCGATTTGTTCTATTATAATGCACAGCCTGTCTGTGACTTTATTTATTG	XM_019066153.2	0	0
GATATCAGTCAATGGTACACTTCCAAATATAACGAATATTGGAGGAAAACTTGGGCTTAA	XM_019066165.2	0	0
AGACCCCCTAGACCCCTCAGATGCATATTAACTAACAAAAACAAACTCTAAGTGACCTAA	XM_019066176.2	0	0
AGCCTCAGCGTGTTGTCAGTTGCATTTCATCCGATCCTTCAAGCTGTATGACTATTATGT	XM_019066177.2	0	0
CTGGCTTATTTTGTGACATTATCAACATGGGATCTGTTTTTTCATTTCCTTCAGGGAAAA	XM_019066179.2	0	0
CAAAGTGCTCCAAAGGTGTTAGCATTTTCCTTTAAATCCACTGTTTCTATGTTTGTTTGA	XM_019066181.2	0	0
TGTGAAACTAGGCTTGTTTGAATGTGCCCAGGTAACATATCAACATATATTACAAGTTGG	XM_019066188.2	0	0
CTATGCCTTCGTCACGTCAATGCATAATACCTGGTTGCAATAATTTACAAAACAGCTCTT	XM_019066189.2	0	0
CAGTCGGTGGTAAAATTCTAACTATGGGGAATATTGGAGGAAAACTTGGGCTTAAATATG	XM_019066206.2	0	0
GACCGTGGTGTAGTTCCTTTATAGCATACATTTAGCTTTTTACTTAAAGAGATAGTTCAC	XM_019066209.2	0	0
TTCAAAGGTAAAGACGAGGCTGAGCACCTTGAATCTAAAATAAAACATTACAAATCAGCA	XM_019066211.2	0	0
GCATCTATGATGGAGCATCAGTATCATGTTTGCTAGTTTTTTCCATATCTTGGATTGTTT	XM_019066212.2	0	0
AAAGATGTAAACTTGAGGAGCACACTTCGATCAACTTGTCGAAATAAATCTTGAATGTGA	XM_019066215.2	0	0
GGCTGTTTGGGAGAGCAGAAGATCTTGTATTGGCCATTTACTACTGTATATAATAAATAT	XM_019066223.2	0	0
GCCTGTTTCATTCATGTGTCATTATTAGTGTTTAATGGTAATGATTCATTGACCTGTCTG	XM_019066238.2	0	0
TTGTACATACCATTTTTAAAAACAGAGGTATACAGTACCGTAAAGTTTGGGGTCTGTAAG	XM_019066241.2	0	0
GGAAATGTGTTCTGCACAAGTCTCATTATGCCATTAGGTACACATTTTCCAAATAAAAAG	XM_019066266.2	0	0
GATAGCTGGGGGTCCGGTTTTAAACATTGTTTTTGTAACACAAAAAGAAAACTTAACAAG	XM_019066281.2	0	0
GGGTAGTTAATGCGGTTCATCCACAAAGAATTTCTACTAACTGGGAAAGTTTAAACAAAT	XM_019066290.2	0	0
AGTTGGTACGTTGGCAAGAATTTTATGTCTACATCCTGTTATTGTAGGATGTATTTGGAT	XM_019066294.2	0	0
TGAGAGAGGTTTTTAAAGACCCAAGGACAACTGCCAAGACACTAGTGAATGATTTAGCCA	XM_019066295.2	0	0
GTTTGAAACCGCACTGGACTCCCTTGAATTTCATTTCATTTCATATAGACAAAAAACACT	XM_019066296.2	0	0
CTTTGTACTGTAATATTTGTGCATGTTTCAGCTTAACATTCAGCACTGTGCATGGAGCTA	XM_019066326.2	0	0
GATGTACAATGCAGAATGAGTCTGACCTAAAGAGACGTACATCTGTAATTGCTATTTTAA	XM_019066297.2	0	0
TCCCTGTAGTGTCATGGTTGTTTATCTGCTATTTACATTAAAAGTACCCCAGTTCCTTAC	XM_019066299.2	0	0
CCCTCGTCTGAGTACTAAACGTCAACAAGAATGTCAGAATATATTCAGCATCTGTTAGTC	XM_019066319.2	0	0
GCGATTTTAGCAGGTCAAAATCTGCCTTACAAAATCTTTCATCCATTTCCATAATGAATG	XM_019066331.2	0	0
TTTTCCCTTCCACCCCCATGGCACATGTACATACTGTACTATAAACCTTTTTAAAAGTCA	XM_019066334.2	0	0
ACCGAAGGGTAAGACATGTCTGTAAGCACTCTTTCTTATCAGATATTTGCTTTTGCTGTA	XM_019066346.2	0	0
AAGACAGGAATTGAACAGCAACTTGTTGAAATATGCTTGGTTTTCCTTTCCTTCATTATG	XM_019066355.2	0	0
GGATTAATTGAGAAAAACACAAGGGGCTGTTGATTTGATCTTATCTATGTACGTACAAGT	XM_019066358.2	0	0
TTTTTAAGAGCATTAGCTTCCACACTCCACTTTTAAATTCTTCCCACTATGCACATACAC	XM_019066362.2	0	0
GATCTCAGAATGAAATGCGCAGTACACCCTTTGAACATTTGAATTAAATTTCCTTCTAGT	XM_019066370.2	0	0
TATGTTGTTATTGAATAAATCCTTTGCGGTGACACTCTCCTGCAAAGCTGATTGTTAAAT	XM_019066371.2	0	0
GCCAAGCATAAACAGTATGCATGCCTAGAGGAATACATTAAAAAACAAGCATTTTTGTGC	XM_019066377.2	0	0
TCTCCCCTTACTCTTTTAACTGTCATTTTGTGTTTGTGTTCACCACAACAATAAAGTGAT	XM_019066387.2	0	0
CCCATAAGGATGATTTGCACAGGTTTACACATTCATTCTGACATTTGTTAACAATCTAGA	XM_019066388.2	0	0
GACATTAGAGCGCTTATGTGTCCGAAAGAGACCTAATAGAGTGTTTATGATTTGTTATGT	XM_019066394.2	0	0
GGCAACCACTGTTAAGATGTTAGACAGCACACAGATTTAACAGCTTAATAAAGAATTTTG	XM_019066398.2	0	0
CTACAGAATGCACTGGGGAACATTGCATTTAATAGCTTCTATAAAGTTGATCATTTGATG	XM_019066404.2	0	0
GTCAAACATTGTGCACTATGTGCAACATTAAGATGTTAGCTTGCATGTATTTCAAACACA	XM_019066412.2	0	0
ATTACTATCCTACTACTGCTTACCCCTGACATGTTGACACTACCAAAATGCCTTTTTTAT	XM_019066426.2	0	0
CTGTGCTCCTGTACACATTTAAAATATGTTAAACGTGTAAACACCCATCATTTGAGCAAT	XM_019066415.2	0	0
GGACACGCTCATGAAAACCATCCTTATATTTAGTCCAAATCAAGTCTTAAAATACAGAGT	XM_019066420.2	0	0
TGTCGTACATACACTTGTGCATAATGCGTAAAGTTTTATCCAAATGCTTGCTTTGTGCAT	XM_019066427.2	0	0
GCTTTAGTGGAAACAGGAAAAAAGATGGTCTATTGTAGTGCATATTTTGTGCGATTTAAG	XM_019066434.2	0	0
TTGCTGTTTGCAGCATGTTGGATGCCTCTGCATCTCATGAATTGTGTATTGCTTTCGACG	XM_019066450.1	0	0
CTCTACTTTTACCCGTGTTGTTTTTTAAAGATGGCTGTTTAGTGCTGTTTTGTACAATTG	XM_019066470.2	0	0
GGTGATCAGGACTAGGACACTTAGTCAAAACTGACTGTACCAAACAAATTATTCTTTAGT	XM_019066476.2	0	0
CCGTTTCTCCACAAAGCCTATTGTCTTTATAGAAAACACATCTCTCGGTGTAAATAAATG	XM_019066511.2	0	0
CCATCTTGGGAACCCTGAAATCTATGTTTAAGAATAGTGAATTATGTGAAAGTTTCCTGT	XM_019066532.2	0	0
CCATTTATCATTTATTTTTGGCAGCTTGAAGCATTGTGCTGTGCCACATCCAGTGTAGAT	XM_019066540.2	0	0
ATGCGAATACTGACGTGGATTTTTGGGTTTATTTTTTAGGAGCTTTTGTGCAGGTTTTCC	XM_019066545.2	0	0
CATGACAACTGAAACGGGAAATAACGCGAGAATGGATTTATTCCTGTCAAAAATGGTAGC	XM_019066546.2	0	0
AGCTTTATTTGATGTTGCCAAGGCACAGACCACGTTTCACTGCCTTCAGAAGATGTGTAT	XM_019066548.2	0	0
CCACCATGCATTATAGAAAGATAGGAAATATTCTCCCGTTCGTTTGTTTTTTATATGCTC	XM_019066550.2	0	0
CAGCAAAAATCCTGTGTTAGAAATAACAATTGGACTGTGTAACCTAAAGCAACTGTGTAC	XM_019066576.2	0	0
CTGTGAAACAAAAAGCAGCAGTGTTTCCCTTGTTTGTTTGAAATGTTGTCCTTTATATGT	XM_019066580.2	0	0
CTGTACGTATGTGCGGCTTTGCACAAGAATTTTTCAAAATAGCAATGTATGTTACCTATA	XM_019066589.2	0	0
AAGGGATTTCCTTTGCCACAGTTTTTCCATGCAAGAGTTTTCCATTTTGTTATCATGTTG	XM_019066581.2	0	0
AACATTTGGGTCAATGTGAAATAAGGATGTCTGAGACAATAAAAAGGATTTTGAGTGCCA	XM_019066586.2	0	0
GATTCACGGATTTGTACTGCTACAAATAAGACTGACAAGATGTCTGTTCTTTATAAAAGG	XM_019066594.2	0	0
TTTGTTACAAATATTAGGGAACATGTAGGTGGCCCTTCATGGTTTGAGGTTCACAAAGTA	XM_019066596.2	0	0
CCCTGAATTTGCCATGGCCATTATGAAATACTGCTATCTCTAAAGTGATCTTTAAGATTA	XM_019066597.2	0	0
CTGGGGTATACAGTATTTGTAGCAATAGCCAAAAATCCATTGTATGGGTCAAAATTTTAG	XM_019066599.2	0	0
CGGGCAAAGAACTGTAAATCGAACATATTCAGATACAGCAATGTGCAATGAATTTACTTT	XM_019066603.2	0	0
TTAGAGCCCAGTTCACCACAAAGCCTATTGTTTTCATAGAAAAAGTTTTTCTCAGTGTAA	XM_019066611.2	0	0
GTATTCTCAGTGGTCAGATGTGTGCGAGAGGGAAATACAGATTCATTTGAAGTTGGACGT	XM_019066612.2	0	0
ACAGAAAAACTCTAAAACAGGACTTGACATGTTATTTGTCTCCGTTTCTTTCTATCCATC	XM_019066616.2	0	0
AGAGACTGTGAACATAGAAATTCATCATCATCTTCAATGAAATGTGTCCAACTGGATTCT	XM_019066617.2	0	0
ACCAAGACCTGTAATGCAGGCTGTTGGTTTGTTCTTAATTGGAAATTTTAGAGGAAAAAC	XM_019066624.2	0	0
ATTCACTGAAAACAGATGATATTAAGACGTCAGGAAGGTGTTTTCTCATACCTGACTGTT	XM_019066625.2	0	0
ATTTTGTCAGCTCAGATTTTTTGATTGAGCTGAAACAAGACATGAAGTTTGGCCAAGAAC	XM_019066628.2	0	0
GAGCAATAGAGGGCAGCAGAGAACACTTCAAAAATGTAAATTGCTATCTGAATAGTAAAT	XM_019066630.2	0	0
CTCACCAGTTCAACCGCTGATGCATATCTACAAATAACCATCCTAAATTAAAATAATGTC	XM_019066631.2	0	0
GTGCTGACTTGACTGTTCTTTTTACAGTTTGTCCAATATTTTATTGAGAAGTGTGACCAA	XM_019066635.2	0	0
GACTATCTGTGTAAATTCCTCACCAATACAAACAAAAGATGTAACAAAGTAACCCACTCT	XM_019066660.2	0	0
CTAAGGGGATTTAGAGGGATGTTCTTTCTGGAGTTTACTGAAAAAATCGCTCAAATAAAT	XM_019066651.2	0	0
CTGGGCGCACTTGTTTTTCAGAAGCCTAATGAGTGTTGATTGTTGTATTGTCTAGTGTTT	XM_019066652.2	0	0
GTTTCAGTGATGATGTACTATTCTGTGTAGTCTGGGCAGAAAATGGATTTGGTTTAATAT	XM_019066665.2	0	0
TACAGATGTTACTCATGTCACCACACCTGTCCCAAGTTCTAAGACATTATGCACATGTCC	XM_019066684.2	0	0
CAGTCGGGTGGTTTGACTTTATTGTGTGTAATCTTAATTTCTTAATAGCTGTGAAAACAC	XM_019066700.2	0	0
TACTTATTATGCACTTATTATTATAAATAATAACCGACGGGACGCGTGCGCCGCGGACCG	XM_019066701.2	0	0
CTTTCTTGCAGGACCACAAAATCCCAGCACAAGTAGCTTATTAAAACCATTTGAAAAGCA	XM_019066714.2	0	0
TGTCACTTTGAGAGTCAAAAAACAATTTACAGGAAAGACAAAATTAATACCCGTTGCTCC	XM_019066729.2	0	0
TCCAGTATATTTGTCACAGGGTGCATCAGTGAATTAATCTATGCCATATTGAACGTAATC	XM_019066730.2	0	0
CTATCAGGGATTGTTGAATTTAAAGTGTATTCGCCAAGAATAACTGCCTTAACATTGCAT	XM_019066732.2	0	0
TGGTTCAAACAAGCAACAACAGAAAGCTTTTAAAGCCGTTTTTCCAGCAGGGATACTTCT	XM_019066735.2	0	0
CTGCAATGGGTTAAAACAACTGAAGGTTAAACATTCTCTAATGGCAAAGTCTGATGATAA	XM_019066736.2	0	0
CAGTTATTCCCCTATTATAATAATAATCCATAGCCCTGTACCTTGTTCTTGAGAGAAGTA	XM_019066738.2	0	0
ACAAGTACAAAATCTTGGGAAAAAGGCCTTGAAGGAGTCCGTTGTCTTTAAACTACGGTG	XM_019066741.2	0	0
TCTCACGATGACAAACCACTTCGCAATTACAGAGCTTATCCAAAGAATGTCTCAAGCAGG	XM_019066742.2	0	0
ACCCCATAAAGTTAAAGAAATGCCTGATCTCCACAATGAACATAAATGGAAAAATGGGCG	XM_019066743.2	0	0
AACCGATATACACTCCATTCCATAAGCATTGCTCAAAACAATAAAGCACTTTGTCTGCAA	XM_019066744.2	0	0
AGGTTTTGTAGGGCCTCACATCTCTCAAGCATTTATTGTGCAACAATTTTTAAAGTCACG	XM_019066753.2	0	0
GTGATGTTTAGATGGAGTCCTGGACAGCTACAGATGAATTGCTTTTATTTATTTAGGATT	XM_019066764.2	0	0
CACATCGTGATGATCACTACAGTAGCAAAGACAGTTACTCCAGCCGTGACTACATGAGTT	XM_019066766.2	0	0
GTCAAAAAAGCAAACCAAGCTCAGGAAAAACGAAGAATCACTGAAATCTTCTAATCCTTT	XM_019066773.2	0	0
CTCTGTATGGTTAAAGACGTTTTACACGCACACAGAAACACACACTAAATATGTTTTTCT	XM_019066776.2	0	0
CTGAGTGGGTGAGGGCTACTGTATATAATTTTTGTTCTGTACAAGTAATTGAAAATCAAC	XM_019066780.2	0	0
TGGCCAATGCCTGTTATGGTCCAAGTGTTTAAATCAGGAACAATGACAATAAACAAAAAA	XM_019066797.2	0	0
CGGTCTCTGGGCTGCAATACTGAGCAAAGGATGAATATAAAGTCGAATGGAGTGAAACTA	XM_019066798.2	0	0
AGTGAGAGTGTTCTCAATATTTTCCCCCGATTTCTCTGATTAAATATCAGGTGTAACCCA	XM_019066802.2	0	0
TTTTAAGAACGAAACCTGTTTACACTCGCTCCAGATTCAGTTCAGATTTCGCTCCGCTCC	XM_019066803.2	0	0
TGAGCCCCCAAAACACCATAAAAGTGCCATAAATGTGGTTCATATGTCCCTTGTGTTATG	XM_019066810.2	0	0
CATCTCCACATCCCTTACAGTATATTACATGTGATCTGTGAATACCATACCATATCTTTA	XM_019066812.2	0	0
GTCCCTAAAAAACAACTTTTACACAGAGCAGATATGGTAAAGGTTTCTGTGTGTATATAG	XM_019066815.2	0	0
GCGAGTTGATTGTACTTGGACCAGAGAGAAATGATACAAATGTTGAAGTTCTCAAAAACC	XM_019066816.2	0	0
GGGGAAATGTTTTCTCTGGTTGGAAGGAATCTTAACTAACTTACTGTATTAATCACAATG	XM_019066819.2	0	0
ACGGTGTTCGGATGTGTCTAATCAAAGTTTCTTTAAACCATTGGTTGTGAACTTTTTACT	XM_019066827.2	0	0
GACATGCATTTATGATGTAAAAAATACGTTCAAACAGAGGTCATAATGTTGGGCACTTCT	XM_019066836.2	0	0
ACACTTTTAGGAGGAGCGGTGAGGTGGGATACTGTAAGTCAAGAGTTTCTTTTGGGAAAG	XM_019066855.2	0	0
ACAGTACACTGTGTTCTTCCCTTCTGGATATTTTTCTTACCCAGACCATAATTCTTCATA	XM_019066856.2	0	0
GGAAGTACACAGAAGTATTCATTCATTCAGACACTGGTCATGTGTTTTATACAAACCTTG	XM_019066861.2	0	0
GATGCAAACGTCACACATCATGTCACTCGAGATACAAATTGTTGTTGACTTTAATCATTT	XM_019066863.2	0	0
GTTCAGTAAACAATAGTCATTAATATTTGCTAACCTGTGCCTGTGGTACCCATTTATGAG	XM_019066865.2	0	0
CCCCCCTAAGATGTATCTTTTACTGTTCGGGGTCTTATAGATTTTCAAATAATTGTATGA	XM_019066871.2	0	0
CTTGTCTTGTTGGATTTGTTCTTGTAAATACAGCTATCTGTGAAGAATTTGGATATGCTG	XM_019066874.2	0	0
CAGCATCTGAAAAACAATGACAGTCCAAATAGTTTCATGTGACCAAATTAACACTACTGA	XM_019066900.2	0	0
ACAAAAGGAGACATGAATGACAAAGGACATACACACCTACCTCAGCATCCACTCAATTGT	XM_019066903.2	0	0
CTGTTTGAGCCGATCGACATTTACTGTATTTTGGAGCCACATTTAAGATATTGTATTTCT	XM_019066912.2	0	0
CCAAATGACTCTGGCACTTAAATCGTATCTATGCTTTTATATCGTCTCTGCTAATGTATA	XM_019066913.2	0	0
TCCAAATCTGTGTGTGTGTGTTGTTGTATGAATGGGTAGGTGTGCGTGATTTGTACGAGA	XM_019066918.2	0	0
TGCACTTGGTTGTGTGTATGTAGGTTAACTCTGACCAAAACCTCAAATTGAAGTTGTAAA	XM_019066919.2	0	0
CAGAAGTAACCTCTTAGACATTTCATTGGTTCAGCACTGTTATTCTGTTTCACCTTGCAG	XM_019066922.2	0	0
CTTCTTCCAGATGAGGACAATGAAACATGCATTACTACTATACTTTTCCAATAGCTGTAT	XM_019066935.2	0	0
GAATGGAATTTTACATGGTCACACTGGTTCTGTTGTCACAATAAATGACTCAAGATTTTG	XM_019066937.2	0	0
GCGGCTGATGATAATATATCTGAGATAAAGCAACTCTCTTTGTGAAACACTAGATTGTAA	XM_019066939.2	0	0
CAGTTTGGCTTTCACCAGTCCATCACAGACAGACTAAAACCACAATTACCTGCCTTTTTT	XM_019066940.2	0	0
ATTGTTCCAGGCCCTTTCATTTGTTGGCATCGCTGACAGTGAAAGCATATTTACTCATGC	XM_019066943.2	0	0
CTCTGTGCCTCATGAGTACAGTACAGGATGATTTATGAATTGAAAGTTTGAAATGAAAAG	XM_019066945.2	0	0
ACCTGTCCATCTAGCACAAAACTCATAAACTCTTGTAAGTTTAGGTGGATTGTTGAAAAA	XM_019066946.2	0	0
TGCGCACTAGAAAGTGTTCAAATCGTTTTAATAATATACGAAGGGTTATGCTGTCTTCGC	XM_019066948.2	0	0
CTTTGATGGATTAGATGGACTGTAGATTAGTAAGAGGCATGCATGAAGCACTTTTAAAAA	XM_019066955.2	0	0
TGTGCTTTCAAATGTTGATGTCACTTTTTTGTCTGTATTAATACCTGCATTTATGCTGCC	XM_019066962.2	0	0
GGAATCGGCTCCTCTTTTCTTTTTCTTTTAATTCCCCATCCATATAATGGGCTGTTTTAG	XM_019066969.2	0	0
ATTTGGCATCTGAGCTGTGTAGGATTAACGAACAGCAGAAGGTGGCACTAGATTTAGACC	XM_019066971.2	0	0
GCCCTTATATGTTATCACCTGTATCAAAAATGTTTGCCTCTACATTTGCCAATGCAATAA	XM_019066973.2	0	0
GTGATACTGTTTCTTTACTTTTCTAGTGGAAATAGGTTTTCCCTCATGTTCTGTGTTTTG	XM_019066988.2	0	0
GTCTTGCACAGCTGGACTAATAAGTCATATAATATCTTGCCGTTTTTAATGTGTACTTTG	XM_019066992.2	0	0
GATCTGAGGCTTTCTGTGTTTCACAATGTGAAACTAAAAAAGTCTAAAGGAAGAATCAGT	XM_019066993.2	0	0
TGAGATGATGCTGTATAACCTACCTATTGATTAAAAATCAGTTTCTGATGACGTTGCCTA	XM_019067058.2	0	0
GAGAAGACTTTGAAATTGTGATAATGCAAGCAGAAAGCTTTGTAACAGCTGATGTTTTGT	XM_019067072.2	0	0
AAACACCCGAAAGTTAAAATGGTGCAAAATTATGCAAGCACATTTCCGCATTGGAATAAT	XM_019067098.2	0	0
GCTGTGATTTTTACGTTTTGTATGTGAAGACTGAAGTCCTAGTAATCAAATAATGCTTGC	XM_019067099.2	0	0
CTGGGCTTGACTGACAGGTTGATTTATAGAAATGCTGTAATTGTTTATCTCTATCTTTGT	XM_019067112.2	0	0
GTGAAAAGATCTTAAAAAGATGCATGATAGGCTGCCATTCTTAATCCAAGCCATGTAAAA	XM_019067122.2	0	0
GCTCTATTCGTCAAATCACCACAGACTGTTGAATTGAAAACTTGTTGTCACTACTACTGA	XM_019067144.2	0	0
GGCTTCTTTATGGAATAGTTGTACGTTTTAATGGCGTGGAAGGCCAGAGAGGTTTTTCTT	XM_019067154.2	0	0
GAATCCTTAGTTATTTTTGGCACTGATATGGTCTGTGCTGAGACTGAAAATGACTAAAAA	XM_019067165.2	0	0
GGACCTGTCAAACTGTTAAACTCCAGATTTCCGAAACAATAAAAGAACACTTGTTATTGT	XM_019067175.2	0	0
TTGCTTGCTGAAAGAGCAGACCAATTATGTGTTAGTCGAGTGCAGCTGGGTCTGACAATA	XM_019067178.2	0	0
GTTCCCATAACTGTAATTGTGACTTCTTATGCATTTCAGGTTTATCCTTTTGACTTCATG	XM_019067179.2	0	0
GACATCCAACAATTGCACTAAAATGTGGACCAACTGGATGTGTTTAATTATACACTACAT	XM_019067182.2	0	0
GCTGCAAATATAACATACATGAAATAACCCTCATATAGCATACATGAATCACCTCGTAGC	XM_019067183.2	0	0
AGCCTAGCAAACATAGTTTCTTGGCAGGATAATAGACTGTTTAAATGATCTTTTAGCCAA	XM_019067188.2	0	0
TTTGAGTATACGATCAGTGGTCAATTCCTATTCCACTTCTTCAGAACAGCAATGATCTAA	XM_019067189.2	0	0
GGAGAAGGAGATGAAGAAGTAGATGTGTTTCAAACATTTGGTTTTCAGTGTTGTTAGTGC	XM_019067193.2	0	0
GTGTTCTTGTGAACCTTATTCATATGCTGATAACTGATTTCTAAAGGAAACCCTGTTGAA	XM_019067208.2	0	0
CTGTGGTCCATTATACGAGTATCAATAAACATTTACAATTTCCTCAGCATCTTAACTGTC	XM_019067211.2	0	0
TGAGTTGACTCAGGTGTTTCTGATTAGAAAAATGTGTACTGTTGGTATGCCCTGCTGGGG	XM_019067212.2	0	0
GTGGCAGTCTGAGGGCTTTTTCCCAAGTAAAACAGAACAAAGACAAACAAATAAAAAGAA	XM_019067213.2	0	0
CTATTTATAGTGTGGTGGCAGAACATGAATACATAGCAGCACTCAGTTGTATTAAGTTTT	XM_019067215.2	0	0
AGACCCAATATGATGGAGGGTTCAACGAACACAATGGCTTCACAGGTTTCATAGCAGATG	XM_019067216.2	0	0
GGGATCTTCATGACTCTTCATTCCGTCTGTCTGTTTGTCTGTTAGTAGTCATATATTTCT	XM_019067222.2	0	0
TAGTAATGGACTTGTGTCATTAATTCATGTGTCGAAAAGGCTGAGAACAAAGCTGGAATC	XM_019067226.2	0	0
GAAAAATAACCATTCAAACTGTGCTTCTTTTCACACAAACATCCAGACTTTTGGACTGTA	XM_019067229.2	0	0
TGTTTGAAGACAAGCAAAGGCAGAATACAGAAAAACAAAGTGTTGAGTTACACAGTCCAG	XM_019067234.2	0	0
GTCATTTATGATAGGGATGGAATTGCTTTACCATGTTTGGCTGTATTTGACTTTAATGAG	XM_019067241.2	0	0
AGTGCGCAATTTTGTGTTTGCCCTTTTGAAACAACTGGGATTCAAGTAATATAGCTTGAT	XM_019067257.2	0	0
GCCTGCCAGAAGTAAACTAATTTTATCGCAAATGAATCATGCAAGTAATTGCTTTTCCAA	XM_019067276.2	0	0
GTGTTTCGGAATCTTGTAGCTGGTTTCTTACTGGTAGATCATCTCAGAAAGCAAACCATT	XM_019067280.2	0	0
TGTGAGCAGAGGCATCAGTTTCATCCATTTCACTGTATATCTGATGTACATTCATTAAAA	XM_019067285.2	0	0
GTCCTTAGTAACGGTTTACTGAGAGCAGAGCGTCAGTTTCGTCAGTTTCACTGTATATCT	XM_019067287.2	0	0
CATCATGCATTGCTTCAAAAGCCTGCTGAAATCAACGAAGAATAAAGCGTGAAAAACGTT	XM_019067290.2	0	0
GTGGCATTTTGCATTCTTTGAATGTGTTAAAGGGAGGCAAATTAATTTCTGTAAACATGC	XM_019067294.2	0	0
CAAAAGGGGTTTTCATCTGTTTCAGAAGGTTTACAATTGTTTAGAGTATGAAAACAGCAG	XM_019067300.2	0	0
CAAATGGAAATGACAAAGTCTGCATCCGCAACCTGTTAAGTAAAAGTTGAAAAACAATGA	XM_019067301.2	0	0
CTCATTTACATCGACTCCACCGAATGGAGGGAAACTGAATAAATTTGATTTGTGTTATTT	XM_019067307.2	0	0
TCATTAACAAGTCTGCCAAATCAAGGAGGACAGAAATCTAACAGGAATAAATGTGAAATG	XM_019067316.2	0	0
GACCTTTTAAGCTAAAATCTGTTGTTTAATTGGATCCAGAGTTTGGAAAGAGCTACAGAT	XM_019067318.2	0	0
GTTGAAAGACCACTGCTTCCTTTTGCATGACGTATTCAATGATCAGCTGTCCGCTAACAT	XM_019067321.2	0	0
GCCTCCAGGTTGGTATTTAAAAGGGATAGTTCACCCAAAAATGAAAATTCTGTCTTTAAT	XM_019067338.2	0	0
CCTCAGCTATTTTTTCAAACGCATTGAGATGCCACTCTCTGAATAGATAAAAATAGTTTC	XM_019067344.2	0	0
TACTTTCCGTTTACTGTGATTTTGTAATTGCTCACCACAATGTCACCTATCCCCTTTCGT	XM_019067347.2	0	0
GTTGTCTTGTGAGTTCTTGTGTATCTGTACAGTGAATATACATGACATGTTTGTGTGAAT	XM_019067349.2	0	0
CCACAAGTTTAGTGAACTTTTTTGTACCCATAGATTGCGCTGAAGGAGCAGAAAATGTAA	XM_019067355.2	0	0
TCTTGTGCCTTACCTTTCTGTGATGGAAGTGTCCAATTAAAGTGGTCTCAGTTAATAATA	XM_019067359.2	0	0
GCTGTTTGCATGCTTGGTTACTTTTCAGTCTAACAACAATAAAGTTATTCCATCTGTATG	XM_019067360.2	0	0
TCCCCAGAATGGCACAGAAACTGTCTTTCCATGTATATATGCCCCTAAATGACGCTAAAA	XM_019067368.2	0	0
TCCTGCTGAGCAGAGAGAGAGGGGGGCTATCGATTGGGAATGATTGCACTGTTTACCCAC	XM_019067371.2	0	0
CTCATTCGAACTCTATTTATAGAGACTGAAGAACACTATGCCTAGAGGTTTTGTACAAAT	XM_019067372.2	0	0
TATGCATGTTGGTTACTGTAAAATCTCTGATGCTGTTTTTGGGAAAGGACAATGAGAAAA	XM_019067379.2	0	0
TGTAAGTTCAGTCTCAACTGACTCTATCATGTGTTTATGTGTCTGGTGAGACGGCTGTTA	XM_019067384.2	0	0
ACACGATCTGAGAAAGAGAGAGCTAAAATGGGTAATTTAAGGATGTTTTTAAATGTGGAC	XM_019067391.2	0	0
GGTTAGCAATGGCTCTCACACACTTTATGTACCGAAACAATTTTAAAAGACATCTCTCAG	XM_019067393.2	0	0
GGCGTTTTGTGTGGAGAGATCTATGTTTGGAAATGTTTCACAGTACAGTTATTAATCACT	XM_019067398.2	0	0
GTGACTGGATGACCTGTTCATGAGTCTATTAAAAACAATGTTATTTATGCACACTCTACT	XM_019067401.2	0	0
GCAGGAGTAAATTGCACCAACAATTTTTGTGTTAGTGGAGGAAGATGTTGAAATTTTCAA	XM_019067406.2	0	0
CATGCAAGTTTGATGTGTTGGATTGTCTGACCAATAGAATCATGTCTTGCATGAATATAA	XM_019067411.2	0	0
GGCATATCCTTGAAGACTCTAATAAAATAAGGTGACTGCATGGCATGCTTATTTTTTCAA	XM_019067415.2	0	0
ACAGACACAACGCATACACCGCACACATCCACCACAAATTTATATATCATGAAGGCAGAG	XM_019067417.2	0	0
GATGCCGTTTAGGGTTTGAGATCATTACAGAAAGTGTTATTAACTTTGTCAGCTTTGTTT	XM_019067422.2	0	0
CAATTGTCCTTTGACCCCTGTGTTCTTTGACTTATAACATATGTACTAACAACAAACAAG	XM_019067427.2	0	0
TCTTCATATGTTAAGTGTGTCAAATCGGAGGAGACGCTGAGAACAGGTTCGATTCATCCG	XM_019067429.2	0	0
GTTCTGAATGTTCATCAGGATTTTAATTGTGTCTAAGAGTACAGGTTTGTGTGAAGAAGA	XM_019067440.2	0	0
GACTGATGAGACTTCTCAGATTTTAGAAAATGCAAACTGATAAGTGATGCTTTACTTGTG	XM_019067442.2	0	0
GTATTTCAACATCAAGTACGCCATTATTCAGGTGTGGTTAGTGTTTACACAACTTATATG	XM_019067444.2	0	0
TGTTTTGAAATGAGAATGGATTTTGAGGCTCTGACGTTGCGTAAACAGGTGTCAACATTG	XM_019067452.2	0	0
CTGTTTTCCTCAAAACATGTTGCATCAGTGGATGATATCTGTACATTAATTGCAAAACTG	XM_019067480.2	0	0
TGATGCCATTGTACTGAGGTGTTCAAACCTTGTTCGCATTGATTAAAATGATGCATCTGA	XM_019067481.2	0	0
GTGAGATCCTGCACTTCTGTTCTTAATATTGCAATGACAGTACATGTTCAATGTAGAATA	XM_019067482.2	0	0
CATCATTGTTGTGTGTGAACATTCCATGTCAGTTTCATAAGCTTGGTTTTGATGATCATG	XM_019067488.2	0	0
GGAAATAGGGATGGCTCACAGCTCAGTTTAAATAATACTTCAATGCTTAGACAAAATACT	XM_019067496.2	0	0
GAACTGTGACCCTCTTTAAATATTTCTTGCAGCTTTTTTGTATCAGCTACAGTATGACAA	XM_019067501.2	0	0
CGGTGAGCTTTGGTGTCCCATAAGATTTTGTAAAGCATTAGAGGCACAAATCCCATGTTT	XM_019067508.2	0	0
ATGCCTATGGGGATGTGTGTGTTTTAAATGCAGAAAATTGTAGCAGTCCATTTATTCTGT	XM_019067519.2	0	0
CTGAATGTGTGGGATATTGCAAAACAAAGCTTTTCTGTCCTGTATCAACTTATTCAAGAA	XM_019067522.2	0	0
TTCAACGGCATTCAATTGTAGGTAAAAACTGTATGAAATAAAGCTTGCGCGTTCACAAAA	XM_019067523.2	0	0
TTTATCGCCCTAACACTTTCAGTTTGGATCACTTTTCAAAATAAATGGTCACTTCTGCAA	XM_019067525.2	0	0
CTGCAGACAGCATGCAAATAAAACTCCCCATATTAAATGATGTACTACCATATTTGTATC	XM_019067527.2	0	0
TTTACTTTGTGTACGGGCAAAGGACAACGTCTTCGTGAACGATACAAGCACTGTTTCAGC	XM_019067528.2	0	0
GTGCAGTGCACATCTATCATGGACTTTATTAAAGTATTCTTGAGAATATTGTTGCAGTTG	XM_019067529.2	0	0
TTTTCAGTGATGGTCAGAAGTCTTCATTGGACTGAATGATATTATCGGGCAAAAGATGAT	XM_019067531.2	0	0
GTTTCTTGGGAGGTGATTTTGTGTAATAGAAATTCATGACGTTGTCAAATGTTCATTAGC	XM_019067533.2	0	0
GTTTTCTGTAAAGATCACTTGTTAACCTTTAATCTCGAGTGAGTAATCTCTAGGTGCTTT	XM_019067536.2	0	0
TCTCAATAATGGTCTTTGGGTTGTAACGTTTGTGCAATAAACGTGAGTGTTTGTTGGCGA	XM_019067542.2	0	0
CAACATGAGGAAACATCTTGTTGAAAAATGTTGCCTCGATGCCTTATTTGGATGAAAACT	XM_019067555.2	0	0
CTGGCGGTGTTGATATGTAAGCATCTATATTTTGGATATGCTTGATTTCAAGTAAAGCCT	XM_019067556.2	0	0
GGTTTGTGATCATTACAGAAAGGTTTCTCTGTGCTGATAGTTCATTTACTGCTACATTTT	XM_019067559.2	0	0
TTGGTGGATGCACCTTTAAAATGTAAAGTTCAAAAAAGACTATTTCACCGTGGCATGGGA	XM_019067560.2	0	0
AATAGAACTCATTATAATCAGTGATGCTGCTACACTGGATGTGGCGTGGCATGACACCAC	XM_019067561.2	0	0
GTGTGTTGAACCATTTTGAAAGGGTAGAGTGGTGCTTGGAATATTTATACTTGTGTTAAA	XM_019067562.2	0	0
GCAGGTCACTATGATGGACACTAGATGTTTAATGCATATTATTCTCATTAAACTGCTGAA	XM_019067571.2	0	0
GGGACATGTGGAGTACATATTCAACAAAGAGTCTCTTGTAACTTTCATTAAATCAAGCTG	XM_019067572.2	0	0
ATATTGAGCAGACACCCTTTAATTTAGACCAGGGGACGGCAATCAATAGAGAAAACTGCA	XM_019067579.2	0	0
CACATTTGACAACTAGCCAAAGATGTGTGATTGGTTTTGTCTGCGTTAATTTTACTACAT	XM_019067583.2	0	0
TACATCCATTCCATTTTCAATCCTTGACTGATCATGCCCAAAATACATTTTATAGCCAAC	XM_019067587.2	0	0
CTGTTGGCATAATTCTACAAATTAATCAATGCAATTGAGTAGCTAAGACGGAAAAGCGTA	XM_019067590.2	0	0
GACTGCTTTGAAACAATGTATGTTGTGAATGGATTCATGAAATGAAAGACAAGCAACCAA	XM_019067591.2	0	0
GGTACTTCATCTTTGTAGTCATTCCTGACCCATTGTACATATGTTAATAAAGGAACAACA	XM_019067595.2	0	0
TTACCTGCACTGTTGTGTTATATGGTTCTTTAATGTTCAAGTGCCTGAAATCTATTTTGC	XM_019067599.2	0	0
TATATCACGTTTCAACATAGATGGATCCCTGTGTAAACTTTTAAAGGTGCTGAAATACAG	XM_019067604.2	0	0
TGGCCGTGAGCCATATGCTTATGGGCATGTCATCAATGTAATAAAAGATCAGAACTCATA	XM_019067610.2	0	0
TGTTTCTTGAAGAACCTTCATTGATACACTGGAAATGTGTTTGTATTACCACCCTCAAGC	XM_019067616.2	0	0
CCAAACCTCATATTGCACTTTTATAATGCCCGACACTGTATAAAGATTTTTGGTCGTAAT	XM_019067619.2	0	0
GAAAGTGCAATGTAATGGATTTGCTGTTATGCCAAAATAAAATACATGATGTCGGTCGTT	XM_019067622.2	0	0
ACAAGAAAGGAGATGATCCTAGTTTACTATCTTCTTGACTTGCAGATCCATTATTTGTGT	XM_019067635.2	0	0
GAGGATTTACAGTCCTGGGTGAAATATTCTGATTATAGAATGGTTCAGTCTTTCTTACAT	XM_019067645.1	0	0
GCACCTCAAATATTGCTTCTTTCACTCAAAAATGGTACACATTGCCAAAATGATTCACAA	XM_019067648.2	0	0
GATGTGCAAGTGTGTAAGTGATGTTAGTCAGTGTAACTGTAGAATGTAAATGTATGAAAC	XM_019067654.2	0	0
GTATGTTACCATATGCCTCACTCTTGAACAAGTCTGTGAATGCATTAAACTTGTACATTT	XM_019067655.2	0	0
CTTCTATTGGGTGAATGAATTGATGTTTGAAGGTGATTTTCCTGTGGTAACTTCATATTC	XM_019067656.2	0	0
GGGAAAAACCGATTCACAAATGCATCACAATTCTTTCTCAAATGGATTGATTTTCAAGAC	XM_019067668.2	0	0
CAGTGAACTCTTGACGTGTAGTAAAATGAAAACAAGTAGTATGTAGTAATATGGCTGTGT	XM_019067676.2	0	0
CAGTTGGAAGCTTTTATTGTCAGTTTGTTCATGTAGAATAGTGTCATTAATTTCCCCGCA	XM_019067679.2	0	0
GGAGAGCTATACATGCACCCTATGGCATGTGGGGGTTTATTAATATTATTTGAATATTTA	XM_019067680.2	0	0
GATGTTATTTAGCCCGAATTCTCATTGCTGTAATGTGTGGAAGTTTGTTTCTGTCACAGG	XM_019067681.2	0	0
AGTCAAACTCATCCCGTCCTGTATGAAAATAAAGGGCCTAATAAACGAAGCAATACTGAA	XM_019067682.2	0	0
CACCGTCCCGTAAACGGGACGCCTAAATTTACTTCACTATATTACAATTAAATCCTAATC	XM_019067685.2	0	0
GGATTAAGGCCAGATTTGTGGGAGTAAAAAACAAATTTCGCACTTTAGTTTAGATTAGTG	XM_019067686.2	0	0
CTGGCAGCCCTTAAGTTTACAAAGCATGTATGTATTGCACTGTGAGTTTTGATATTTATG	XM_019067700.2	0	0
TTTGGTGTTGCTTGTAATTGCCATTTCACCGAAAACATCTGGAATGTTTGGATGATGTTT	XM_019067702.2	0	0
CCAACACTGGTCCTTGCATCTATAAACAGTAAAAGGAAAATTGGCTCTAGACACTTTTTT	XM_019067707.2	0	0
CGGTGATGTCAAAGAACCTCATTTCTCATGTGCTTCCCTAATCCTCTCTGACTTCATTTT	XM_019067730.2	0	0
CGCACCTTTTTTAACAACCAAAAAGTTTCGTTGTCTGTTGCGGAAGTACAGACGTTTTTT	XM_019067738.2	0	0
GACCATGTGAAATTCCATTGAACGTGTACTTAATGAGACTGTATATTTGATAGGTGTGTT	XM_019067740.2	0	0
CAGTCTCATTAAGTACACGTTCAATGGAATTTCACATGGTCACATTGGTTCAGTTTTTAC	XM_019067746.2	0	0
TCACAAGCTTCTGCCATTTTTCACAACGTAAACATGGTAAAGATCACTATGACAGTAAGA	XM_019067750.2	0	0
CACACAGGTTCATTTGAATGTTGACACTGTCAGGATTTATTTATGTCTGTTGTCTTTCTA	XM_019067752.2	0	0
GGCAGCCCTCTCGAAGCAAACTCTTTGTAAATAAAACTGGCAACTTCGGAACTGAATTAC	XM_019067757.2	0	0
GGTTTCGGGACATGGCCTTTGAGGAGTTAATGATATGGAGAAGACATTGTATCATGTTTT	XM_019067760.2	0	0
TAGTTTCGAGGAAAATCTATTTCTCTTTTTGTTTGCCAAATAACCCTGTGTATGTGTCTG	XM_019067764.2	0	0
GGTGGATCTCAAATCTGTCGAGGTTGTATTTCACCTCAAAATCAAAAGAAAGATTTATTC	XM_019067767.2	0	0
TAATCCATTCAAGCATGTATGGTAAGATGTTTGTGTCGTTTCTGCTCGTGGCTTTGTCCG	XM_019067768.2	0	0
CCTCAAGTGTTATGGTCACTTGTGTCCATTTATTAACTATAATTTAAGAGGATTTGCCCA	XM_019067770.2	0	0
GGCTTGGAAAAAGATGGAGGGACAGTATTTTTCAACTCAATGATTTTGGATTGAATATGA	XM_019067773.2	0	0
GTGCGAGTTAAACCAGTACAGACAGTATGTCAGCGATTTTTGGCAAATATAAAATGAATT	XM_019067777.2	0	0
CTCCAGAAACTTTAGTTGCTGTGAATTGTTATACCTCAAACATGGTGCTTAATGTCAATA	XM_019067779.2	0	0
TATGCCGACCTTGTTTTATGTGACAGAATAGCAGTACATTATCACTACATAAACTGATCA	XM_019067780.2	0	0
ACACAGACAAATGCATGCCAATGCCAGTTGATCCTCACATAGTTTTATTCAGTTGATAAA	XM_019067782.2	0	0
GCATTACATTAAGCCTCTGGATTATTGTGTTTTTGTATTGTTGGAAGGTATTCCCTCAAT	XM_019067787.2	0	0
CAAAGTGTCCAGTGATGAAATTTACCAAATCAACTGTCTATGTTGTGAAAATGACTGAAC	XM_019067791.2	0	0
CCACGGAAACAGTATTAACTGACTTCTCTAACTCTCTTTGTATTTGTCAGAATTGGTAAT	XM_019067793.2	0	0
CAGTATTTATTTATTACATTTTCCAGGCCTCGTGGTGCAACATCTAGATTTTTAAACGGC	XM_019067809.2	0	0
AAAGAGCTTTCTAAGATAATTTTACTCACAGGACAGCGTTTTATGGTGTTTGTTGTCTGA	XM_019067944.2	0	0
GTCTTTGGCCCAAGACAGTTGGACAGACTAAAACTTTTGCTTAACAAAGTTATTTAAAAG	XM_019067922.2	0	0
GCGATTTGTATGCAAAACACCATGTCTCTCCTTGTTTTCATGTCAGTATTTTTAGATTTC	XM_019067935.2	0	0
GTAGTGTGTCTTCCTGGACCATGTATATCAAAACTGTGTGTAAAATAAATGGTGAAAATC	XM_019067965.2	0	0
CATCAACCGTTTCCATGTGGTTTAAAATGTTGGTTTGCTTTTTGCAATCTAAACATCAGA	XM_019067966.2	0	0
GTGAACTTGGGGCTTTACCTCGCAGACTTCATTTGGACTTTGATTGTACTTTGTAAAAAA	XM_019067977.2	0	0
AATGTGTTTCAGTCAAAGACAATAAAATGTGAGTGAGAAGAGACGAACACAATTCTGCTT	XM_019068004.2	0	0
TGCGCTAATAGGCCATACAGTATAAACACAGATCCAAAGTTTGAGGTCAGTATGATTTTT	XM_019068019.2	0	0
TGTGGAAATATTGGTCCTATCAATTAATAACTGTTACCATCACGCAACTACTGACTGAAG	XM_019068034.2	0	0
GATGCAGGCACTTCAATTCTTTTTATTCACTGCAGTGTTTTATTCATGCACTTGTATACC	XM_019068041.2	0	0
TAATAACAAAACCGTGAAGTTTTTCCATCATGACCGAAGTCTTCTCCTCGCTGTATGGTC	XM_019068048.2	0	0
CAAAAGGTTGGGGTCAGTAAAATGTTAAGAAATTAATACTTTCATTCAGCAAGGGTGCAT	XM_019068049.2	0	0
CACAGTATCTCACAGGAGACTGATAATGAATCACATAAAGTTTCGTGTACAGCAGGAAGT	XM_019068054.2	0	0
GCTGAAAGGCTGAAGAACTTGTCCAGAAATAAAATTGACTTGTGTATTTTTCCTCAAAAC	XM_019068057.2	0	0
ATTAATGACTCGACCACGTTTCAGATAATCCACGGCAATGTTTTGCTTAACATTACCTTT	XM_019068059.2	0	0
CCCCAGACTGCAACAATACACACTTTTACTCTTAATATTGAGTGTCTGTGAAGCTTTCTG	XM_019068066.2	0	0
GTGGCAATAAAGAACCTGTACATACACACTTTTGCAAAATTTGCACATACATTGTACGTA	XM_019068088.2	0	0
TTTACACCTGCAGTGTTTCTGACTGGTGCAGCATAAGAAACTACTCTGTTTTAGAAAAAA	XM_019068072.2	0	0
ACAACCAATCCATTCGAGAGCATCCGTCTTCAACGGACATCTGTACAGAGCAACAACAAT	XM_019068075.2	0	0
TCAAAGTTGCTTTACAGAAATGTGTGCGTGCATGATGCTCACATTTTTTACTGCATTAAC	XM_019068081.2	0	0
GCTGCTGTGTATGACCGCTCTTTGTGCTTCAAAATAAATAAAGTCTTTGTCTGACACAGG	XM_019068089.2	0	0
GGGTGTTCGGCAAACTTTATTATCCTTCTTGCATTTAAATGCACTGATAAAAAGTACAAG	XM_019068091.2	0	0
GCTGCATCAGTCTCTTTGTGTTCATATGGTGTTTTGTTCATGTAAGTGTATAGAGTAAAT	XM_019068099.2	0	0
ACGTCACAGATTTAATGTTACAGTGACTCAGATGTGTGTGTATATATGTGTGAGAGTATA	XM_019068109.2	0	0
ATGAAGCTCTGTAAGAGTCACACCCTCTCAAGACCACGGCAAACATGCAAAATATAGTTT	XM_019068112.2	0	0
TAAAAGGGGTTTACTTAGGCATGGATTGCACATGGTCCTGTAGCAAGACCCCTGTGATTT	XM_019068120.2	0	0
CAGACTGTGGTTTCAATCAACTGGTTTGCTTCTTGGTTTTTTAAGGACCAAAGATATTTT	XM_019068125.2	0	0
CCAGACTGTGGTTTCAATCAACCTCTGTTTTGTGTCTTGGTTTTTTAAGGACCAAAGATA	XM_019068126.2	0	0
GGTGGTTTTGAGCCTCTTTGTACGTGTTATGTTGATGATGTCTATTTTAGACAAATGTTA	XM_019068136.2	0	0
GCTAAACAACAGATTGTTGCATTTGTGCCCTTGGTTAATGAAAAATCACAATGTTGCAAT	XM_019068139.2	0	0
TAGGGTTTGTGTGACATTAGAAGTGTCCTGATCTCATGTACAAAAGTATGACTTAAACAT	XM_019068140.1	0	0
CCACAGCTGTACCTTAAATACAGTCTTTGTTTTAATGACAGAACATAATAATACAACCGC	XM_019068152.2	0	0
GTGTTCACTCTAGATCTACCAATCATGTGATCATATCTCCTGCCCCTCCACATGAAAAAA	XM_019068167.2	0	0
CTTGAAGCTCTAGTTCTCTGTACAACAAGCTGTTAACTGTGAGTACATATTTCATTGTTT	XM_019068158.2	0	0
GCATTCTCAAAGCCATTCAATCAGTTGCTTTAAAACTTGTATATCGTGGTTCACTATGTA	XM_019068160.2	0	0
CTGTTATGTTTCTTTGCATGAAACCATGTTGTGGTGGAGAATTCCATGAATAATAAACAC	XM_019068164.2	0	0
ACCGTCTGCTTCTGAGCATTCATCCTTACGAAGACTATTTCACCTTGTTAAGAATGTTTT	XM_019068169.2	0	0
CTTCAGCAAAATCACAATCCCGAGCCATATTTGTCATTGTTGTAAAGAAGTTCCTTTAAT	XM_019068178.2	0	0
GACTGTTCACCCTCTCTTCACTTTATCAACGTGTTATTTTCTTTGGCTCTGTGATGAATT	XM_019068179.2	0	0
GTACTGTATATCAACTCATATCTACCCAGTTCTATTATGTGAAGTAAATTGGCTCAACTG	XM_019068180.2	0	0
GTTTACCAGAGCCAAAAGTGTAAATAAAGTGAATTATTTAGTTGCTCATATTGCACGCGT	XM_019068184.2	0	0
CTGCCTGAGCAGAACTCTTGAATATGCTGGAATGTTAACAACAAACTATTAAAAAGTTTG	XM_019068187.2	0	0
GTAACCCGATTTTTATTCATTTTATGCTGGGATAATGTAAAGTGTTACAGCTACTTGAGG	XM_019068191.2	0	0
TCACCATGTGTCCATTCTTGTCTCCTGAGCAGCAAAATAAAATCTTGATTCCATATTTGA	XM_019068193.2	0	0
TGACCGCTTACCGCTGCTGAAAAATAATGCAAATTAGCCTACTTTTTTGCAGATAAAAAA	XM_019068196.2	0	0
CAGATCTCTGCAGGTCCTCACGTGTTGTTAAATTGAACCTTTTCTGTACATAAATAAAGA	XM_019068210.2	0	0
GGATCAAGGGTGTTAGGTAGAGCCTTTCAGTATTAGAAAGAAATAATTTAAATGGTCTCT	XM_019068222.2	0	0
CCTGAAGTGTCTGTTCCTCATGGACGTGGGTTTTGTTATTAAAAATGTTTTATATGCTTA	XM_019068228.2	0	0
TTGCCTTGTCAATTTTTTGCGTTGTTGAAAATGAGCAGTTTTGCTACCCGTATGTTTTGT	XM_019068236.2	0	0
ACCTTACCCGGCATTGGACTAACATCCTTAGCTTTTACAGTGAAATGGATACTTTTTATT	XM_019068237.2	0	0
GCCGTTCATATTGCTTGCCTTTTTGCGATCTCTCTATTTTTTAATGCAGTTGTCTACACA	XM_019068256.2	0	0
GGTGGAATTTGATGTGATGATTTATTACAAACACACAGCTTTTCACTTCACAAGACATCA	XM_019068238.2	0	0
CAGACGCAGAGAGACTGTCAGATTATGATGATTATGACAGATTTATGTTACAATGATGTT	XM_019068245.2	0	0
CGCATGGACAAATAAATGGTCTTTCTTCAGGGCAGAGTTTATTTTGCATGCTTAAAAATA	XM_019068255.2	0	0
CATCATTGTGCACTCAAAATAGGTAAGATGTCTGCAAATTTGCTTTGTCCAATCAATAGA	XM_019068261.2	0	0
CTCTCGCAGAACTGGACTATTTGTGAGGAATATTGTTATTCATCTTTGATAAATAAAGGG	XM_019068264.2	0	0
GGACTTGTAAAGTCACTATCACTGTATGTAAAAGAAAAGGCCTTTATACTTCGATTTGAC	XM_019068268.2	0	0
AATAATTCCCTTCACAAAATTATCCTCTGTGTCTCTCCATATCACCATATGCTGCATATG	XM_019068269.2	0	0
GATGGACTACGCTTTGTAGAATAGATCATAACAGGACAAATGTATGACACTTTGTGATAA	XM_019068278.2	0	0
CACACTGTTTTCCTCCCTCCCTTTACCAAATGTTAAGTGATAAAACACTGTTCTGACAAA	XM_019068279.2	0	0
CGCATTTTCTGTAGAGGAAACTGAAAGTTCCTGTTATGTATATGGACTTATTATCAAGTC	XM_019068280.2	0	0
GCGGTTTGTGTTAGATTACCCTACAAGAATATATTTATTCCCTTGTACTTCATCAGTACA	XM_019068287.2	0	0
CAATCACTATTTAACCAGTTTTGTGGTTAGTTTATACTTCCCATGATGCTTCTCATATGC	XM_019068289.2	0	0
GCCAACATTTCCAAATGTGTGTTTATGTGTAATTCTACATTCCATCACTTCACAGATTGA	XM_019068304.2	0	0
AAATGTCTTTGTCCACATAGCTTCCCAGCGGCTTCGTTTTTCAGCGTTTCAATTAAGACT	XM_019068306.2	0	0
GCAGAGATGCACATGCTCATAAACTGTAGCAGAGAAGTTTTATTTACAGTGTCAATTATT	XM_019068307.2	0	0
GGGGGAAAACGTTAGAATCAAAAAAGCAATAAGCAATTAATAAAAATTTCGCCTCCAGCA	XM_019068311.2	0	0
ATGCTTGAGCTAAAAAGATTCACCCTTTTAGAGCTTTGATTGTAAATCAAGATATGCACC	XM_019068312.2	0	0
ATATTGTCCGATTTAGAAATGCGAACAGCGGTCTGCAGGGTATTGTGATCGTGGAGAAGA	XM_019068313.2	0	0
AACCGAGCTTTAATACAGATATCAGCTGCAAGAGCACATCAAAAGTGACATTTAAAAATG	XM_019068324.2	0	0
TAACCGTTTTAATGTAACGTACCATGAAATTCAGCTCTAGACTGTTATTCACGTGTCTCC	XM_019068316.2	0	0
GTTGTAAATGAATTCCATTATGAAACGGCTCAGCAGATCAGCAGAAGTGAGTTTCTTAAC	XM_019068329.2	0	0
CGCTGAAATTATGCCCACTTCTAACAATGTATGAGTATGAACTGAATGTGAATGTCAAAT	XM_019068332.2	0	0
GAGAAAATGAGAAGTGTAAATATCACAGAATGACTGCTATTTAACTGTATACTCGCTGAG	XM_019068338.2	0	0
GTGTCTGACTGGATCTGAGGATTACTATACAGATGCTTTCTAATGAATACATGCTTTATT	XM_019068349.2	0	0
CACACAGGTTGATGAGTCAGATCAGCAATCTTCAGTTTCAGTTTCTTTGATTTGTTTTAC	XM_019068354.2	0	0
TTTCTACAAGCACTTTCTGAAAGCGTTGAAGGTCCATATTCAACCAGTTATGTTCAATAA	XM_019068359.2	0	0
GAGGCGGTCTAACTTTCACAAACATCATGCAAAGTATCTTCTTCAATTGTTTTCTATAAG	XM_019068365.2	0	0
ACTGATCCACTTTCAACAGCCTTTTCTTTTTCGGAAATCGCTTAATGCATCTTTAAGTGT	XM_019068367.2	0	0
CCTTTCAGAAAACTAAACAGTCCCAGCTTATACTTGTGCTACTGTTAATACAACGTTTTA	XM_019068368.2	0	0
GCTCAAAGAAAACATGCACTGCAAAACATTGCCAATCAGCATGATTGTCTTATTTTCCAG	XM_019068370.2	0	0
TTTATGTTATGTGGAGGTGTCACACCGCTGAATAAATCAACCTGGAAGTCCGCCTTGAAA	XM_019068371.2	0	0
CCAAAGCCTCTCTCCCTCTTGAATATTTACTAGTATGATAAGATGCAATAACTATTAACC	XM_019068385.2	0	0
GCATTAGTTTTGGAAGGTTAGAGATGTTTGTTTGTCACTTTTGAATGTCTTTCCACTGTA	XM_019068388.2	0	0
GGATATTAGTAGTGCTGTATTGATGATAGCTGCAGCTATTAAACTCTGTTTAAACTCTGA	XM_019068389.2	0	0
GTAGGAGTTGAGCTTCTGCTTGATATAATGTGTATCATTCAGACTTCCAGTATTATAGTT	XM_019068408.2	0	0
CACAAAAGACTTTGAACTGACAGATTTTCATCGCTTGGAACTATGTTGGAAGCAATGTTG	XM_019068485.2	0	0
CAGAACATTGCTATAATCTTAAGAAAACATCATACAATGTCAGTGCACTCTCTGCTCATT	XM_019068428.2	0	0
GGGCTTGAGGTCCTGGGTTTTTATAAGATTGTGTACATACATTTTATACTGTAAGTATTG	XM_019068451.2	0	0
CAATGATAGTGAGTGCTGGCGAGATCCAGTATTTTTAAGTACACTGAAAATAAACACAAA	XM_019068476.2	0	0
GTGACACCATATTTAACACCGTTAAAGGTACAAGATGTTAAGGAAATATGAGATACAGAC	XM_019068488.2	0	0
CCATGTTCTGCAGTAAGTTTTACTATTTAACCCATTTGTATCCATTGTAAGTAAGAAGCC	XM_019068517.2	0	0
AGAATCACTTGACGGCTGATGTGGAGATGGATTCAAAAAATAAAACTCATAAATGGCATT	XM_019068520.2	0	0
GTGCTGAGACTATTCTGACAAAACCATGCCAAAGCTCAGGGGCAACTGTTCAGATTTAAA	XM_019068530.2	0	0
AGAGGGTCATCTCAATATTGTACATCATCACCTCATTGTCAAATGCTTAAGAAACGCTCA	XM_019068534.2	0	0
GCGCAGATCTTCAACGGATCATACAGAGATGTGGTGAAAGATATCATGTCTTTGATTTTG	XM_019068536.2	0	0
TGGCATTCGAGCAACATGCATTCCAGGAACCACACGGACATTGAAAAGAACCACTACTTT	XM_019068537.2	0	0
GTGACTCCAAGTTACTGTAAATGAAAAATGAGGATTGTTTTTGTTTCTCCTGTGTTCTGT	XM_019068539.2	0	0
AAGAAAAACAAATGTCAGAGCTCGGCTATCGATCCTGCAGATTATATGTGAAATGAACTA	XM_019068549.2	0	0
GATGTGATATTTGAGTTCCCAGAGTTCCAACTGTAAAGTGCAGATGACAAAATAAATTTG	XM_019068554.2	0	0
GCAAACAACACTTGAAACAAGTTTTCTTCTTTTGTGAAGAGCGATGCTTGTCTAAATGTT	XM_019068555.2	0	0
GCCTTCTGTCCTTTACTGTCTGTGCACCGAAAATATGAACTCAATATTTAATAAATAGTC	XM_019068559.2	0	0
TATGATTAATGTGTGCGTACAGACTCTCTCTCTCTCTCTCTGACACGGTTTCTCTTTTCT	XM_019068564.2	0	0
TGTCTGAAAAAGTTTGGCTGTGGCAAAATACCTTGATCAGTAAAGCAATAAAACACAGAA	XM_019068574.2	0	0
TATGCTGAAATCCGTATTTTTCTGTTACGTTGTACCAATAAACATTTTCCATTGGCCTCA	XM_019068583.2	0	0
AGGAACAACCACTGGAGTCCTGTTACTCTGAGACTTAAGTGAATCTTGTGCTGAATGTGA	XM_019068602.2	0	0
CTGATTGACGCATCAAGAACAAAATGTAGATTGGGTTCAGATTTAAAGTTGAACAAATGG	XM_019068590.2	0	0
GCATATCAGACTCATATCTGTTCTGCTGTTTGTAGACTGAACAGCAAAATTAGCATTAAA	XM_019068609.2	0	0
CCACTGTGCCAACCCTAACTAAACTCAGCTTCATTGTTTGTAGAGAGAGACAATTTACAC	XM_019068610.2	0	0
GCGTTGTTGATTATGAGTGTTTCCTCTTTTTGTTTCCTCTTGGAGCAATCTTGTTACTGA	XM_019068626.2	0	0
AGGGAAGACAGATTGGCTGTTTTGAATGATAATTCTGCAATTTGTAGCATCTGTACTACT	XM_019068630.2	0	0
GTGCTCTCTACTGGCGATAGTCCAAAGAGCATCATGTTCTATCCTGTATTTTTAAAGCTA	XM_019068632.2	0	0
AAATACAAAGTCCTGATGCTAGTTTTTATATGAAAGTCCTAAAGGCAAAGCACACACACA	XM_019068634.2	0	0
CACATTCCAAAGATATATATGATTATTCATTCCCTTTAGATGTGTGATGAGCACACACTG	XM_019068637.2	0	0
GTGTGATGAGCACACATTGAAAGTATTGATCATATTTATGCCTTGGCACATTTGTTTGAT	XM_019068639.2	0	0
ACCAACTGAGGATTGAAACCTCCCCAGTAGAACCCATCCTGCCTAAAAAGAACTTGTATC	XM_019068645.2	0	0
GCCTTTCAGCATGACATTTATTAAGCAATAAGGTACAAGAGACCATACTACATTGTGAAT	XM_019068663.2	0	0
GGAAAATGCTTTGCCATTCCTCCTGTTTGTGAAATAAAACTGGGTTGAGTTCAATGTAGT	XM_019068668.2	0	0
CACTGACTTAACGTCTTTGTTTTAAAAAGACCTGTACATTGTGTAATATTCGAGTGTGTG	XM_019068682.2	0	0
TCAAGACTGAACCCTTGAACTTTCTTAAGCGCCTCCATAAGGCTTTGGATATGTACGTGT	XM_019068699.2	0	0
CCTCAAAAACACTCAAGACTGAACCCTTGAACTTTCACAAGGCTGCGGATATGTACATGT	XM_019068701.2	0	0
CGATCATTGTTCATGTTTAATGAAGATGGGCTGTCAAGGTTTGAATGTGTGTATCAAAAT	XM_019068703.2	0	0
CACCAGCCAACAACATCACATCTCAACAGTTCAACTGTGTTTAATCAGAATAAATAAACA	XM_019068712.2	0	0
GGTTGTTTGCAACATTATGCCTCATTCCTAAAATTGTCTGTCTGATCAATGTGGAATAAA	XM_019068704.2	0	0
TTAGTATGGTGTTTTGGTACATGCTTTGAGTTTGGATATTTAACGTTGCCGTTTGACAAT	XM_019068706.2	0	0
GTCTTCAGTGATGCCTACATTGCGACATATGAAATTGTTTTAGCAAGTTCACTGATTAAT	XM_019068710.2	0	0
GCTTTGCCACGTTAGGTGAAGAAATTCACAAATGTATCGCAAACTTCATTTCTTGAAATA	XM_019068714.2	0	0
GCGGACTGTGTTATCAGAACAATTTTATGATACTATGTCCAATTACTAGTTCCCTATCTT	XM_019068715.2	0	0
GTAAGCCATTCACACAAAATGCTCAATGTACAATTACAAACAATTGGACAGTTCAGAGAT	XM_019068721.2	0	0
GGACACATGCATGTATGTTTGTGTTATTGAGAGGCTTGTGTTAATTGCTTGTGAACTTTT	XM_019068728.2	0	0
GTGTCTGATGATTTCGATGTGCAATCTGTGGGACAAGTAATAATGATAATGATCATACAT	XM_019068739.2	0	0
CAGGTACCTCAGCCTGTGTTCATAATGTAAACAATATGCAAACAGGGTTCTTGTGTTCAG	XM_019068762.2	0	0
AGTTGACTGGAGTTTCTCTAGCTCACTGAAAAAAGTAACATTTAAACTCCTCACTCATTA	XM_019068764.2	0	0
GCACACAAATCTGTGCTTATATACAGTTTTGCCAGATGTTTTTATGCTCATTTCTAGCAA	XM_019068793.2	0	0
AATTTCCGTATGTTTTTGGCTTTAGAGATAATTGTAGTGCCACACCGCTTTTCAATCCTG	XM_019068835.2	0	0
CCTGTGTACATTTATTGTTCCCTTTCTGGTGTTGTGATTATTGATAAGACAAAACAGAGT	XM_019068856.2	0	0
CCATGTAGTAAAATCAGACCTACAGTATAATTTGAGCAAAAGGTTCAGTTCCCCAAAATA	XM_019068869.2	0	0
GTTTGTGCAAAAAAGATTCAAGATCACATGAAGTCATCCTACTCCATAGTTACATGATTG	XM_019068877.2	0	0
CTGTACTGTGTCTCATAACTGCAATAACTGACTCTACTGAACCTATTCTTTCAGGGGTTT	XM_019068878.2	0	0
TGTAAAAAGACAAATACTGTATGTGTTACGTCCATCCCATTGTGGGAATAGATGATGCAC	XM_019068881.2	0	0
TTTCATCAATAGGTGAAAACAGCAGTTGAGATCATTCATGTCTGCAACACAAACACTGGA	XM_019068897.2	0	0
GAGAATGTGTACGTTGTTTTTGCCCTACTGATGCTTATTTTTCCGCCTCTTTTTAATCCT	XM_019068885.1	0	0
ATCCCTGATGAATGTGCTTTAACTCACTGAAAGTAAGACACAATGTTGGTGTTGTTTTTT	XM_019068888.2	0	0
ATTACAAAGAAGGACTAAGAAGAGTTTCTTGTGGTGCCAGTTTGACGGACAAGTGCGATC	XM_019068892.2	0	0
CTTTCGCCCACTTTTGAATCTTGCATCATTAATTGTTGATTATCTGGTTACCATAAACAC	XM_019068899.2	0	0
GGTCACTCTCCTGTTTCTACCACTTTGGAATGTGTACATGTACTTAAAATATTTTAACAC	XM_019068900.2	0	0
GTGAGGAACATGACACTGAAATGCTTTTAGTTTGGATTCTTCACAATTAAAAACGGCTTA	XM_019068902.2	0	0
GCTTCTTAAGGAAATACTGTAAGTTAGTACTAGGTCTCACATATTTACCATAATGTGCTG	XM_019068923.2	0	0
GTCAGCAATATCTGCATATGTTTTAGGAGAAATCTAGTCTACCTATTCTCATTCTCTCAT	XM_019068925.2	0	0
CAATATTGTGCGTTCAGTACAAATGAATTTGCCAAGTAAACACTATAACTCAGTCTGCAA	XM_019068927.2	0	0
GACAACAGTTACTACAGTGACATAGAACAAGTGTCTTTAGTACTGCATTTATGTTGTCTT	XM_019068933.2	0	0
CAGAAATGACAAGTTCTGTATTTACCAGTTTGAACACTAGTTTATTTGCTCTCAAGCGAT	XM_019068940.2	0	0
TAAGTTATTGATCATCTGCAACCAAATGCCATCAATAAAATGAGCCCATTTGTGATCTGA	XM_019068948.2	0	0
GTAAATAATTGTGCAGGCACTTTACGAACACACATGATTAACCTGTTAGTCTTTTGTTGA	XM_019068950.2	0	0
GGACAAAAGACCCATATTTTTGCAAGGAGATAATATGTTTGTGTAGAGTGAGAGAGAGAA	XM_019068959.2	0	0
GGATTTTTGTTTCTATGCAGCACTTAGATATACATAAGTCAAGACTGGATTAGACAGATC	XM_019068972.2	0	0
GGATGCATGTTATTTTGCTATGTCCCATTCACTGCTCATTACATTTGAATGAAGTAGAAT	XM_019068975.2	0	0
CATAAAGATGCGAATTCACATGAACTACAAATCCTACTGAGTACACACACACACAAAAAA	XM_019068979.2	0	0
TATGGAGTGTCAGGTAGAAATGACTTTCACTGCTGGGAAAAAATTCAAAAACATCTTTTC	XM_019068989.2	0	0
AGTGTATGTGGAAAGCTCTGTAAATAGTTAGATTTTGTATGGTCGCATTGTGAAAAACAC	XM_019068993.2	0	0
CTGGTTTAGGTGCTTCATTATGGGTCAATCATAGTCTGCCGTATATATTAATCTTTATCT	XM_019069033.2	0	0
CAGCCTTAAAAGTGACCTACCTCACTGAAGTGAAATATTTCATATTTTACTTTCTTGGAG	XM_019069035.2	0	0
CTCAGATCAAACAATGGATACGTCATATCTGATGAAATTCACAAAGGTCATGGTATTTCA	XM_019069037.2	0	0
ATGCAAGCCACTAGGTGTCGCAGTACGTCAATTAAAACAAAACAGGTGAGAGGGTTTTTT	XM_019069044.2	0	0
TTTTAAACTGCACTATGCAATCACACAAAGGTCATATGGCTGTGCCTGTTGTGAAGAAGA	XM_019069046.2	0	0
GAGCCAGTTTTTACTCACAGTGCAAGGTGAGCGAATGAGAGTAATGGGTCCCACTTAAAT	XM_019069052.2	0	0
GGGCACTTTGATGTTTATTCATTCAATGGCACTAATCATTTGGAGAATTTTAATGCCCTT	XM_019069080.2	0	0
CAGTCTTTATGGAGTCTGTTGGCATTTCTTCATTTTAGCAGCTGTGATTTTTGTAAATGA	XM_019069091.2	0	0
GCTTAGATGCTTGTTTAATGCTAGAACCCAGGTTTATGTTGTACAAATTTAATGGCTTCT	XM_019069103.2	0	0
ATGCACGTCACACCTCTGTTTATCAAATTGCACTGCCTACAAATAGCTGCTCACATAAAA	XM_019069118.2	0	0
CCAGCCTAACTGTGGACAGCTATGAGAGGCTTATTACTGTTAGTTCAATAAATATATACA	XM_019069119.2	0	0
CACAAAGCATAAAGAATGCACCTTGGCTCTTAAGATTTCACATTTGTATTGCTGCAATTT	XM_019069122.2	0	0
CAACTGCACACATACACTGAGAGCTAGAAGAAAAACAGATTCATCTCTGCTTTACAAAAG	XM_019069123.2	0	0
GAATGAACCCATTCTCTGTAGTACATTCTTTTGGTTCTCTAAAATAAGTTTAAGGCATGC	XM_019069124.2	0	0
CAAAGTAACTTGAATATTGTCTTGTCCAACAACATTTCTGTATATCTGTCCCACTTGACA	XM_019069160.2	0	0
GAGACTGACTCCTAGTTTGATGATCTTAACGCATTTCACAGATTTCTTTGTTCATTGATT	XM_019069126.2	0	0
GTGGCGGAAAGAACTATTGTGAATTGTTCTGTTACTATTAAAAATCACAGTGGTCTTTTC	XM_019069130.2	0	0
CAGACCATTGCTGCAAACTAAAGCACAATGTTTATACAGTAGTTCTTGATCATGATGTTT	XM_019069151.2	0	0
TCTATCCAGGTAAACAAAGCAAAATGCTTAATGAGTTGCTAGACAGTTAGCGCAACTTCC	XM_019069181.2	0	0
CATCCAGGTCAGAATTTTACATGTACAAGTAGGCTAATGTGAAACCAAGTTCTGATAAAA	XM_019069185.2	0	0
CACGTTAACCCTTTCACACATAAGTTTAATGTCTGCATAAAATAAAACCTCACCCTCTAC	XM_019069190.2	0	0
CAGCGCTGAACATATACTGAGGATTTTTGCATTTTTGGTTTGTTCTTTGTAGTGTTTGTT	XM_019069196.2	0	0
CACTTTGGAGAACATCACACATTGTCAGTCTTTCAGATTTCTTTATTGAAATGGAGGTGT	XM_019069198.2	0	0
TTTAACTGATTGACTGTGTCCTCTGCACAAAAAAGAAGTGTCCCTTCTGAACTCCACAGG	XM_019069200.2	0	0
CATCAGGGACTGTAACAGTACAGTATTTCTGTAGAATAGTTAGCTTTGTTTGCCATGTTT	XM_019069204.2	0	0
GGATTGTTTCTCCTCTGTTTTTCAATAAAAGCTGTTTGCATGCTTGATTACTTTTCGCCT	XM_019069210.2	0	0
CATGCTGTCCTAAAATGTTTATCTGAAGTGAGGAACCCTTATAGGATTTTAAGTTCTGAA	XM_019069211.2	0	0
TTTGGTGCTGTTTCTTTTCTGTTACAAAATCATGGAGAATACTCAACCCATATCTCCTTT	XM_019069231.2	0	0
GTTGAAGTGTTACATTTTGAATATCATCAGATACTGTCACTTTTGCATGTCTTCACTCCA	XM_019069232.2	0	0
CGAACTTGTGTATCCTTGGCCTTGAGTAAACTGTACTATGTTGCTAATTGGTTTTAATTA	XM_019069236.2	0	0
ACAGTATGTTGTTTTGTATGCAAGCATGAAAAATATATAGGCCTGCAGCATTCTGTGTTT	XM_019069240.2	0	0
GCCTGAATGTTTAAAGGTTCATGAAAACAGGAATCAGAACATAGCAATAACGTTGGTATT	XM_019069243.2	0	0
CTTGGTCCTATCCACTTTCAAAAGCATTTATCAGAAATCACTTACTTCACCTTTAAGTGT	XM_019069247.2	0	0
TACTACTTTGTTCAACTGGGGCCTTTGCAATCTTCCATAATAAACTTTATGTGGAATTCA	XM_019069267.2	0	0
CAAACGTTCAACTTCTTCCTACAATCAAATACTCGCATGTATGGTTTTTATGCAGTGATT	XM_019069251.2	0	0
GCAATTGTGCAGAAAATACAAACATGGGTCATAAATACGAAATGGTGATGTTTATGTACC	XM_019069262.2	0	0
GATGGGGCTGTTATGAATGCCTTAAAGATGAGAAGTTCATGCATTAGTCAGTATAATTAT	XM_019069274.2	0	0
CAGGCACAGTTGATGCTGATTTTATTGTTCCATTGTAACTATTGTTAACATGTAGCCTAG	XM_019069286.2	0	0
GAGCTCGCTATAAAGGACCGATCTTTAAAATGTGTTGTGTGTGAAGTAATATTTGCTTTA	XM_019069297.2	0	0
GAGAGTCAGCAAAAGAGATGACAGACACGATGGCCACAAAGCAAGTAGAATATTTACAAT	XM_019069301.2	0	0
GACATATTACAAAAGCCAAATTTATCAGCAGTCTCCTACTGCTATGCGAAGATACTTTAT	XM_019069308.2	0	0
CAAGGAATGTGAAGACTACAGTTGCAAATCAAATCTGGCTGAACAGAGTTAAAATACTGT	XM_019069318.1	0	0
GCTTGTTACAGAGCTGATCTCAGGGGGTTCTGCTAATTTGTTTAAAATATATCACAGATT	XM_019069321.2	0	0
ACTGGATGAAGGTTTTCTTTGGTCATAAAGTAATGGGACAAAATAAAGCTGGTCTTTATG	XM_019069327.2	0	0
TGTGCTCGGGGAAATGACTCATAAATGAAGGGTTTCACACAAATGCATAATATCACAGTT	XM_019069330.2	0	0
AATGATATTGGTCCGCTGGTTTCTCCAGTTATCCAATCACATGACATGTAGAGGAAAATT	XM_019069341.2	0	0
CCCACTGATTTTAGCTGTGGGCAAGATCAAACCTCCACCTCAAAAGATCTCTCCAAAAAA	XM_019069345.2	0	0
CACAGTAGTTGTGAAGACAAGCAAAGGAAAATGTTTCATTTGCAAAGTACCAACTTAGAA	XM_019069346.2	0	0
AAAGCATTCTTCTCTTTTGCTGGAGGTAAGATGGCAGTGTTGTTGAGGCCTTGAACAGAG	XM_019069359.2	0	0
CTATGTAGACACAACATGGTTCAACACACACAGAGTTGTTGCTGTGTTCCAAACCCAGTT	XM_019069368.2	0	0
GTGTGTGATGATTGAGTTTGGACTGGTTTCTTGAGATCAGTACATGTGAGTTTCACTGGA	XM_019069383.2	0	0
GCCTTAAACTTGGCTCCGTTTGTTGTTGCAATGATGGGGAAAGCTTTACCTTTTAAAACG	XM_019069375.2	0	0
CCACTGTAATATTATGTAATGTAAATACCTGTAGGTGCTGACATAGACTTGTGGTACATA	XM_019069376.2	0	0
CTGTGTTTAGCGTTTGGAAGCAACAAAAAATATTTTTGGCTCCATGGTTTTGTTTTTCTC	XM_019069377.2	0	0
CATCAGAGACATTAATATTTCCTTACACACACAAACACAGGTACACAAGATGAGTCAAAA	XM_019069389.2	0	0
GCTGTTGTCTATGTCTAATGTAACTGACAGAATTAAAGGGATACTCCACCCCAAAAATGA	XM_019069392.2	0	0
GTTCTGCTATATTTCTGTAGAGACAGTAGTGTGAAATCCTTAACCAATACATTTCAGACA	XM_019069396.2	0	0
GGCATCGCTTCATATGCCTCCTATCCGATTATGTAACTGAAATCTACAGTATGAATATAG	XM_019069406.2	0	0
GCGGATCAGAGTTCGTTAGATTTCCAGTCTTTTTTCCCCTCCCTAGTTATTTGTTTGTTT	XM_019069412.2	0	0
GTAACAGATGGCTAAATAGGTGTTTTGCAGGTGTTCATTTACATAGGTCATTTTAACCAA	XM_019069415.2	0	0
GGATCAGTGTTAGTTTGATTTCCAGTCTGTTTCCCCTCCATAGTTATTTGTTTGTTTTGT	XM_019069416.2	0	0
GCAGAATGAAATGTCTCACGAAACAGGACACAATGTGATGAAAATGTGATTGAATGTTTT	XM_019069425.2	0	0
TTGCATAGGCTACAAGATTTAATCCAAAGGATGCATAGGCCTATTGTGTAAATATTGTAC	XM_019069428.2	0	0
ACACTGAAGACCAAGACCAAGATTTTTACTGGAGTATTGCTGGAGTTTTTGTGTTATTTT	XM_019069431.2	0	0
GGAACTTTCCAGCGCAAACCAGTGTTCTGTTTTATCTCAGTCTATTGTTTATATATTAAC	XM_019069432.2	0	0
GATGAAAGTCACATTCTTCAGACCGGTCCAATCATAGAAGACACATAATTAGTTTATGTT	XM_019069434.2	0	0
AGTCACTGGCTGACAGTCTAATGCTGTAGCCTTTTGTTAAATAGAGGAGAAATTTTAATA	XM_019069439.2	0	0
CGACAGAATGACAGGCTACAAAGCTGTGTTGATTTTACATTAGTTCTAGATTATGAATTG	XM_019069441.2	0	0
GCTGTTCAGATGGGATTTGTCTGTAAGTGTCCGTTTTTGAATAAACAAAGTGCAACACTA	XM_019069480.2	0	0
CACACTGGTTGAATTGGCGGCAATGTAGGAAGCGAAACTTGACAAATTAAAATCCAATCA	XM_019069445.2	0	0
TTGGCTTGTTTTACTTAGTTGGCACTCTCCGATATGTAGTTCTCATTTCTTTAGTTCTGG	XM_019069475.2	0	0
TGTTTTGCTTTTGTTGTTAGATTGCAACGAAATATTCTGTAGTCCATGGTGTGACAGTTA	XM_019069476.2	0	0
GAGAAAAGACACTGTTACTGAGCTGCTGGATGATCAAATCAGTTTATTGTTTACAGTTTG	XM_019069481.2	0	0
CCCTCAGGAGAAAGGAAAGTAGTTGTGTTATTACAAATTTCATACATACAGAATACACTG	XM_019069485.2	0	0
AGCAAAAATGAAAAAAGAAAAACAAAGAGTCCAGGGTCATATTGTTGCTGGATTCCTCCT	XM_019069490.2	0	0
TCATGTGTTGGCCTGTTGTTAGTGTGATTAAGATTATTTTGCCCTTCCTTGTTTTTATCA	XM_019069495.2	0	0
TCACTTCACGTCTACAATCCGTTGTTGTATACGCTAAGCACTTTTAGTTAAAAGTCCACA	XM_019069499.2	0	0
CCAAAACTCAGAGACCTCCTTCTTAGGACTTGATTATCTATGGATGTTAATTTGACGGTT	XM_019069500.2	0	0
TGTTCTCTTAGCTGGTAACTGTGAAAATACCATTACAAAAATTAAAGGGATAGTTCACCC	XM_019069501.2	0	0
GTGTGTGTTATTGTTAACACTTTTGATTCTCATGCACTTTAACAAGGGTGAAAAGATCAG	XM_019069503.2	0	0
GCCATTCCATTATGTGTGTTTTATTGTTGATACTTTGGATTGACTCGTGCACTTTAACAA	XM_019069504.2	0	0
ATCTCCTTGTGATTTGGTGAATGGCCATGTGCTGAATTCTGTGTCCATATTGTTTGTGGT	XM_019069506.2	0	0
GATTGTGACTTGGTGAATGGCTTGTGCTTGTTTCTGTGTCCATATTGTTTGTGGTTTTTG	XM_019069507.2	0	0
GAACCTTTCTGAATACCATCCACAAGCCAACAACGCTTTTTGTTCTTCATAATCTAAAGT	XM_019069509.2	0	0
TGTGCTGTACACTTGATATTATCACATGTGATGAACAACGTAAAATATGTGAATGGAGAG	XM_019069512.2	0	0
CCTCCCAGTGGAGCATTTGTACTAATAGTTGTTGTTTGAAAGCACAAGTTGAATAAATTA	XM_019069541.2	0	0
CCAGACATGATCCAGAGATGTTTGGACATTAATGATTCACAATAACTAAAAGGTTTTTCC	XM_019069557.2	0	0
GAACACTCATGTTGTTTAGAAACATGTACATAATACGTGTTTTCAAACCAAGATTCCCCT	XM_019069548.2	0	0
AATGTTGGATGGTCTTTATGCTGTATGTCTGTTATGAATGTGACAGTCTTTGGTTTACAA	XM_019069550.2	0	0
CGAGAATCCACGAAATGCACCAAAATAATCATTAGTGACAGCCCTGATTTTAATGTATTT	XM_019069556.2	0	0
GTTATTGTGACTGTGCAAAGCGATGACGGTTTTCTTGGAGTGCGATTATTGCTCTTTTTT	XM_019069559.2	0	0
CCAGATTTCTGTCTCAGTGCTTTCGTTTCCCTGGTTACCACATGTTCTTATTATTAATGT	XM_019069560.2	0	0
TAAATACATCAGTGGCATTTTCAAGCGCACTGCAAAGTCTTAAAAATACATCTCTTCTTG	XM_019069573.2	0	0
GTGTTAGACGAAACCTTTACAGAGCATGATTGATTGTTTAATGCATCAATAAAGGAGAGA	XM_019069586.1	0	0
CGTGTACGATCGCATCAGTAATGCATAAAGTGTAACCAGCAAAAACATCCATTTATCCAT	XM_019069589.2	0	0
GTCTACTATGCCTGCTTAGCTAGGTTCTGGAACTAGGTTAAATTAAAGTTTTGAAATTGA	XM_019069597.2	0	0
AAGTACACATTCCATACTTGATCACTGTTTAAGTATCCACCTTTTTTCTACGTCCCCTGA	XM_019069598.2	0	0
ACCATAAACATTAACGTCTGCCTCTTGTTTTATCTGTGTCTGTTTGCTTGTTCGTAATGT	XM_019069600.2	0	0
GAGTTTGGGGTTTGCCATGTCTTTCAAAACAGTGTTTGTATGTCATGTTATGTATCATTG	XM_019069607.2	0	0
AGCCAAATGACTGATTCATATCTGCTAATCCCAGACACCCAATTTTTTCTGTCATACCAG	XM_019069608.2	0	0
GGGTATGGTAGTTAGATATAGCAATGTGGGCCATTTCAGTAGCTCATTCTTTTCCATTGT	XM_019069628.2	0	0
ACTTCATCTGGTCTGAGTTTGGATTTTGCCATGTCTTTCAAACCAAGTGTTTTTTGTTTT	XM_019069638.2	0	0
GAGAAACATGTTTGATAAATGTTATACACACACATATGAGTGCCTAATTTGGTGTTCGGT	XM_019069639.2	0	0
GAGTTGGGTAAGTTCACAGCTAGATCTGATGGAAGACTAAACTATTAATAATCACAATAC	XM_019069645.2	0	0
ATTTTACCTTCTGGAGAAGCTGACGGATACCCGTAGGACACATCGAGTATGTTTAAAAAA	XM_019069648.2	0	0
ACAGAATTGCAGTTTGTTTGTTTTGCATTCAGAATGAGCCAGACTTAAAAGGGATAGTTC	XM_019069654.2	0	0
GCTCAGCAGATAAGATGTCAAATGCATTATTCATTTAACATACGCCATCAGAAAAACTTG	XM_019069662.2	0	0
TGTGTTTCCACGGCGTGAAAGGTCATACAAATTTATAAATGAACCGCTTGTTTCAAAATC	XM_019069663.2	0	0
TTTTAACTGTGAAGCCTTTGGATTTGAGAACGATGTAACTGGTGTCTGTGTCAATCTGAA	XM_019069665.2	0	0
TAAAGGGACAGTACACCCAAAATGAAAATGTACCCACTCTCATGTCGTTTAGATGCTGTA	XM_019069675.2	0	0
TCTAAGAGACCCAAGAAAAAGAAAATCAGTACACTGACTCTGACTACCACTGGAGGTGGA	XM_019069687.2	0	0
ACCCTGCTTAATGATATGGCTCATATGTCTGTAGGCTGAATAAAATTCATTCCAGTAAAA	XM_019069691.2	0	0
TACCCGAAACCGTCATAATTCATCTTTTGCATTGATGCTACAAATGAGATGCTACTATTT	XM_019069701.2	0	0
CCTATCATATGCAATGACATTATTGGATACATCTGATGTGTTTATGAAAATGGACTGGAG	XM_019069707.2	0	0
GCTGTTCTAGACTACTTAGCAAATTTTCTTAGCTATCAAAGTGTTTTTGTACGGGTTTAC	XM_019069736.2	0	0
GTATGAACTCCTATTTCCAGATTGCAAGACTTAAATGACAATGACTAGGTCTTTGTGTTT	XM_019069738.2	0	0
TTTTTATGTGGCTGATACTAGCATGACCACACAGGTTGAGGTTTGAAGGCCAGGTCAGAT	XM_019069739.2	0	0
TTGAGAATGTATGTACGGTATACTGTCCACGTCCAGAAAGGTAATAAAAACATCTTCAAA	XM_019069742.2	0	0
AAGAAGATCAAGTGGTTGAGTGGTCATTGCTGGCATTGTTCATCCGCATGTTAAAGCAGG	XM_019069744.2	0	0
CCTGCTACCCGCCTGTTTATTATTTGTTGTAAATTTAAGAAGCTGCACTGAATAAAATGT	XM_019069746.2	0	0
AGCCAGAAACAGTGTGGTCAAGTATGTTTTTCTACGTATGGTAAAGGGTGTACACATAAA	XM_019069750.2	0	0
GCTGTGAAGGTCACAGATGTTCAAGCCCAAATAGAGCAGACGATACAGAATACAATACAC	XM_019069810.2	0	0
GTTTGTCTGCAGACTACTGTATGTTTCTAGTATGAGTGTAATATGTACAACCTTATACAG	XM_019069751.2	0	0
TCAGTACTGTCTACTAATGTACTAGATGGGCATTTCTGACGCAGAAGGAGATTGCAGATG	XM_019069779.2	0	0
GGGTGAAGATGCCACTCATTTCGCTATTGGAAATACTTGGTTAAAATGGAAGAAAACTGA	XM_019069797.2	0	0
CAGATCCAGAAGAGATGAACAAGAGAGACACCGATGATGGATCAATAATGAATGGATCAA	XM_019069829.2	0	0
CAGACCTCTGTACAGAACTTTGTCTTTTTCCAAGAAGGAAATAAAATCAGCTGGAACTGA	XM_019069830.2	0	0
CACCACCCCAAGGACAATGCGCACATCAAGCATGAATTTAATATATTTTTAGTGTTATTT	XM_019069838.2	0	0
CCAAGCTCCATTTGTTTTAAAAACAGTACATGCACACTTTTTGAACAGAACATTGCACAA	XM_019069839.2	0	0
TCAGAGTTGAACTTTTGACCGTTGTTTTTTGCCTAGATATGTGTGGTTTCTGACCGTTTT	XM_019069842.2	0	0
TGTTGTCTGTTTCCATAAGAAGTTTTACACTGCACTTAAGGGTTTCCCTTATGTTTTGTG	XM_019069843.2	0	0
CGGTTAAGCTGTTTTGATAAGGATGTGTTCTAATGAATTTTGAAAAATGCGGTGGTGTAT	XM_019069864.2	0	0
GAGTTCCCATTACTTCCACTGGGCTGCAGTGTTGAGCAAATAAAGAATAATATCTCTGTT	XM_019069874.2	0	0
TCTGGTACTCCTCCACAGCCTGATCCATCTTGTATTTTGCTAAGTGAAGGAAAGTGGAGA	XM_019069882.2	0	0
CCTAACACTCTCTGGAACAATGCACAAAAATCATATTGTACATTATATAAGGGCTAAAGC	XM_019069883.2	0	0
GGGAAGATTATGCTGGGCTGAATTTATTACTCTAAAGGAAATATCTGTCTTTTCTTTCTC	XM_019069886.2	0	0
GACAGGGCATATCTTGAGCATTGGAGGTTATATAGACATTCTCTTTCATATATTTTGTTC	XM_019069893.2	0	0
GTCAAATCTGCTGTTTCATAAAATGACCCAAAGGTTGTAGAGATAATTGTAGCTCTGTTT	XM_019069904.2	0	0
CAGGTGCAGTATTCATATTCAGTGATACTTGACTTTATCTAAACTGGAAGAAAGTCTGAA	XM_019069910.2	0	0
AAGTTTATGCTTGCGGTTGCCAGATATCATCCATTTAAACCCCCCACTCACTCAGAGCTT	XM_019069929.2	0	0
ACTGCGTAAACCTGTAACTGCATTTAACAATCTGTGTCACAAGAGAGCTAAAGATTTACA	XM_019069951.2	0	0
GCTTGGGTGTTTGTCCTGTCATACATAAATAACAGCCATAACATGTCATTAAAACAAGTT	XM_019069933.2	0	0
CGGACACTGGATTTCAATAGGAGGACTTTGGTTTTATATGCTTTGTTTTCTTTATGAACA	XM_019069934.2	0	0
AGCTGATGTATTGATGAGAAGAATTACAGTAGTCGACACCCCAACTTTCTCAAATTCCCA	XM_019069946.2	0	0
GGGACTGATGGAAATTAGGATACACTGTTCTTGGTTTAGTCACTGAATGATTAAATAAGA	XM_019069953.2	0	0
ATGCATTGTGGGATACTTTCCCAAAGCATTATACTGTACACTTGAGCTACTAAATTTGAC	XM_019069960.2	0	0
GCTTATTAATGTATCTAAAGTGCATATTGCCTGCTTGCTTGGTATGTGGTTAATAAAGAC	XM_019069961.2	0	0
GGACCAATCCTTAGGAAGAGACTTTCACTCTACAACAACAAAAATTATTTCTTACATCAG	XM_019069964.2	0	0
TTTGATTTTAAGTCTAATAAAACCTAACCTCATCGGGAATCTGGCTGTGGAGGGGCGGTT	XM_019069966.2	0	0
CACGTGTGCAGACACACAAAAACAATAACGGTCTCCCATGTAATATTTTGCAATATGTAA	XM_019069969.2	0	0
CCATGTGAAATGCAAATGCTAATATGCCTGGTGATGAATTATGAACAAGTCTGTTTGTTT	XM_019069973.2	0	0
AAGGTTAGCTTTGAAAATGTATGGTGGATTCATAACAAGAGTGGACCAGGTTTATTGTAG	XM_019069979.2	0	0
AGTATAGGAAAATTGTGGAGGAAATGGAGACTTTGTCTTTGCCTGGTCCGAGTGTCAGTA	XM_019069980.2	0	0
AGGCAAATACACTATAAAACACTCATAAAGGTCCTCTTCATCTTCCTCCAGTCTCCATTT	XM_019069982.2	0	0
AGAGAAAGCTTGTGAATTCAAGTTTCCTGTGGAATGGGGCTTTTAATGTATTGTGGGGGG	XM_019069984.2	0	0
GTTTCCAGTGGAATGGGGCTTTAATGTATTGTGGGGGATAAAAAGTGATAAAAATCAAAA	XM_019069985.2	0	0
GTTTCTGTTCGGTTCACAGTGGAAATATCATATTCTGTTATAAAGTTGATTTTGCATGGC	XM_019069988.2	0	0
TTGGGTCTTCATGACTTCCAGACTTACTTTGTCAAGAGTTATTTGACCAAAACTTTTCCT	XM_019070013.2	0	0
CATGACATCTGACGTATTTTGATCCATTGGCGACTAATTTATCTCGCATTCTTCCCTTCT	XM_019069991.2	0	0
TAGCACACTTTCCCACACCACAGAGTGCACTTTTAAAGATGTTTTTCTTCTTAAAACAGT	XM_019069992.2	0	0
CAATCAAATCAGGGAGTATACGATGAAAAAGATGGACACTTGTTTTTGCTAAAGTGAATC	XM_019069999.2	0	0
ATGGCTTGAACATGGCTTTCCAGTGAACATGGATGGTGAACAGGGTCTATCGAGGATTAA	XM_019070017.2	0	0
GCACTTCATTCCTCCAGATCTATAAAAGCATGGACTACAAATGTTTTTGATCCATTTTGA	XM_019070022.2	0	0
ATGGATGACGGAAAACTGTCTCCTAGTGTGCAAACACTGAAGAATGAGTTGATGTAGAGC	XM_019070024.2	0	0
CACCACATCTTCTGTGTTTTGTATTGTAAAGATATGCATTGTTAACATTCTAGCCAGAGA	XM_019070032.2	0	0
GCCCTTTGACAAGTGCATTGTAATCACCAAATATCTCATCTTATTAAAGGTTAAAAACCC	XM_019070035.2	0	0
GGTGGCGCAGAAATTACACACTTCACCTTTAATTATAAAGCCATGTCATTCTTAAACATT	XM_019070042.2	0	0
CCCTTTATTGTATTATGCAGGTTGGTGGTTTTCTCATGGCAGGTCTCGCATACATTTTTT	XM_019070053.2	0	0
TGATCCCCTGATAACAACCAATAAAACTGTGATAATACACCTCTCATCAAGGTATCTGAA	XM_019070057.2	0	0
CTTTTCAGCTGACGTCATCTGGGTCACACGGGCAGAGAAAAAATAAATCAATTTATATCC	XM_019070061.2	0	0
GACCAAATGTGGGTCAAATTTCTAAGGCCTGTTAATTATCAATGTGACTAAAACTTTTGC	XM_019070073.2	0	0
TGCTCTGTTCTCGATCAAATGTAAATGTAACTTGTACAGTTTGCTAATGGATTTCTGATG	XM_019070082.2	0	0
CAAACCGTTTCGTGTCAAAAGTGTTGCATTTGTGCTTAAAACAACGACCGTATATAAATA	XM_019070083.2	0	0
GAAGATTTCTGGTGTGGGGGAGACCCACACCCCTCCCAAAAATTCTCTGTAAAAAGATAA	XM_019070084.2	0	0
CAAGTTCCCCTGTACAAGGATTCACATCTACAGCCACAATAAATTGTTCAGTAAATACAT	XM_019070085.2	0	0
CTTACATGTAAATGAGAAGGTACAAGATTTAGTCTCTGTTGCTTCTAAAGACATAAAGGC	XM_019070099.2	0	0
GCTCTTGTATTTCAAGATAGTTCAAGAAGCCGACAATAGCCCAAGTATATATGATCATAA	XM_019070087.2	0	0
AGAGTCTTCATAAGCAAAACACACAAAAGAAATGATAGCAGTGTATAGAGAAGCACTTTG	XM_019070089.2	0	0
CCTCAGAGAACAAGGACTTTCAGACAGTGCTACTGTACTATATTGTAAAATTGATTTCTT	XM_019070093.2	0	0
TAAAAAGATGCCAGTGAGTTTCTTTATCAAATAGACACAAGCAGGCTTGTAAACCTGTTC	XM_019070107.2	0	0
GTCCATTGCTTGCACAATGTGTCTGACTTTGTAATTGTGAAATAAAAACACATGATGATG	XM_019070108.2	0	0
GTGTGTTTCACTTCCCAGAGCTTGAACTGGGGGTGTTGATCTTCTGTGACTGTTTTATCT	XM_019070115.2	0	0
GGTGATGAACCGTGGTGTTTTGTATAGCAGAATATTACCTAAATAATTTACTTTTCGCTG	XM_019070118.2	0	0
GACATTTATGGCTGTGTAAAGCATTGATAACTTATACTCAGTATTTCAGTATCAGTAGCG	XM_019070128.2	0	0
GGAATACTATTGGTCAGCAAGGATGCATTAAACTGATCAGAATTGTCAGTAAAGACATTT	XM_019070130.2	0	0
ATTTTTCCAAAGGGGTAGATGATAGTGTGTGTGCGTGTTTGTATGTTGCGATTTCGGGTT	XM_019070131.2	0	0
GTAATAATGCTCTTCATGACTGCAGCTTAACTGTATGGAAGTATAATAACAGATTCAGAG	XM_019070136.2	0	0
CGTTCCAAATGGTGTTTTTCGGTTCCTCAAAGAACCTTTCAGCTTAAAGTTCTTAAAACT	XM_019070144.2	0	0
GGAATTATGGGGTCTGTGGGTTGATGATGGTTTACCACAAAAATAGTGTGTTCAGCACTG	XM_019070145.2	0	0
GTTGTTTTCAGTGGGTATCATATTGTTTTGTTAGTGTGTTAACTAAGAGCGGGAAATTTG	XM_019070157.2	0	0
CGGCTTTTAGCCAATAAAGGAACCTGAAGTCCTAATCTACTTGAAGAAAATCACTTTAAT	XM_019070201.2	0	0
TCATTAAAGTGGTCGAAATCAAGTCCTGAACAACAGATGAAGGCAACTGATGGAAGAGAG	XM_019070188.2	0	0
ACAAGTAGATGCTTTGCTTTGAGAACAGGTCAGTTTAAAAGTGATGAACAGTTCGTTCAG	XM_019070190.2	0	0
AGTGATGTCAGGTGTGTTTTACATTGTTAATGAGATAGATGGGGTTGAAGGCCTAATAAA	XM_019070196.2	0	0
CTTCACTAAAATGCCTTGCAGGAAACAACTTGGAGAATATACACAAGGAATTTGTTCAAA	XM_019070211.2	0	0
AACAATATCATGGAGAAATATTGTGTGTTCCGCAGACTTTGTCAATAAACCCAACGAAAC	XM_019070212.2	0	0
GGTACTGAGTTACCACAAAGACTGTGTATTATGTTTCAGCATAACAACATTACCAAGATT	XM_019070215.2	0	0
ATGATCTTCAGAAATCATTAATGAGCACTGTGAACGTTGCCTCGGTTGTCAACCAAAAAA	XM_019070237.2	0	0
GTTTCTTTCTTTCTGTGGCTCGATGGAACATCCCATAATAAATCTGAGTCTTGAGCCGGA	XM_019070241.2	0	0
GGAGGAATAAGCGAGGAAGTCAAGACTTGGAACATCAAAGAAAAACAAACTCAGTTATCT	XM_019070252.2	0	0
CTTTATAGGGAGAATGGGATAGGAAATAGTGAATTATGCACAGTTATGACTGCTCATTTT	XM_019070278.2	0	0
CCGTAAACTGTTTTGAAACAATGTGTATGGTTGGTCAAAAGTGCTATGTAAATGAAACTG	XM_019070282.2	0	0
TTATGTCTCTTTATGGGAACACTGGATAGAAAGCGTCAGCTGTGCTCGTGTTCTGCTTCT	XM_019070283.2	0	0
CCTCATAATGTTTCTGTGACACCTGTTTACCAATTTGTTATTGAAGCACGCTTTGTTAAA	XM_019070284.2	0	0
AGCCTTCGGCAGAAAGACGGACCAGAATAATTGTTGAATTTACACCGTCATTACTTTAAT	XM_019070286.2	0	0
CCATTAAAGAGACCAAAATATTCTGTCCCGCTTACTCCGGTTGTAGATTTTGAATGTATT	XM_019070287.2	0	0
TGGCGAAAGCTGTTTTGAATCACTTTTTTACTTTTATGCTCCGAAGTCAAACAGTCTTGT	XM_019070292.2	0	0
CAGCTGAATAACTGATATGCTTTGAAAATGGAATTGTAGAGTAACATTGCTCAAAATGCC	XM_019070294.2	0	0
GCATCTGGGCTGCTATTCTTTGTAAACTTATTAATATCCCCACTTAATGAAGGTTAAATG	XM_019070330.2	0	0
GGATGTTCTCCTCCTGTATCTACTCACAAAACTGCACAGAGATTCTATTTTGTTAAAGAA	XM_019070311.2	0	0
GAGTCCACACTTGAATAGCAAATGCCTCTAGACCAACATATCTAAACAGTGTATATATAT	XM_019070315.2	0	0
AAGGGTAGACATCAAGATGTAGTACTGCTAAAAGGGATATTCTGTTATCATTTAATCACC	XM_019070326.2	0	0
TGACTGTGAAGCCTATACACTGGTGTAGAGATGCAAATTGTACAGTATTTTCATACTATT	XM_019070331.2	0	0
GATTGGTTGCATTATTTGTCCCGCCAAATATTTAGCTGTAAAACTAATCACCTTACTCAT	XM_019070356.2	0	0
CAATTTTACAGATTGAGATGGAGTCTGAAATTCAACATTAAAGGGATACTCCACCCCAAA	XM_019070365.2	0	0
GGACTGATAATAGATTTTCCTGTTAACTGGTAAAAGTTACTTCTTGCAGCATGTTGTTAG	XM_019070371.2	0	0
TACGTTCCCCGCATCTAAGGGGTGAAAAACAAAATACCTGTAAATATGTAGATGTGTATA	XM_019070382.2	0	0
CAGTTTGATGGGAAGATTTAGGATTTTGTCATTTATCCTTGCTTGTTTGAATAAAAGGGG	XM_019070405.2	0	0
GCACAGGTCAAACAGTTGATTGTACAATCGTCTGTTATTTAACAAAAGATCTCAATACCT	XM_019070409.2	0	0
GAAGGAACTGGCTGTTATTTGAAACATTTTGTCCATCAAAGAAACACCTTGTTTTTTGCT	XM_019070413.2	0	0
TTTAGGACAGTTTATTTGCATCCCCTCTACTGATTCTACCAGTCCACTCTATTTCAGATC	XM_019070422.2	0	0
GGGTAGCTTTAAGCACATTTTGGGGACGGAATGGAAATATGTTTGTTATTGTACTTTTAT	XM_019070433.2	0	0
AACGACAATAAAATCAGTTTGTCGATCAGACAAACAAATCGTCATTTTTGACCGAAACAC	XM_019070436.2	0	0
GGGAGCTATTTATTTGTTGTTTATTTACTCTTGTCAGAAAGACTCCATCAAACGTTGAAC	XM_019070439.2	0	0
TCAGTGTGACCAAGTAAACGGTAATAGTGCAATGTTTTTAAAGCAAGTGCAGTGGGGTTT	XM_019070441.2	0	0
CTTGGTTCAAAATACTGTGACTTCTCAGTACCACATCTAAAAGTACAATACTCAAACAAG	XM_019070442.2	0	0
ATAAGGCTGTCATGTTCTTGGTATGTGGGAAAATGACATGTGGGAAAATTCAGTTTTGGA	XM_019070458.2	0	0
TGTGCCGCAGGCTTGTTTTTACAAAGATTCTTATCTTATATGCTAAAAAGGCCAATGATG	XM_019070450.2	0	0
AGCCCTCTCCTACCTGTTCAGAAGAAAGTGCTAGTTTTTAAACAGCTATTTGTTTTGAAA	XM_019070456.2	0	0
CTGACACTCAAATGTAACTGGAATGAATTAAATAGTCAACTGTAGTGGAATCAATCGACA	XM_019070457.2	0	0
ACAATAAGGACCCTTTTTTGTGGCCTGCAGTACAGTATATATCCTTTCCCTCGAGCAACA	XM_019070479.2	0	0
GTATCATACAGCCAACATTGTCCTCCGCTGACAAAAGGAGAAAGAAAAAATGAAATAAAT	XM_019070489.2	0	0
ATTAAAAAGAATGTGCTGTGCATTAAAAATATCCTCGCCTGGGTTTATTCACACTCGCAC	XM_019070490.2	0	0
TCTACTTTACCAAAGTCTACTGAACAAATCGACGGAAATACGTCACTGGCTGTCGGTGTC	XM_019070491.2	0	0
GGTCATGTTTACAGGGCTCTTTCATACTACTTGTGATGTATTCTAGTCATGCATGACGAA	XM_019070493.2	0	0
TAGGTCATCCATTTTGTGTTTGACAATGAACTGCAGAAGCTCAAAATAAACCTTTTGCTG	XM_019070497.2	0	0
GATGTTGTATTTTTGGAACCCTTGGGTTGAAATCTAAATTGTGTGACTCAAAACCTGTTT	XM_019070509.2	0	0
TGTCTGGAGTTGCGTGTTTTGCAGTTCTTGTTTACATTAAAACACCCAACTTGTGCATTA	XM_019070513.2	0	0
GTAAAGCATTGCCGTCTACGTTTCATTGTATTACTTTTTGACACTGTTATCAATGTGCAT	XM_019070515.2	0	0
TTACCTGTGAGATAATGCAAGATACTGCTACTGCAAGATTATGATGTCACCACAAGCAGC	XM_019070521.2	0	0
TTCTAAAAGGTGAACCACTGGATTTGCAGGGTCATTGAGTTCAGAATAAATGGATTTTTT	XM_019070524.2	0	0
TGTCCTTGGATGTTATCTTGAAAAAGCTTTCCATTGTGATGTGCAATAAAATAGGAAGGG	XM_019070525.2	0	0
CCATGTGGGCAAAAATACAAAGCAGAGCAGTTTGACAAGTTTAGTATAGATTCTTATTCT	XM_019070536.2	0	0
TTATGACTACTGCATGGATGCACTAATAATGGACACAGGACTTGAACACAGGATGCTTAT	XM_019070565.2	0	0
CAGGATACACAGTAATTACTCTGTCTCACCAAAATGAAAGGTACCAGGATTAAATTCATT	XM_019070542.2	0	0
GTGCATTATTAAAGGCCTGAATTCCACTTACAATTACACAGCTGAAAAATGTGGTGTAAT	XM_019070555.2	0	0
GTGTCAAGATTGTACACTGAACAGATGACATCTGAATTGTTGGAGAGATTGATTGAAATA	XM_019070562.2	0	0
CAATGTGCAGAATGTTTTGTAAGAGAGGAGAGCACACAAAAAACCTGATGTTTGTATTTA	XM_019070567.2	0	0
CCAACGGTGTCTTTTACAAGTAGAACTAATATCATACAAAGCTTCTGCAATGTTATTCCT	XM_019070569.2	0	0
GGAGTTGTGTAAATATCTGCTGCATGTATGAATGACATTTGCGCTAAAATCTTTGAGATA	XM_019070574.2	0	0
GCTGCTCTCAATATCGCTCATGATAATCAAACAACAGAAAATGAGAAAATCACTCATTGC	XM_019070584.2	0	0
CACAAGGCAAAAAACTCTGGCTATTATTGACATTAATTATTGGACCCTGTTAATATGCAC	XM_019070585.2	0	0
GGGCCACTCCATTTAAAGAACTGTCTCACTTGAAGTGCTGCATTATTATTTGTTCATTTT	XM_019070588.2	0	0
GCATTCCATTACTTACAATAAGCACAAAAAACCTCACTGTCATTAAACCTCATTCTGTGT	XM_019070607.2	0	0
TATTGACAAACACTGCCATAGCGAACACTGTACACATCTTTGGATGGTCAACAAACTACA	XM_019070611.2	0	0
CAACGAAATGCGTCATTTTCATACAGTTGTCATTTCATTGCCATACACTGATATCAACAT	XM_019070614.2	0	0
CTTCGTGACTGGTGACACTTGATGACATTTGATGTTTGTCGTTGGTTTATAAATAAAACA	XM_019070620.2	0	0
GTGGCTTGATGAAACGGAGTCAGGAATTTTCTCATATAATTGTACCAATACAGTTAAAGA	XM_019070621.2	0	0
TACGTCATACATCTGCAGCATGCTGAAACTACAAAAGGGGAATTTTGTAGTGAATGTATA	XM_019070624.2	0	0
CAAACATCCTATTGTATATATGTAGCAGTAACAAACCTGTAAAAGACTGTATCTGTCTCC	XM_019070625.2	0	0
CAACTCCTCCTCGGCAGAAATCTGAAGACCTCTAAATAAGAAATATTCCTACTGTTATAA	XM_019070639.2	0	0
CCTGCTAGGCCTGAGTTCAAAAGCTTATTTTTATATCAAAGAGCTATTTCTGAGAAAGAA	XM_019070626.2	0	0
CATTTGTAAGTGAAGCGGCTGGCTTTGGTCCTGTTAATAATTAAATCTAATAAAGCTTGA	XM_019070629.2	0	0
TCACACTGTTGGCAATTGTTATCTCCACTTGTGCCTGTGTGAACTGAAATTAAATGCCAT	XM_019070630.2	0	0
GCTGATGTGCTTGTCAGATTCTTGAAACCACAGTTTTCAATAAATCAGGTCAGCATTCAA	XM_019070646.2	0	0
GGCGCTGTCTAGTTATGTCCTGTCAAACGTGTTGTCTAACCAAATAAAGTGGTTTTTAAT	XM_019070648.2	0	0
CTGAGCTCTGTTGTGAAGCAACAGCTCTTAGAAGATGAAGGACTACACACTCTTATGTGA	XM_019070655.2	0	0
GGTCTGTGTGAGCTCAGATTTATGTTTGCAATCTGCATGTCAACTACTATATGTTAATTT	XM_019070676.2	0	0
CAGGCTGATGTATGTTGTAGTTTTAAAGTCTCCTCTTGTATGTTTCAGATTTAACTGCAT	XM_019070681.2	0	0
AGACATGTAAACAGATGTTGAGAGGAAAAGGACACAGAGGTGCTCTATCCAGACAGGACT	XM_019070691.2	0	0
TTATGTGGTAAAGGTGAGCTAAAACACCTAAGGCAGTGATTTTCAAACCGGTCCTGCGAG	XM_019070694.2	0	0
GCACGGCACAGCGGTTATATGTACAGTTATCCATAAATGGATAAATATTAATTCTGCTAT	XM_019070701.2	0	0
GTGTGTGTGTGTGATAAGGTGTTTTCCCTTAATCTATTCTGACTCTTTGTCAAAAGAAAA	XM_019070704.2	0	0
AGTCATCCCAAAGCAGAAAAACATTAACCTGTCTGCCCATTTTGTTTTGTAGCCTTTTTT	XM_019070719.2	0	0
CATGACATTATACACATTCGTGTCCTCATAAACCATATTTTCCAGAAAACAAACACACAC	XM_019070744.2	0	0
CTGATTTGTTTGCGGCAAGATATATACCTTTCCTTACAAAACTGAATCAAGATGTTGTTG	XM_019070746.2	0	0
GAGAGATGTATTAAGTGAGGAAAGGCTAGTTTGGTTGTTTCATAATGCATTAAAGTGATG	XM_019070750.2	0	0
TCCCACAATACTGTTCTCTGTCATGTTTATGGAAATGTATACTGGTATTCCTAAAACTGG	XM_019070751.2	0	0
GTTGTAGGTCAGGGCAGTGCCTTAAGTATGTGAAATCAGACTTATTAATATACAGTGCAC	XM_019070763.2	0	0
CATGGAAATAACTAAAGTAATCAAACTTGTTCATTAGAAGGGGTGTCCCAATACTTTTGG	XM_019070753.2	0	0
CTGGGAGATGCACAGCGACTCTTTTCATTTGTACTAAACATGACACCAATAAACAATGAA	XM_019070759.2	0	0
AATAGATTGTAACTGTATAAGAAATCACAATAATTGCCTTTAGCGAGAGAGCATCTCTCC	XM_019070760.2	0	0
CTACACTGTAAAACACGATAAGTTCAGAAAACGCAAACATTTTGTGGACACTGATTACCT	XM_019070766.2	0	0
GGCAATTATGTCAGTTAACCACATTCTGAGCATATGGTGCCAATGTACACATTAAAATTA	XM_019070768.2	0	0
CGTACAAATAGTGCTGTGGCTGAAATAATCAAACTGGTGCACAATTATTGGAAATTGTAA	XM_019070769.2	0	0
ATGCACAAATATTGTCAAAACCATCTGGTGTGTGGCTAAATTAAATTAACTTCTCTGGGA	XM_019070773.2	0	0
AATCAAACATCAAAACACCAAAGAACTGTAAACTCACTCTGTCATTAACCTCCCGAGACA	XM_019070781.2	0	0
GCAGCTCTCAGACATGAAGTGATCCATCATATGAACATGAAACATTTTATACCGAAATAA	XM_019070797.2	0	0
CTCCTGTACGACCAAATACATGGATTTTGTTTAATGATCGTGTGTGTGTATGTATAACTG	XM_019070799.2	0	0
TGTTGCAGTTTCATGTACATGCCACAATATGGCTTATCAGTCAAAAATGTTTTTGGCAAT	XM_019070809.2	0	0
CACAGGTACTAGACTGCTAAATATTCCTGTAACAAAATGTAACACACTTCTGAAGAACAT	XM_019070813.2	0	0
GGTTTGCTGTTAGTCTAGTATTACAGTCTCTCCTAGCAGCATGTGTATTTCTAATTTAAT	XM_019070815.2	0	0
GAAATAAAGAAGCATTTACTCATAAGGTTTACATGCATGTGTACTCATAAGGGATGCAGT	XM_019070819.2	0	0
CAAACAGCAATCATTCACGCAGTGTACAAACATAGGACTGTTGTTGAAATACTGAATTTT	XM_019070821.2	0	0
TAGACTTGTGTCTTATGATGTAATCAAATTTCTTTGCATCACTGATGTGGGGTAAAACTG	XM_019070824.2	0	0
TCTTGTGCTTCATGTCTGGGGATTTTTGAATTTTTGGTGACTATGTAGTGTTCAGTAAAT	XM_019070868.2	0	0
GCACATTGTGGCTGGTTAATATGGAAGGCCATTTCCGCCACTAAATAATATATATATATA	XM_019070843.2	0	0
TGTCTGTAAACTGAACAGAAGTTGTACTGGTTCTGCCTGGACAGCACAGAGTGTACAATA	XM_019070853.2	0	0
AGACTCTATGACCAAAAAATAAGAGAACTCTTACAAACTGCTCCAGTAACCAAGAAATGA	XM_019070854.2	0	0
CCTGTAATTTAAAGCGAGTGATATACACTACCGTTCATAAGTTTGAGCTTGGTAAGATTT	XM_019070890.2	0	0
ATCCTGTCTTCTTCCCGACAGAAAACGTGCCCTTGATTTGTTACGTTTTTATTTCTTATC	XM_019070918.2	0	0
TGGCGACAAAATCTAGGTTTACATTTCCTTACATATGCGAATAGCCTGTCAACAACAAAA	XM_019070920.2	0	0
GTGGTACAGAAACTGGAATGAAGACCTAATTATTTATAGAGCAAGACAAGTCATTATCAG	XM_019070927.2	0	0
ATTTGTGCAAGCTCTATGATAAGCATTCATCAAAATGCAGCATGACAAACAACAGCAAAG	XM_019070933.2	0	0
GAAACAGTTGTGCTTTGATGTTTATTGTAATTGTTACTGACTCATAAAATGCAGTGTGGG	XM_019070942.2	0	0
ACTCTGTAGGTTATTTAACCCTGTATTACTATAGCTTTGGGAGACATTTGTCTTTTTGAC	XM_019070935.2	0	0
GGCAATTATATAAAGACTGGACAAAGATTTGCAAAAATCAAATCACTGTGCAATCACTGG	XM_019070939.2	0	0
GTCGTACTGGTCGATTTTTACAACTTGATCAACTCATCCAAACATCACACTGTCAATGAA	XM_019070955.2	0	0
GCTGATTGGATTTATTAGACTATTTTCATCAAAATAAAGCTTGTCTGACCTGCAGCTGAA	XM_019070956.2	0	0
AGCTTTATAAAGTCATGCCATACAATTTCCTGGGTGTTAGAATCCGCAGGTATAGGAATC	XM_019070958.2	0	0
AATGGACACATACAGTAGGATATTTACTCGCATGGAGAATGATAGTCTGGATAAAGCTAC	XM_019070960.2	0	0
TTGGGGGGAGATTCCTGTCTATGCTGTATGTTTATTTCTTATGTCTGGATTCCTAAATTT	XM_019070962.2	0	0
TATGGTAGCAACATTTTAGGTTTTACGAATTCAACTTATATGTGTCCCTGCAGCACAGAA	XM_019070983.2	0	0
GACCAGAGCAGCCCTTCACTGCATGCTTTCTAGAAATATAAACTATAAGCTATAAAGAGA	XM_019071018.2	0	0
GTCTGTTTATGAACCAACCCCTAAGTCTCCATGCAAACTCTTCTTCTGGAAGAGCTTCTC	XM_019070992.2	0	0
ACCTAAACGAACTTAGTTCTTGTGGCTCCTTTACAATTTAGTCAAGATATAAAAAGCGGC	XM_019071006.2	0	0
CCATACAACAATTCCTTGACTCACAGGAGTGTCAGAAGTTATCCCACAATTTAAGGTATT	XM_019071017.2	0	0
CAGTGGAGGCACATGTATACTGTAAATACCTAGTATGCCTAGTTTGTTCAAAATGAATAT	XM_019071020.2	0	0
CTCCTGTGGGGAATTTGGCACAGAATTAAAAAATATTAATCCAGTTCTGTATGGGTATCA	XM_019071022.2	0	0
GAAGCAGTTTTTTGTTTTGCTCTCTATGCTTCTGTGTCTAATAAGTCCATTTGTTACGTT	XM_019071029.2	0	0
CAGGACAATGTAAGAGGACACTGTGAAAATATGTTGAGAGAAACTCTCAGCATTATATTT	XM_019071032.2	0	0
GAGTCCTGCTGAAATATCCTATTCGTTTGGTTTTAATAAATATACTGCACTGGAGGTATA	XM_019071035.2	0	0
TTCATGAAGAGAATGAGAGGGAAAAAAGTTAACCTTCAGCTGAAAGCATTTTCATGTTGA	XM_019071045.2	0	0
CATTGGTGTGAAGTACAGTACTGATTTGCGATTACTCATTGTTATGATGTATAACCTACT	XM_019071046.2	0	0
GGGAACCCCTGATGTATAGAAACAACATTGCAACGGAATTTTTACAATACATTTGCTTAT	XM_019071054.2	0	0
TTGTGACTAATCCTTCCAAACAGATACATACACACAAAATCAGCACAAAACATTACTGTC	XM_019071061.2	0	0
GTAACTGCAAACATGTAAACCTCATTATCACCCATTAAAAGTGCTAATGATCACAGCAGA	XM_019071064.2	0	0
GTGTTGCTCACTAAAAACAGCAGGCCTGTTTGTTACAGGATGTGTCTGTATTTTGAGTCA	XM_019071067.2	0	0
CAAAGGCATAAATATAGTACAGCCAAACATATGTTACTAAGCAGACTTACACAATGATGC	XM_019071070.2	0	0
GAGACACTACTGTTCAGGGAGGTGGACATTATTCAACTTAATAAAGTTCTAACTCATTTA	XM_019071072.2	0	0
CCACAGAATAAGACATCGTCTCACAACCGTTGTGGTGTCCAAAGGAATTTAGCATGCTTA	XM_019071075.2	0	0
TGAGAGACCTTTTATTTTAATGTGGACTACACCCTTAACTATTTCAAGTCTAAAAAGCCC	XM_019071085.2	0	0
GCTTGCACCTTCAATCCTCTTTTCTGTCACAAATTTGTGTCTGGGTTGCCTCAATTACCC	XM_019071077.2	0	0
GTGTTGTTGGTCTACCAGTATTGGTTTCCAAATACGAGCACTGAACACATTTTATATTAA	XM_019071079.2	0	0
GACTGACGTTTATGTTTTGCATAAAGGTTGTAGTATGCTACTTCTTTTGTAAAATGACCC	XM_019071082.2	0	0
AGACTGATCAACTTGGTGGATGCTCAAAACATGAAGGAAATGTCACAAAGCAGCTCTGGA	XM_019071094.2	0	0
ACAGTGCAATCAGTTTGGACATCGCACAGTGATCATTCAATAAATGGACAACTAAACAAA	XM_019071097.2	0	0
CTGAATTTTCCAAGGAAATCATAATCATCCCCTCTCAAACAACCATGTAACTCATGAAAA	XM_019071106.2	0	0
AGTCTAATACAACTTTTACACAACGCTGGGTGCGTGTTTATGTACATGTGTGCTGTAAAT	XM_019071109.2	0	0
CTCTTGTCATACAGAAGCTCTGTTGTTAAATAAAGAAGACAGTGTTTGACAAATTTGCTG	XM_019071110.2	0	0
ATGCTTGCTGCCTTCAAGTCAGTGCGGTTTTAGCATTACTCATATACAATAATAGTTCTT	XM_019071117.2	0	0
CTGACAGGATGTACATAATTGCATTTTGCCCTGATGTGGATTACTTTTTGCATTCTTTAA	XM_019071120.2	0	0
GGGACAAAATGGAACATGAACACAGTGAATTTGTTCATGAATTCATTCTGCCTGTTTTAA	XM_019071125.2	0	0
GACTGTACTGTACATGACACTGTAGATCTGCATAAGGATTAAAGGAATAGTTAATGCAAA	XM_019071129.2	0	0
TGATCAAGTTTAACATGTAACTCTGTAAGCTGTGCATGGGGAATCTGAGTAGGCAAAAAA	XM_019071130.2	0	0
CTTCCTTTCTTTGTGTGAAATAATCAGTCTAAATACAGCTGTTGTGGCACTGCTCATGTT	XM_019071132.2	0	0
TGAAGCTGTTAGTCTGAGAATGGGAAGGGGTTCTTCACTGTAAATACTGTAAATATTTAT	XM_019071133.2	0	0
GTGCATGTTCACAGTTTTCTGTTAACAGTTGATGGTCATATCACATGCAAGTAAAGAAAT	XM_019071150.2	0	0
GTTGTTTAGGGAACAGGCACCATATAGCTTTAAATTAGAGATTTCATCCTAGCTATTTAG	XM_019071190.2	0	0
GGACTGCGTGTTCTTTACACACTCTTATTTCTCAAGTGTCTTTTTACCTTCGTTTTGAAG	XM_019071153.2	0	0
GCAGAGGAGAGTCGCTGGCTGTCATATGTATCATATTTAATACTATTTTATTGCTATTTG	XM_019071182.2	0	0
GATGTCTCTAAAAACCAGATTGAGGAGATGATTCTTGGAACTGGAAGAGCAACCTGAGCC	XM_019071183.2	0	0
CCTCATAGCATGATAATCATGACTTTTAATAAGAGGAAACGGTACACTTTTCATTCACTG	XM_019071202.2	0	0
CTATAGAAGTCTGGCAACTGTACGCAATACATGCTTAATTCTGTTGTCTTAGCAAAAAAT	XM_019071211.2	0	0
GGTGTCTGCAGTTCAAGTTCTAAATAACCCTTTGTGAAAAGGAAGTGCACTTAATTATTG	XM_019071213.2	0	0
GCTGGCGTAATGTTGATGGGAGTTTTTATTGCTAATTAAATCAGTTTGTTGAAAGAGTGT	XM_019071219.2	0	0
CAGTGCTCACTCTTGCTTCATTTTCTCAATATCTCTCTATGAGTAGAAGTTTTGTATCTC	XM_019071222.2	0	0
CTTACTTGGTCAAAGAAAGGCATATAAATGGAGCATACACAAGGCAGTCTCTCCAGACTC	XM_019071251.2	0	0
AGTGAGATAATGTGCCATAGCAATGACAGTTTATTTGGCCTTCCTGTTTTGATATCACTT	XM_019071256.2	0	0
GTACACACAGAAATCGCTTTCAAACCAAGCAGCTTTCCTTTAAATTTCTGCTTGGGAAAA	XM_019071267.2	0	0
GTATATAAAACGAGTTCAAAGCCTAATGTAGACGCTGTTAGTCATTTGTTCTATTTCCTG	XM_019071274.2	0	0
CTTCTTAAAACACGTTCTTGTTGTGCATTTTGCTGGTGCATGTTCTTTCAAATGATTTTC	XM_019071279.2	0	0
GGACTGTACAATATCCCGCTTATGACATGGCTACTCACCAAATAAATAAATATATAGACA	XM_019071291.2	0	0
ATGGACCAGTCACTGCATGGAGAATGAAAAGTGCTAAATAAAAATGCAAGTCATTAAGCT	XM_019071302.2	0	0
GTCAGCACTTTTTAAAAAATGTCCCAAATGACTAATCTTGTTACTTTGGCCGTTTTAAGC	XM_019071313.2	0	0
TACCGCCTTGTGTTGCTTTTAAGTTTTATTTTGGTTGTCTGAATGTTTTCACAGTCTGTG	XM_019071365.2	0	0
CCTTATTATCTTAGAGGGGCTTCAAATAAATGTATTAGGTGAAAGAAGTTTGGCTGACAA	XM_019071329.2	0	0
CCAATGAGTGAAGGTGCCAAAAGAAACTGCAAGCAAAACATTTTTCAAAATCATTCTTGT	XM_019071362.2	0	0
CTGTTTTGTGGAGCACTGTAATTACGAACAAATCGTATCGAAAAATAACGTTCTGAATGT	XM_019071364.2	0	0
AGCGACAACATAGGATGCAAAATGAGATTTGTCTTACAGCTAAATCACGCATCAGATCAA	XM_019071374.2	0	0
GCTTCATTCTCTGCTGAGGTGTGACTGAACATAATAAAACAATAGAAAATGGATGTAACA	XM_019071383.2	0	0
GCCAGAAGACATCTGAATGCTTCTTGAAGTTTTTGCACATTTCACTTAATGTTTAAAGTC	XM_019071384.2	0	0
CCCCATTATGTTTGTTTACAAATGTCAAATGCCAATTAAAGTGAGCTTGCTGCTAAATGA	XM_019071391.2	0	0
CATGCTGCCACTTGCAAAATTCATGATATTAACTGAAACCTTAAGACAAAAAGGTGCTGT	XM_019071392.2	0	0
CAGTTATGAATGGACATGAATTTGAATTACTTTGAATGGAACACAAATGGGTTGTGCTGT	XM_019071394.2	0	0
TGCCTTTTCCTCAGCACTAACAGCCTTTTATTAATGAAGACAATGAGTAGTGTAACCTTT	XM_019071395.2	0	0
AGTGTTGGATGATGGACTGAATGCGGAAATTTGTATAAATCATGTTTTTTGTGCGTGTTA	XM_019071397.2	0	0
CTGTACTGTACAAGTTAAAATCACTTATTGTGACATAAGTAATACACTGAACCTCTGCAC	XM_019071422.2	0	0
CATCACCACACAGGCACATATTGCAAAACTTTTCTAAATGCTGGATTTTTTCTTGTGAAT	XM_019071424.2	0	0
CCTGTTCAACCCCTTAACTGTAACTAGTGATATGTATGTATGCATACAGTAAGAGAATGT	XM_019071428.2	0	0
CCGCTCTAAAATATTGTTTTCCTTGTTTATGTCTTTAACTCTTCGCGAGTGTGCGTTACA	XM_019071429.2	0	0
CTGTTTTGTGGTTTTTGTCAGACTCTCAGAAACACTCATTGCATTTATATTGTGACCTAT	XM_019071434.2	0	0
CAGAATTCCCAGATATTGCCTGAGGTCAGAAAAGATTTGTTTCTACACTTCATTATATAC	XM_019071440.2	0	0
GTTTGTCAGGAGTGTTTGCAGTAACATTTTCTTTGAAGCCAGGACCTATAATGCATTAAA	XM_019071460.2	0	0
CCAGATCAGACCTCCAAAACAGAGCCCTCTTCAACTAATCATTAATCATTAATCATTAAT	XM_019071450.2	0	0
GCAATGAGAGGGACAAAATAAGGTTTCACTCTGTTGCACAAAAATTGGCTTGATATATTT	XM_019071458.2	0	0
TTTGCATCTGAGTTTGTGTACTTGCACATAGTATGTTTCTGACTTAAGTTTGATCAAAGC	XM_019071464.2	0	0
CACCCAATCTCATCACACAGTACCAGTTTATTAATGAATACAAGAATCTCTGATGATACT	XM_019071466.2	0	0
GATTCACAGTGATGCCTGTCTTTCAGCTCAATTTATTAGGTCTTGCAAAAATAAAATCCT	XM_019071470.2	0	0
TGCCACATTTTCAAAAACTGACATGCAAATACTGCACAGACACACTGAATCACAGATGTT	XM_019071473.2	0	0
TGTGGGCGCTCACACAGAGGACTAGTTTATCATATATTGTATAAAATTAACAGTATCATC	XM_019071481.2	0	0
TACTAACTGCTCTGATGTGCTTGCCTTGTAATGATGCTTCTAAAGTGTATCATTATTTGA	XM_019071506.2	0	0
CGTCTCAAACCCACATGCTGTTAATACTGAAGCCTGTTTGGCCACAAGAGTAAAAAATAA	XM_019071512.2	0	0
TTTACTATTGAACGACTAAAATGACTCCTTTTTCTGTGCAGGGCTGCTTCTGGCAAAAAA	XM_019071514.2	0	0
CAGAAAACCACTAATTGTGTCCAAACAGCAAAGCATTAACTCATTTTGTGTGTTTTTACC	XM_019071545.2	0	0
ATCTGGTGGCACACATGTCCCTTTCCAAATAAAAATGACCAAAGCCAAGGCTAAACTCTG	XM_019071552.2	0	0
CCACGTCCATTCACACTACACACAAAGCACATTGTATTATTTCTGATGTTTCAGTTAATA	XM_019071554.2	0	0
GCCAGTCCTGGTCTAATCTGCCCTGTTTATTCTATTAATTATAAAATGGCACAATTAATC	XM_019071555.1	0	0
CGCAAGGGTTTATGAGAGACACAAGATCATTGTATACTGTTTGGTATTTCATACAATAAG	XM_019071556.2	0	0
CCAGACCTTTTATTGGTAGTGCATGATGTTAAGTTTTATGGACAGTTTATTGTCTACCAA	XM_019071558.2	0	0
GAGTTCTGCTTTTGCAAACACTGCCTTATGGTATATCTTAATGTTTTTCTGGTGGAATAA	XM_019071570.2	0	0
CCCTATCCTACCTTTCATCCTATAGCAGGAAAATACAACACTAAAAATAAGATATAGAGG	XM_019071561.2	0	0
CGTCGCGAACCAGACTTGAAAAGCATTCTTTTGTCTTTCCCAATTAGCAGAATTTGGTAT	XM_019071564.2	0	0
GCTGTCGGTTTGATCTGTGTCTTGCATAAATCTTTTTATCAGTGTTGTATCATAATGTCT	XM_019071568.2	0	0
TCAGACTCACCTTAGCAGTTTTCCACATACAGTACACTACGTGGACAAAAGTATGTGACC	XM_019071581.2	0	0
CCTGATAAAGGATCTTGTTTAACAACAGAAATCCCCAGAATATTAAAGAGACTCCAGAAT	XM_019071586.2	0	0
TTGGTTTTCCAAACACTATTTTGTTCTGGATTCACAAAGGTTTTGAGGTGGGGGCAGCTC	XM_019071587.2	0	0
GTCCATCACATCAGTTTTCAGATAAAGAGGAAGATGCACGTATAAAGCACTTTTTTAGAT	XM_019071589.2	0	0
TTACATGTTGTTGTCTTATCCTGTGTTTTTTCAGCACAATAAATGGTCTTAAACAGCCCA	XM_019071590.2	0	0
TGGATATTGTAGCATTATCAGCATGTTCTTTCTAATAAAACCCATATGTCATGACCTCGA	XM_019071607.2	0	0
CTTCAGGATGTGGTACACGTGTCTTTTTGCTGTAAAATATTGTTGTGAAATCCACTGTTT	XM_019071621.2	0	0
CTCGGTCACTCCGTTGTAGATGATATTATGATGCATATTCATGTCATATGTTCAGAGTCT	XM_019071660.2	0	0
CACTTTCGGTTCTGGTTCTACATTCAGTTTCTGCATTTGAATCATTGTTTTAATTTAGCG	XM_019071662.2	0	0
GTACATCTGGCAGATTATTACATTCCCTCAATTCTAAAAGGTTTTTTAGCCAAAGAACCA	XM_019071675.2	0	0
GGGTGCTGTCAGAATGAGAGTTCAAGAGTTCAAACATCTATTAAAAACATCAGAATAATC	XM_019071682.2	0	0
TTTGAGTTCACACTGGCAGTGATGTTAAGATGAATTCACATTGATAAAATGCAACATTCC	XM_019071687.2	0	0
GAACACAACAGTCACTTTACCAAAACTTCATTCTAATTGCACCAACAATTCTGTGTTGTA	XM_019071689.2	0	0
TTGCTTTGGCTGGAAACCTCTAAAAGCTCTTTGCACATTTTGTAAAATAATAAGCCTGCA	XM_019071706.2	0	0
GGACACAAGCAAATTTGATGGGTCAGTGTTGAGAAGACTATGATTTGTATTTCAATTCAA	XM_019071690.2	0	0
GTGCACATGGATCTTACAAACCATATCAGTCATGGCAAAATAATGATGACAATGCTAAAT	XM_019071695.2	0	0
GTTGAAGACTTTTTCACTACTTTTTATAGTGCTATCTTCTCAGACGAAAGCACTGTTTCT	XM_019071702.2	0	0
TGAAGGGAATAAATCCCAGCAATTGGATGGTTACAAATGTAAATTTCTTTCTGTACAGTC	XM_019071709.2	0	0
GTGAAGGGAATAAGTCTAAGCGATTGGATGATCACAACTGTAAATTTCTTCTGTTTCATT	XM_019071711.2	0	0
GCTTTGCATTAATGCCTTTGAGGGGAACTACATGCTACACTTGAGTCAGACAGTATATGA	XM_019071713.2	0	0
GGTAGGCCTTGCAATATTTTTGGTTACAGTTCTCTGTATACTTTTACTCTTTTATCAGCT	XM_019071723.2	0	0
TTATTATTAGTGTTATGAAGCATTTGATGGACTTGCATCAATACAGAGACATACCTCCCA	XM_019071725.2	0	0
CGTTGTTTCTGAACCTCTTAGAAATATCCCACCTGGGGGTTAGAAAAATTAAACAGACTC	XM_019071730.2	0	0
GCAGCAAAATAGCTGAGGCATAATGCTACAAAATATTTTCATCTATCCAGTGTTCTCATT	XM_019071751.2	0	0
GTCACACGATAATGTTCTGAATTGCTCATACTTTCTCTGAAATGTCTTTCTGTATTGCTT	XM_019071754.2	0	0
GCTGAGAGCATCCATTAAATGTTTTGAAATCCCATATGAAATTGAAAGCGTTCATTCATG	XM_019071758.2	0	0
GGAGGGTTTAGCTTTTCTGCTGTGTACATACAATCTTAACTGTATTCCAGTTAATGAATT	XM_019071769.2	0	0
CATAGTGAGAAGAGACATTGTGTACATATGTGTTGATATAGTGTGCAAGATGTTTACTGT	XM_019071770.2	0	0
TTTCACCTTTCACACCAAACGTCAGGGCCACAATTGCTACTAGTGTTGACATCCCTGTAT	XM_019071773.2	0	0
CCATAACAAAATACTATGCTGAGCATTGAATAGTGCTTTAAACGTCCACATGAATCAATG	XM_019071785.2	0	0
GGATAGTTCACCCAAAAATGAAAATTCTGTCATTCTGTCCTTACTACCTTTCTGGGCCTT	XM_019071803.2	0	0
GAGCGTAACGAAACATACTTTGCACAGATTGAACTATCGTGCAAATTACTTGTAATTTAC	XM_019071787.2	0	0
CATTCACTGAATGACACATTTTGGCAAAATATGTATCGATATGCTTGTTGGCAGCTTTTA	XM_019071798.2	0	0
GGACCTGGAAATATGCATTGAAATCAGGTCATTTCTCATTTCATGTTGACTTCAAATATG	XM_019071799.2	0	0
CGTAGCAAATTCAATGTTAGGATACATGTACTCAGTTTTTGTATGCACATACGTTTAGTC	XM_019071833.2	0	0
CGTGTCCAGTGTAGACACAGTGTTATTTTTAACTGTTTGTATTAAACTCTGTGTCCTTTT	XM_019071834.2	0	0
CCAGCACAATGGTTGATGAATGGCTTTTACTTTCATATTACCAACACCTTTTGTCATTTA	XM_019071837.2	0	0
GTCAGCATGCCATATTTAAATGTCAACAAGTGACGTTTCCCTTGTGTTTGTAAAAATCTT	XM_019071840.2	0	0
TAAATCCTATGAGGCTTTCACTAACCACTTCAAGGAGCTGTTTGGGTCTGCTACAGGAGA	XM_019071861.1	0	0
GGAAACCTCTTTTAGAGATCCTCTTCTGTCTAATGTTGCATTAAAAGTGTATTCACTCAA	XM_019071868.2	0	0
AGTGCTGACATACTGGAAGGAGAGAAATCTCAATGAAATCGATATTTTTGACTGCTGTAT	XM_019071872.2	0	0
CACTGAATGAACTGATGTATTTACGTAAATGTAAGTCTGCATTTGATACAGAGATCGTCA	XM_019071887.2	0	0
GGATACATTTCAGTGCAACTGCTTTTCGTTTGCTGATCTTAGATTTTCTAATCAACCTTT	XM_019071895.2	0	0
GCAACATTAAATGACCAGTTTTAGCTACTTTCAATTGCAAGCAGTTGGCAACACTGGTCA	XM_019071908.2	0	0
CTTAATACTCAGTCGTTTAACTAAGTTGCTGATGATTGACTTTTCTGATCATGCATGTTG	XM_019071919.2	0	0
TTGCGATTCTGTCCTTGAAACTTGATCAGCATTCATGTCTTCTGATTCCAGCCTTCCAGC	XM_019071930.2	0	0
GCCCCTGAATGTACAGTTTTCCAATTATGATGTTCTTTTATCACATATGCTGTCATGTTT	XM_019071931.2	0	0
GCTTTTGACTCATCAATCAATATATATCATTTATAGCCTGTGTGAAGAATTTGCTGGAGC	XM_019071972.2	0	0
CTTAAGAAGAAAATGGATGAAATTTGGCTTGGATCCTGACCATTTCTTCTTATGTATGTG	XM_019071934.2	0	0
AGTTTTGGGGAAGGGGTTTGCATGAAGACATATGTAGGACAGAAATGGGGAATTATTATA	XM_019071952.2	0	0
CAGTATTACTAACCTCCAAACAGTTCATCAAACATGCAGTTTCATCAGATGTTTTGCATA	XM_019071956.2	0	0
GCCCTGTTCTTGCTTGAATATACATTTTCAGGAATTGAGAACATCTGTAGTTTGATTACA	XM_019071980.2	0	0
CCACATCAATACAACGCTTTATTCTCCATCTGCTTTATTTATCGTTCTTCAGCCAGAAAA	XM_019071986.2	0	0
TCCCCATCGCTGTTGTAACATGTTTTATGAATGCAAACTGACACATCAAATAAATGCATG	XM_019071998.2	0	0
TTTCGGGGGTTTGATTGTATGAGGATATATTTCATGTAAGCGAATAAAGGAATCTTCTTG	XM_019072001.2	0	0
GAGGAAAGATCACTGGAACAGGTCATTTTTCATTGTGATGTTGATAATGCTTGAGTAGTT	XM_019072002.2	0	0
GTACGAACTGTGAATGTTTGCTCTCTTTGTCTCCAAGCTTCATAATGAATATTTTACACT	XM_019072003.2	0	0
TATTGTCTGTATAGGAACAGAGAGCCAGTGTATCATGGTTTAGATGATCAGGATGACCAA	XM_019072004.2	0	0
CACTACCAAACAGTATGTTATCCAGATATATTGTGATATTTAGATGCCCTCTCAAATGAC	XM_019072007.2	0	0
TTTCCTGAAATCACATTTTGAGATGGGTTTCAGTTGGCTTGGGTCAAATATTATCATTGA	XM_019072013.2	0	0
CAAGCTATGCGTGGTATGAACATTCACATCCCTGTGACTTTGTAAAATATGTGTAAATAT	XM_019072022.2	0	0
CTGCATTCTTCACCTCAGAAAATACAGATCACGTGACATCTCTGTTATGTTTGTGTCTAT	XM_019072023.2	0	0
GTGTATTTTTTCTGACCCCGCTGACAGATATTTTCTCTTGCTTTAAGCAAAAACTAACTT	XM_019072033.2	0	0
CAACTGCCAGTGCCTCTGTAATGTGTTAAAAAATACGGCTGCAGGATTTGGGGGAAAAAA	XM_019072059.2	0	0
CAGTGGTTCTTATCATCCGTTTCTGTGCCAATTCAGACTTATTGAATGATGTTTTGTAAA	XM_019072041.2	0	0
TGACTGTCCACATCTGTAAACCTGACTGGTTTAATTGTGACGTTAAATAAATCAGAAGTT	XM_019072054.2	0	0
GCTGTTAAACTAATACAGCCAGCGGATAACGACTATTTTTGCTGGAAATTATCAGTACGG	XM_019072055.2	0	0
CAGATAAATATGCAGAGTTAAGAGTGATAGGAAGATACAGATATTGCTATACTGGGCGCT	XM_019072065.2	0	0
AGCGGCAAGATTCAGACACCTCTTTGCAATCTTACAGGACAATTACTCTGTCAGCAGATG	XM_019072068.2	0	0
GGTTTATTAGCTGTAGCTTATTCATCAGATACTTTTAAAAACCAGCTCTGACTGACTTGT	XM_019072069.2	0	0
GTGTTTCTCTGGTGTCAGTAGCCTCATTTTGTGTCTTTGTTCCCGTGGTAACTGTGTATT	XM_019072075.2	0	0
GTTCTGGTCTCCCCGATTCAAGTGTTCTGATGTCCCGAATTCTAGCAGTGATACTTTTTT	XM_019072076.2	0	0
TCCATATGAAAATCATGGATGTCTGGTCAAAATGTGGGTATCCTGTTCGATATTATTGTA	XM_019072079.2	0	0
CTTGGGGATGACATGAGGATGAGTAAAAGATGACAGAAATGTTTAAACTATCCCTTTAAG	XM_019072080.2	0	0
GTGTTGGCGTTCGGTATGCTCATTTTAATTATTACATTTCAGGGTGTTTTTATCAAAGCA	XM_019072081.2	0	0
GCTGACTCCTTTGTGAGTATTCTGTCAAATGAAGACACTCTAGACTGTTAAAATATTGAA	XM_019072101.2	0	0
GAGCATGCCTTCTAATTGTTCAATGCTGCTTTCCATCAAGTGTTTTTTCTAGAAACAAAA	XM_019072103.2	0	0
CCTACATTACCCAGGAAAAAATGTTTAGCTGTTCAGCAATTCAAGTTTAGTTCAGTAGTT	XM_019072105.2	0	0
ACATGTACACAACATAGGATACTAGATCTGTCACAATAAAAGCAGGTGACTTAAATAGTC	XM_019072107.2	0	0
GCCCTACATAATGGTAATTTCCACACAATATCAGGTCTTGTCTTAAATATGTGGTGAAAA	XM_019072108.2	0	0
TAAAGGCATGCTTCACTTGGCCATTCAGCTTCATTTACAAATAAAGTACACAGTGTTTCC	XM_019072123.2	0	0
GCTGTGACTGGTGCATGCATATTAAGTGAAAGAAAAAAGATTCAGTGTTTTAGCCTAAAA	XM_019072144.2	0	0
CCAGGGGCTCTTGCAAACATTCATCTACATATTTACTATTAATCTAAGGCAAATTGTTCT	XM_019072129.2	0	0
CACAAGGTGGTGTTTTTGTACACTATAAAGCTTTGCACCCAAATAAATACACATGCTAAA	XM_019072132.2	0	0
GTTCATGGGGAAGATGCATGAACTTCGGGAGTAACTGTTCTAATTCAGTTTTACAAAAAA	XM_019072143.2	0	0
CCAGACCGTTTACATAGGCATGATCAAAAGCAGATCTACTCTTTGTTATTTTAAGTTATC	XM_019072145.2	0	0
GGCCTGTTCTGTGGTGGTTTGGTGCAGTTAAACCAATAAAATTTCTCATTTTAAAAAGTT	XM_019072160.2	0	0
GTCAATGAAACGGGTTTGTCTTGTGGAGCATATGCAGTAAGATATTAAAAACTAAATCAG	XM_019072162.2	0	0
GCTCACTTTCTGTGATTGTAGTGATTGAATGGCGTTATAAAGCAGTTATATATGTCCTTA	XM_019072170.2	0	0
AGAGCTTGATTGGCTACTTCAGGGTTGAGATTAAATAGGTACCAAACTTTGTAGGAAGCT	XM_019072172.2	0	0
GCAAAGGAGAAAGCCAATAAAAGAAAAAATGTAAAGGATCTGACTTTTGCACCATCTTGT	XM_019072176.2	0	0
CCCAAAATTGTTTCAGACATTTTGACCTTATGTCTGGATTACTTCAGGAAAAATCTGATG	XM_019072182.2	0	0
GGGCGGGGGAAGAAAACAAAACTGTACATAGCCTATAATTTCTATATATTTATCGAAATG	XM_019072189.2	0	0
GGTTGATCTGACTTAACAGCTGCACCATATGTCAAGATTTAACTTTCTTAAAGGCTAAAT	XM_019072205.2	0	0
CTTTCATAGCTTGCGTCACAAGTCCAATCAATCAAGTGAAATAATGTCTTCAGGTTTTTT	XM_019072209.2	0	0
CAATCACTTTTTCCAAGCCCCTGATCTTTGCAGATGTATGCCCTGTTACATGCATGAATG	XM_019072210.2	0	0
TACGGCCTCGAATGTTTGAGCTGTCTTAATATGAGTCAATCACAGAAAAAGTTTGTTTCT	XM_019072211.2	0	0
GGGAATATTTGCGCTAATATTTGTTTTGCTTTTGTGTACTGCTCAATATTGATCATGCAC	XM_019072216.2	0	0
ATCCGTCAATATGAATGGTTTCATTGTCATTTCTTCCACAGTTTTCTTGTGTGTGCTATT	XM_019072278.2	0	0
GCTTCTCATATGTTTGTTTGGTTGAGAATATCTGATTCCTTTGCTTTAGCATTTACAGTG	XM_019072221.2	0	0
ACCTGCGATTATGAGCAAAAATGTTATTTATAACAGGTTATAATCTGAGAGGGAGCTACT	XM_019072225.2	0	0
ACATCTCCGTGTTTCAGTGGCTGTTTGTTTGTTTGTTTTTTCAAAAACCTTCATGTATTG	XM_019072273.2	0	0
AGACACATTTAGGCAGTTTTCTTGTGCAAAAATGATAATTGGAGTTAAACATGACCCAGA	XM_019072289.2	0	0
CGGACAATGACTAAATGGCCACTGCAGTAAGTATATCTTAAGTTTAATTTAAAGCCTATC	XM_019072303.2	0	0
TAGGAAGCATCAGAGCTCTAAAGGTGGAAAGAAGAAAAAGAAGCAGGTCCTGAAGTTCAC	XM_019072309.2	0	0
CAGCGAACAAGGTGTGTTGCTACACGTGATACAGAATAATTAAAAGCAACTTTTGAAATT	XM_019072313.2	0	0
CATGCATACTCTTAATACGCTTGCTGTAGTAACAGATATATCAAGTACTCAAACAAGGTA	XM_019072316.2	0	0
ACAGTTATATTTTTCTTTATAGTTATCGTTCTTAGTGTGAACAGGCCTCATATTGGCACC	XM_019072334.2	0	0
AGTTGAGTTCACAGTGGAACAGTAGTGAATAGATGGACTTGAGCATGCACAGATGCGACT	XM_019072342.2	0	0
GTTGACTGTGGGACATCTGTGTACTGTTTGTTAATACTTAAAAGAAGCAAAAACAAAGGA	XM_019072346.2	0	0
GCAGTTAGGCGATTGTATATGTAAAATAATTGGCAATGTTTATGCCTAACTTTGGGCTTT	XM_019072369.2	0	0
CCAGCTATTTTGTTATGGCTTCAGAGCTGACAAGGCTTTTTTGTTTGTTTGTTTGTTTTT	XM_019072371.2	0	0
AGTGATTGATGTATCTCTACAGACTGATAATGTGTTTTTGCGCTTTGGATCTCAAACAAT	XM_019072372.2	0	0
ATTTTGAAAAATGTCTGTATCATTCTTCTTGCAGCTGCGCAAGCTCTTTATCAGGTTGCC	XM_019072389.2	0	0
AAACTGAGAAACTATGCAATGAAGTTGACACTGATGTTTTGCATTCATCCCTCTGCAAAT	XM_019072400.2	0	0
CAATTCTGATTCTTCAAGGATTTAGGGGATTTCACAGGGGATTTTAGATGATAAAAATGG	XM_019072401.2	0	0
GTAGTTCTTTGGGACCAAATATGTAAAAGCCAATTAAATATAACTGCCTGCTTTTATCCG	XM_019072439.2	0	0
GAAGGCCAGGATGGACTAGAGAAATATACTACTGCTCTTTCCTCTCCTACAACCCCATTT	XM_019072408.2	0	0
TGTTCAGTGCTTAAAATGCATAACTGTAAACGCATGTTAAAGCACCAGGTTGCTTAATTA	XM_019072410.2	0	0
CCAGTGTCATACAGCTGAACAGTGACCTTAACCTTCATTGGAATATCTGATGCATTTTTT	XM_019072424.2	0	0
GCACACACATAAAATGAGTAAACTCAGTTGTAGATGGATATTTTGGTATGTACTGATGGT	XM_019072451.2	0	0
CTCTTTAGACATACTGTTTTTCACCTAATATATAGTAGGTAAGTATGTGATCTCAGACGC	XM_019072456.2	0	0
CACATGTATCAGATGAGAGTTTGGAAAGGGGTCCTTCACTGTACATAATGTAAATATTTA	XM_019072461.2	0	0
TGATAGCTAAGACTTTGTTCGTGCTTTATTCTTGGCTTGTACTATTGGGTGCTGGTGAAT	XM_019072464.2	0	0
GTGATGCTATTCATTATCTCTTTATTGAAATGTAGAAGGAGTGGCAAATGAAAAGCGTTC	XM_019072476.2	0	0
TGATGAGTAGGAGGCACAGCGTTTGTGAGCAGTTTGAGTTTCAACGGAAAGTTCAACACA	XM_019072487.2	0	0
CATGTGGCACATTATTTCTTACAAAAACACAAAAGACACTTAGCCTGACTATGAAAATGC	XM_019072508.2	0	0
ATTTGTCACGCTCTTTCTCGTTCGCTAGTTTTGCTTGAGGATTAAATCTCTTTCACCTAA	XM_019072526.2	0	0
CTTTATATTATTACACTTTGTCACATGGCAAATCCCCTTAGGGAGCTAAGGTCTGTCTTC	XM_019072528.2	0	0
TGCTCAAATGTTTCTGCAGCTGTTCTGGAGTATGCAAATAAAGCAGCATAATGAAAACAA	XM_019072530.2	0	0
ACTGGGCAAAACTGTGTTTGTCTTTGAATCATTCTGTATTGAGGTTCCTTCATAAAACTG	XM_019072534.2	0	0
TATGCATTGTACAATTGTTTTTCATGAATCCAGCGGATGTGCTTCTTGTGACTGTAATTT	XM_019072540.2	0	0
TTTGCTTCTGGCCAAAATACCAGTCCATAATCCAAAATAATGTTTCCTCCAACAGTCCAC	XM_019072550.2	0	0
TATGATTTTGCAATTGCTTTAGGGGAAGCAAATCAAAATAGAGAGAGGAATGAATGCACA	XM_019072551.2	0	0
GACTTGACTTGACTCATACTACACCGATATGCAACCTAGAGAATATATACATTGTAAAGA	XM_019072557.2	0	0
GAAGAGTCTATGAACTGCGTATCTGACCAATAAACTTGGAAGAAGCAGGAGATGTGAAGC	XM_019072568.2	0	0
CCTCCAGTGAAATCAGGAGTGTTTGTTTTTACAAAGCACATACATTTGAATGTAGTTTTG	XM_019072569.2	0	0
TCTCCAGCTGTTCATCATCTATAAGTATCAACATGACACTATGACACTGTACTTGTTTAT	XM_019072572.2	0	0
CCCTGTATGTTTTGATTAAGCTTGCTGTCAAATTGCCTTTTTCTGACACAATATGAAAAC	XM_019072573.2	0	0
GCATACGGTATTCTACAGTCAGACTTGCATAATCTTTAGTAGATGCGAATAAATTGCTTT	XM_019072575.2	0	0
AATTTCGAGGCAGTGGCCATGCACTTATATTCAGGCTTTCAATAAGCCGACTGATACTGC	XM_019072578.2	0	0
TTGACTAGAAACTTGCATTCTGATGAGTCTCTTTCAGATCATAAACCAATGATTTGAACC	XM_019072593.2	0	0
GTTCCTGCTGCTTTTTTCTGTGAGTGTATGTTACTGCCTTGTATAATCAAATGTACATAA	XM_019072594.2	0	0
CAGAATTATGCTTTATTACTGTATTTGCCCACATTTTTATTGGTGTGGTGTCGGCAAAAA	XM_019072604.2	0	0
TGAATTGAATGAGCCAGTTTCTTCCTTCCATATTGTACAAATAACGAGGTGACCAGTTGT	XM_019072615.2	0	0
GGCTGTTGGCTACATCTCTACAAAAACACACCAGCATTTATTTCTTTTCCCTTTGTTTTT	XM_019072616.2	0	0
GTTGGCAGTCATGTTTGTATGGTTGGGAAATGACTTACAGTGCTGAAATAAAATTTATTC	XM_019072617.2	0	0
TTGTGGTCATTGTTTGGTGCAGATTTTCTCATAACGTGAGACACGATGCGAATTCGGACA	XM_019072625.2	0	0
TGATGTTAATGTTGTTAAAACTGATGCAGTTAGATCTTCCAGAGTTGTTTGGTGCCACTG	XM_019072642.2	0	0
CACTGCTTTTCTCTTTGTGAGGTCAACGTTCAGTTCTTCAGTAAACATAAAGTGAAATCA	XM_019072668.2	0	0
CCTATGGATTACTGAAATGTAGAACAACAGTCTGTGCTTTGTCAGATCTATTTTTCTTCA	XM_019072660.2	0	0
AAACTCAGAAACTGAAATTGCTTGTGGTCTCGTTTAATGATTATGAACCCAAATACGTCC	XM_019072664.2	0	0
TTATTTGACTTCTTCGGTTTTACTGTCAGTCTGAGGAACGCATTTCCGCATCACCGTCGA	XM_019072666.2	0	0
GGGACAAAAGGAAAATCAACACCAACTAAGCGTTGCAATTATTTTACAAATGGAGAATTG	XM_019072678.2	0	0
AACAGCTGTCTGCAGATCTCTCAATGTTAATATATGTTCTGACACAATTGTCATTTGTGA	XM_019072680.2	0	0
GCAGAGGACTGTCATCACAGCTTTTTTGTTGTTGTTGTTGTATTATATCTGCTTAATTTC	XM_019072681.2	0	0
ACACCATGTAAACTAGTAATAGGGTGATTCTGTAACTATGGGCACTTTTTTCATATGTGT	XM_019072684.2	0	0
TGCATCATGCTTACCAAGAAAGAGAGTGGGAAGCTGTTGCACGGATTTTTGCCATTGGAT	XM_019072687.2	0	0
TTAGTCCAGTTATATATGTCAGTTTGGAAGAATGTGAGGTAGATGTAAGGTAAAAGAAGG	XM_019072691.2	0	0
CCACTAGGGTTTAAAAGACCATATTTGTGTCATGGTGTGTATACCGATTTAAAAAGTATG	XM_019072694.2	0	0
ATCATTGTGGTTTTTGAAGAAAAAGAAGAAGAAACAAAACAACGATATCTGGTGCCGAGC	XM_019072695.2	0	0
CTGATGTCAACCTTGCTGAAGTTTTCAGAGACAAATAAACAACCGTGATCTGTATAGTAA	XM_019072703.2	0	0
CGTTCCTCCTTGGACATAATCTATAGCATGAATGTCACATTGTATTCCATTAGAATGTAA	XM_019072709.2	0	0
AAACACACTGGGAATGTCATTAAAGGGGATCATTTCCATATTATGCCCCATTTTACAATC	XM_019072743.2	0	0
TGTCTACAACGTCCTAAGAAAGGTAGGATTCTCCAGATAAACCTGGATATAGAGAAAAAA	XM_019072755.2	0	0
CTGTGTTTGGGCGATAACTGTCCCCAGAAAGTCCACGGTTTTATTCAAGGTTCTTTTTCA	XM_019072757.2	0	0
GATGCTTCATCTGCTTCTCAAATGGCTGGAGACAGTGCAATAAACTGTTATATAAATAAA	XM_019072758.2	0	0
TTTGTAGTAGCCCAGAAGGAACGGTGTCTTTTCTGTTTAAATTGTGCCTGTACAGCTCAT	XM_019072782.2	0	0
AAGTCGAAGACCACATGGGATCAGATCCAATCTTGAAAATGGGTTGTTATTAAGAAAAAA	XM_019072759.2	0	0
CATTTGCCAGCTACTCTATATGCTTAATTGAGTACAGTGTTTCGGAAAGTCCAGGAAAAG	XM_019072779.2	0	0
AAACGTTTTTGGCTTGGTCAAAGGGATTGGATTGATGCATACAGTTGCAATCAAAATTAT	XM_019072781.2	0	0
CTATGGTCTGTTCAACGTGCTTGTATAGTTGCCTAAAATGAAAACAGATTTTTCACAGTT	XM_019072785.2	0	0
GAAGTTCCTGTCTCCATTTCTGTCATATACAGTTGTTTTGTAATGTTCATGTCAGCAAAA	XM_019072791.2	0	0
ATGCTGTTTATAAAGGCCCTTTCACATGACTCACGTCCAGAGAATCAATGTTTGGCTAGT	XM_019072804.2	0	0
CACCAAACTAAAATATCACAAGACATTAGGGATGTAACGATTCACTCAACTCACGATTCG	XM_019072808.2	0	0
ACATGCACAGGTAGATATATTTTTACCTGCAGAACAGAAGTACTCTTAATGCATTGCAAT	XM_019072837.2	0	0
ACCACAGAAATGTGATCACCACTAGCATTGCCCTTCATATTCATGCTAATTCTGATTATC	XM_019072849.2	0	0
TCATGTAAATGACCGGAGATGCGTGTTTCTGTGGTGTGACAATAATGTTTTAATCTGAAT	XM_019072850.2	0	0
TTACTGCACCTTTGTAATGGTATTTAGGTCACAAGTTTGTGATTTACTGATTATTGCCCT	XM_019072856.2	0	0
GTTGGCAACTGCTGTTGTCGATCAAAGCCACAAAATAGGCAAATTGACAACAACAAAAAA	XM_019072864.2	0	0
GTACACCTTTGGACGAAGCCTTTTTATGTGTTTTTTGTTTTCGTGGTTGTTTTGGTTATT	XM_019072873.2	0	0
GATTGTCAGAGGAAGTAATGGCTGTTTAAGTAGTGAAATAAAGCTGCTGTGTACCCATGA	XM_019072878.2	0	0
GATTTATTTTGTGCATTCAAAGCGATTCATAAAACGCAAGCAGTAACACTTTACGTTACG	XM_019072880.2	0	0
GTATTCTGGGTATTTTGTTCAGAACTCTGTGTTTTCTCATTCCCAAAATGCATTGAGAAA	XM_019072896.2	0	0
CTCCTAAGCTCAGTTTTCTTTTTCCGTTCTTGCCTCTTGTTTGTACAGATGTCATTAAAG	XM_019072909.2	0	0
GCAAAGCTTTGTGATTGCAGTTACTAATTCAAATACCACTAATTCAAACTGTAAAGGACC	XM_019072926.2	0	0
GGTGTCTATTTAAGGTGTAATTATCCAATAAATTGGAAATCCTACAATACCCAACTGCCA	XM_019072910.2	0	0
CATGTGGGAAGATACACTTGGGAAATGGAACTAAAGATATATTTGGTTTGGATGAAAAAC	XM_019072911.2	0	0
GATTTCAGTTATATTTTGCAACTCGTGGCCTGGGAATCAAGGAGTAGGATTTTCCATTTC	XM_019072925.2	0	0
AACGGCATGACTAACATCTTACTTGGGTTATCCAGGAAATAAAACTGTATGAATGAACCA	XM_019072927.2	0	0
GCACTTGAATCAGTAGTAAATGCTAAGCCCTAAGTAAACGTCCTGATGTAAAATAATGTA	XM_019072936.2	0	0
GTTTTCATAGAAACGAGCATTTTCCTGGAGCAATTTTCCATTAAACCACCAAAGTACATA	XM_019072956.2	0	0
TGAGCACAACGGTGGAAGTGATGTATATGTGTATTACTATAAAACATCCAATTCAGAGAA	XM_019072957.2	0	0
CCCCTCTCAGAAGATGTTCATTCAAATGTTTAATTGTGTAGAGAAAAAACCAAGCACATA	XM_019072959.2	0	0
GGGGGTCTGCAAAAGAGATATGTTTCAGATAAATAAATTTGCATCAGCTAAATAAATGGC	XM_019072963.2	0	0
TGGGGAAAGGTTTCGCCCAGTCACATGAATTCCTGTTGAAAAGCAAATATAAATTAAAGA	XM_019072967.2	0	0
CAGTAGGAGAACTGACTGAACCAGCAATCTGAAGTTATCTTAAATTCTAAATATGCTTGC	XM_019072969.2	0	0
GCGAAACGAAGATACGATATTTAACAGATTTCTGTTTATCATACAGTATATGGACATGCG	XM_019072980.2	0	0
CCTCAAGTTGGTCCAAACCTGTCTTTATTCTATTGGGCATAAAAGAAGATATTTTGAAGA	XM_019072986.2	0	0
GTGTTTGAGTTTTGTCCTTTGTGATGATTTTTCCGAACCATGTCTTAAACCTATTCTTGT	XM_019073015.2	0	0
GTGTAATAGTGTGAACACATCTCTGCAGCTTTCAACATTATAAGTCTAGGGCTTTTATTT	XM_019073025.2	0	0
TGTTGAATGTACGTTTTAAACGGAAGCTTTGACCATGTTTGGTGTTTTGGTATGACATTT	XM_019073027.2	0	0
GGTGCTCTCTGAATGATCACCTTTGTTACTTTGTACAATAGGAACTTTGAAAATCACGCA	XM_019073050.2	0	0
CGAATGCATCATTCTAAATGAAATATCACCACAGTTTTGACCTTTCATGACTTTTCTTGC	XM_019073088.2	0	0
CTTCTGATTTTCACGATACTGAAGATCAGTGCTGATGAATGTATTTATGAACTCGTTTCA	XM_019073058.2	0	0
GGTTGGTTGGTAAAACTGTATTTTGCAACATGCTGTTCTATATAATGTACTTGAGTCTGA	XM_019073076.2	0	0
GGATCATTGGGTCTAGTTTTGTACTAGGGTACTTGTAGGCCATGAAATAACATTAAAAAA	XM_019073087.2	0	0
GTGAGAATCAAGTGACCACTTGCATCCGTTTTTTGAGTTCAATAAAAAGCTATGTTTGAA	XM_019073089.2	0	0
TTGAGGACACCTTCACTGGGGCTTGCTAAAAACGTGGGAATCTTTCGACATTTTCAAGAG	XM_019073091.2	0	0
GCTCGTCGTGAAGCAGCTTTAGTTGCATGCTTTAATGTATTTATCACTTCTCTTTTACAT	XM_019073092.2	0	0
TGTGTTTTGGGTTTCATCAATTTCAAATTCACACAAATATCCTCAATGCATTGCCAAGAG	XM_019073097.2	0	0
CCCTCTTTTTTGCTATTTTGATCATTGCAAATTGTGAAGAACTATAGTTTAGGACTGTCC	XM_019073122.2	0	0
GGCTATATAAAAGCTAACGTTTGGACAAGTTTTAGACCTGTTCACAAACTTTACTAAAGG	XM_019073127.2	0	0
TAACAAAGTGTGTCTGTGTGTTTTTGTGCCTCTGCTAACTGGCCTTTACCCAGAATCCTT	XM_019073130.2	0	0
CACATGTTGAACAACGTGGCTAAAGTTTGATATGTAATCATTGTTATTGTGAGGATGATC	XM_019073155.2	0	0
TTGCATCCTGAGCAGATGTAATTGTGTTTTAAGAGCAATCTCCCTTAATAATCTTTTGGA	XM_019073157.2	0	0
GGTACATTAATGATTGTAAAAGGTACACTGAACTCTGTTTACAAACGCATCTAAAAGGGA	XM_019073158.2	0	0
GCAATGAGTTAAACTCTTTTTATTTCCATGTAGCCTTCCAGACCAAAGGTCCTGCTGTTT	XM_019073159.2	0	0
GTGGATCAGTGTTCTATGTAAAGATGTGACAGAATGAACTTGTACAGCAAATAAAATCAC	XM_019073160.2	0	0
AACGCTAACATCCTGAGATGATAATAAAGTCCACAGAAGTGCTCTAAGAAATTTCCCGAA	XM_019073169.2	0	0
CATGGGGCCTTCCATTATCATTTTTGCCTTTCTCTGTTTAAAAACAGTTTTCAAATCAAC	XM_019073170.2	0	0
GGACTGATGCGGTGTGTTCAAAGGAAGTTGTAAATGTGAAGTTTACAAGAAATTCTTAAT	XM_019073180.2	0	0
TATTTAGCTAACCTTACACACTCTAGTACAGAACGGCTAGGCTCACCTTCCACACAGATG	XM_019073175.2	0	0
TCTCTCCAATACCATTCCGAAAGTCCAAGGACTTTGTGTGGTTTGATGTGGGTGTGTTTA	XM_019073177.2	0	0
GTGTATAACTTGAGCTTGTGATCGTGCCAAACTTTAACGGAGCAAAATAAAACTGAAACA	XM_019073179.2	0	0
CCTTTTGAGATCCACCAGCAGTGCTTTATAATTGGGACACTTTTTATTATTTTCTGACTT	XM_019073185.2	0	0
CCAATGGGGGATTCTTTGTGTTTCTTTCTTGCCTTGCTTTTTTGATACTCAAAATGTTTA	XM_019073186.2	0	0
AATTTCGGAACAGATTTGGAGAAATTTAGCATTACTTGATCACCAGTGGATGCAACGCGA	XM_019073212.2	0	0
ACAAAAATAATGACTTTATTCAACAATTCCTCTCCTTTGTGTCTCCCCACATCACCATAG	XM_019073214.2	0	0
GCTCGCTGCTGCTGTCTATTTTTTGTTTAAAATTATATAGTTTTCATCAGCTGCTGTTTG	XM_019073245.2	0	0
CGCTGTGCCTTTTAAGTTAAGTTTAAGCATACATTGATTCTGATGATGTACATGCAAATC	XM_019073266.2	0	0
CTGCTGACAAGTCTTTTAGACTATCTTGCCACACTTTTATTGTTTGTTTGTTACTACACA	XM_019073276.2	0	0
GCATTTCAGGAAGAGCACTGAATCACTGAAAATCCAGAGAAATATGTGTAAAGCTATTAT	XM_019073282.2	0	0
GTATCTCACCGTTAGATACAGATATATATTAGTGCTGTCAAACGATTAATCGCATCCAAA	XM_019073313.2	0	0
AATGCCAGGTATTTGTCTACCTGAGACAGTTTCACTGTAATATACTGTACATGAAATACA	XM_019073314.2	0	0
GTTGGTCCTCACTGGGAAGCAAATTAAGGACATATCTTCTATAAATTAATTCTAGCAGAT	XM_019073351.2	0	0
CTGCTTTTATAAGGCACATATGAAAATCCCTGTGTATGGCTCTAAAGTGATGTGTAAAAT	XM_019073354.2	0	0
AATGGGAGAAACTGTCATTCTAAACTGAAGGTGCTGCTATGCTAACAGGTCAATAAAAAA	XM_019073356.2	0	0
CACAATCACTTACCCCCATGTCATTACAAACACGTAAAAATTTGTCTTCAGAACACAATT	XM_019073358.2	0	0
TTTTGTTCCTCAGCTTTCAATAAATCAGCAGTGCGGGGATTTCCCTGGCTTGCATAAGCT	XM_019073426.2	0	0
GGTTCTGTCACATTAAATTAAAATGTGAAAGCAAGGTACAAGGATAAGTTTCGGAGTGAA	XM_019073376.2	0	0
TCATATGTTATTTCTGTTTTTTCTGTGCTGCTGTACAGGCATTAAAGATTGAGATGGAGA	XM_019073381.2	0	0
GCTTTTTTGGCTATAATCACAGTATGTGTAGTTTTCATTGGTCACAGATCTTTAGACGTT	XM_019073397.2	0	0
CTGCTTAGCACTTACAGCACATTTGTGTCTATCACAAATCCCTATTTGTACTTATAAGAA	XM_019073428.2	0	0
CTCAAAGTATAAAAGGGGCATATGGAATACGGCTTGAAATAGCGCTGTGCTCCTTGCTGA	XM_019073437.2	0	0
GGCACCCCTAAGCAACTCAATGTCTGAATAAAATTTCTCAATAAAAGGCAGAGAATTAAA	XM_019073439.2	0	0
CATTAACTGAATATCTGGTTTTGAAAAGCTGCACAGAAATATGTATGTGCATCCTCCAAT	XM_019073450.2	0	0
GACGCGACACTGTATTCGCCAAATGAATGATGATGAAAGTAATAAAATGAAATCAAGCTA	XM_019073458.2	0	0
ACACTTTACTGGTCAAAACACAGTGGCTGCTTTTAACAATTAATCACAGAAAATCACCAT	XM_019073481.2	0	0
ACCCAGTGTAGATGTGGATGGAAGAAATATTGTGGGTTTTGTATACTTGTACTTTTGTAA	XM_019073493.2	0	0
CCTTTATTCAGACTTGGATCTACTCAAATATTTATTTAGGTGCCAGTGAGCCATATTTCA	XM_019073505.2	0	0
GCCTTTATTAATGCCTGTGAACTTTTAATCAAATGAGTTTTCCCTACATGCATTACTAGC	XM_019073506.2	0	0
TTGAATGCCACCTTGCATTATTTGAACTTATCACTTCATATGTGGTGCCTTTATTCAAGC	XM_019073507.2	0	0
GCACACTTTGTCTTTCTTGGCTTCAATCCATTCAGAGTGAAACTTTAGTTTTTCAGAATT	XM_019073526.2	0	0
GGCATTTGCACAAATAAAAGAAAAAGAAAAAGATATTAACCCCACATGCCTGTTGAAGTG	XM_019073512.2	0	0
AAGTGTTATGTTGAAAGTGTTTTCGAGATTACACCTCCCCAAACAACCGCCATTGTCTGG	XM_019073515.2	0	0
CTTGGCATTTAGAGCAGCACATTTTGATGGATGGAGATCACGGCACATATTTCCTTCGCT	XM_019073523.2	0	0
TCCAAAATGTCCTGTTTCTGCTGTCAAGTTTGTCTGTTGTATCATCTTCCTGATTTCTTG	XM_019073544.2	0	0
GATCAGTATTGAAAATCAATCTTCCCAGTCTGTGGTGCTGCTGTTTTGTATGTTTTTTAA	XM_019073547.2	0	0
TCAGTGCTGATTGCATGTTGCTAATTGGTAATTAAAAGGCTTATTATATGCAAGATGGAC	XM_019073557.2	0	0
AAACGCCTGACTAATAAAACTGAATGTCAAACGTTCGTTGGTTAATCATGTGGTGATAAA	XM_019073562.2	0	0
GAGCTGAATGTGGTTTATGTTTTACAATACACATTACTGTCGCACATGCAATCTGTAATG	XM_019073564.2	0	0
GGTTGTGGTGCTATTATTCATTCAGTGTTTTCGGTTTGACATTATTGATTGTGGGTTTTT	XM_019073565.2	0	0
CACTGAAATGTTGAATGGGTACTGTAGTTCCATGTGATTGACTTATTGGAATATCAAGTT	XM_019073566.2	0	0
CAATGTGCTTATATAGGAATGTTGTGATGATGATGATGATGCATACTTTGTCTTGCTTCT	XM_019073578.2	0	0
GTGCTGATTTCATTTATGTGGAAGAAATAATATGGCACTCCCTATGGGATATATTTGCTT	XM_019073579.2	0	0
AACCGATACTTTCATAAAAGAGCCACAAAACTATGGTCGATGACATTAAAGATTGGCTCT	XM_019073581.2	0	0
ACATGGAGTAATTGAAAGAAAAGCGTCATAGAGCGTCGACGATTATTGTGTCATCAGCCT	XM_019073594.2	0	0
GCTGCCTCTCATCTGATTACCAACCATTTAAGTTTGATATTACAGTGTTTATGCCATTTT	XM_019073601.2	0	0
GACACAGAATCTACTGTATGACCGCTGGTGTATGAATGCTATATCTGTAAATAAAAATAG	XM_019073602.2	0	0
CAAGGATTATTTCTACCCCGCATAACCTGGGTTTGTATGGAGTGACATTTAAATAAATTG	XM_019073603.2	0	0
GTCTAGAATATATTTTGTAAAGAGGAAAGCAACAACATGGTTTCAAAACTGGAGGACGCA	XM_019073607.2	0	0
CTCTTCAGCTGTGTGACATTTTGTAAACATTATTCATCAGAATAAAGACTAGAGATGTGC	XM_019073609.2	0	0
TCATTGGCTGCTTTCCCAGAATATCTGAGACTGAATAAGCCACAGTAACCAACCTCATAT	XM_019073660.2	0	0
CAATTAGTCCCTGTGCAGTGAAAAGCTGTGTGTTTGTATCAAACAAATCCATCATTAAGA	XM_019073663.2	0	0
ATTGTTCTTTCTCATAAACATGCTCCTTCTCTTTGCCAAGCTATTTACAACACCACGTCT	XM_019073668.2	0	0
GATGACCCTTTATTTCTGTAGCTGGCCGATGATTGTATTGGATGTACATTTGAAAATATA	XM_019073669.2	0	0
TATTGACCTTTGTCCATCATGCATAGCTATCTCCCGATGTACACCTCATGTAGTGTTAAC	XM_019073680.2	0	0
CTTTGTAGAAATGTGTGTACCAGGGAGACTGTGTTTGAGTTATTGTTATTGTTCATTTTG	XM_019073683.2	0	0
TGGAAAAAAGACGGACTCTTCGATTTCTGCTACAGTTTGCTCTTCAAGACCGGCTATCTT	XM_019073686.2	0	0
GTTGTTTTATGGGCTTATAATACGCTTTGGTTGTTGCTCATACTCATTATTCTCAGTGCT	XM_019073704.2	0	0
TGACTCTCGATGCAGGAGAATATGATGACATTGCATTGCAATAAATACACACTGCAGGAA	XM_019073706.2	0	0
TTAAAACCAGCTGTGTGGATGTATTTGATAGCTGTCTGATGAATACTAGGACTGTACAGA	XM_019073712.2	0	0
GCAGTTCCTTACCACAGAAACTTATTTTAACTCCATTTGTTAAAGGGGTCCTATTATGCT	XM_019073718.2	0	0
CTACAGATAAAGTAAAGCAGTGCCTAGAAGACTGATGGTTACTTGTTCAATGGAATTATT	XM_019073723.2	0	0
TGTTATCTCATGGCATCAAGGTTACGTTAGTAACCAAGGCATTTTCTGTGTAAACTATAC	XM_019073744.2	0	0
GGTGAGAAGCTAATAAATCAAACGGGACATTTCTTGTAATGCTACTGTAAAGTAGTTACA	XM_019073729.2	0	0
TGTGCACTTGTAGCCTCTTATGATCTGTAAAATCCCACTCTGTAAACTTGGAAAAAATAC	XM_019073730.2	0	0
GTGCAATGGCCAGCTATTTCATGCTGAAATAAACTGCTGAATTGATAACAAACAGAAAAA	XM_019073737.2	0	0
AGCTTAGATTCTTGGCTTGATTTTGTACTCAGCTTAAACTGTGTAGATGTCTTATGTATG	XM_019073746.2	0	0
CCAAATCCCAGTTTTTTAATGTCAAAGCTGGGAAACTGTTTAGCTAATATGTTGGAAACC	XM_019073781.2	0	0
GGGAAATTCTAACAGCTGTGAAATTATATTTTATGATGCTGCACTGTAGCTATATGAAGC	XM_019073790.2	0	0
CAACTGAGCATGCTGCCAACAATAAAACAAATTATGTATTGGAGATGAAAGCTGTTCAAA	XM_019073793.2	0	0
GTCGTAGACTGCTGTTCTTTTATCTAAAAAGGTGAAAAGAAAACTTTTCGACCTGTAATG	XM_019073802.2	0	0
CTGTATTTCTCCATCTAGCATACATTATTAGGGTGTTGAGTACTTTTATGAAAGCTCCTT	XM_019073807.2	0	0
GTGCTCACTGAAGTGCTCTGAACTTCTATCCTCTTTTCAACATCCATTGCACATGTTTAT	XM_019073808.2	0	0
TCTTTTAAAATCCCTATTGGAAAAATGAATGGAAAAAATACTTCCGGAACCAACGCAGCT	XM_019073809.2	0	0
GCTTGCAAAAACCAACAGGCCATAAATCAGCATAATTTCAAATTCAATGTGTGAACAGTT	XM_019073815.2	0	0
AAGAGCGATTGGAAACAGATGTATGAGACACTGTTAAATCATCTTAAAAAGATAACGCAC	XM_019073817.2	0	0
GGTATGAAGTGTCTGTAATGTTCATATCTGCTGTGCTGATTGATATTTGTTCTACTGTAT	XM_019073819.2	0	0
TGCAACAGAGTGGTTATTGTACTGCATATAAAGGAATAAAAGGATGCATGGAAACCCAAA	XM_019073830.2	0	0
GAGTGCCTTGGTGCTGATAACCAAAACAAAATACAACACTAACAATGTGCATTTGAATAA	XM_019073832.2	0	0
TGTATTTGTGATGCTTGCTTTATTCTGGCAAAAGTGCCATTAACCTCACTTAATTAGGTC	XM_019073854.2	0	0
ATCTGAAGCGTTTCAGAGAGTTTGTAGAACTTGGACTGTTATTTTTATGCGTTTTCTGCT	XM_019073833.2	0	0
CCACCAGGACATTGTCACCAAGCTGTTTTTATGTAATGCAAATAAATACCACAGAGTCCA	XM_019073845.2	0	0
TTGCTGAAAATGTACCATGCACAGAAGCTGTGTGTTGTGAGAGAAGTGTAAAAGGGGGTG	XM_019073847.2	0	0
GAATCAGTCAGTCTGTACCTTTTGTTTTTCATTTTACAATTGTGTGACGCATTCAAATGC	XM_019073857.2	0	0
TTACCATTGTGCTTTTTCACTCTACATCCAAGTGTTGCAATTTGCAAAATAAAAGTGCAC	XM_019073863.2	0	0
TCTAACTGGACGATTGAGATACTCAGAGTTTTATCAAGTATGCACCAATGATGTTTTCCT	XM_019073868.2	0	0
TTTGAAGTCTGACATTAGCATTGATCTTTGTCACTCTACATCCTACTGTAGCAATTTACA	XM_019073872.2	0	0
GTGACTGACATAAAACCTGTAGACATTACAAAGACCTTTGTTAGTCAAATATCCTGGTTT	XM_019073873.2	0	0
ATTTGTGATGTTAGCTTTATTCTGGCACAAATTCCACTTAGCCTCACTTAATTAGGGCTA	XM_019073897.2	0	0
GTCATTATGGGAGGGAAAAAGACATTCCACATTATACTTTGTAAAGTCTTAACAGATGGT	XM_019073916.2	0	0
GCACCACCCTTTCAAAGGCTGTACATATAATGTTAATAAAAATGTTAAGCCCTCAAAAAG	XM_019073933.2	0	0
GCCTTCTAATGCTTTTTATGGTCCATTGTTGGTACTGTACAGTTTGAATGTATTTCTTTC	XM_019073939.2	0	0
AGAGGTTTTTACAAAACCCTAAATGTTGTCATTGGCACAAGGAACCACAATCTGCAAATA	XM_019073944.2	0	0
GCAGGCTTTAAAACTGACATCCATGCTCACATTTACTGGGTCCTAAATTATCCCGAAGTA	XM_019073957.2	0	0
GAGAGGCTGTTCGAACTATTGTATAAAACCTATACTGTATGTGAAAATTCAGCTATGACA	XM_019073961.2	0	0
AATGCCTCAACTGTTTAATGAGCTAGCATTTACTCTGTTTTGCCCAAAGACTGTATCTAT	XM_019073965.2	0	0
CCGGAGGAGAATGATGAAAATGAATAATGTTTAGTAAGGCATTGTTTTGATGCAACAAAG	XM_019073988.2	0	0
CTATGTAACATTTCTATGTGGAAGTTGAAAGTTTAAGCACTGTTGTACTGTTCACATCAC	XM_019073970.2	0	0
TGATAAAAGTGTCAACCAGAGAGTCGTGTATAACGATGGTAAGAGCGTCAAGCAGAGCTT	XM_019073983.2	0	0
CCTATCCTTTACCTTGAAATGGATTTTCTTACACCATAGAAAGGGAGACAAGTTATTACA	XM_019073986.1	0	0
GACTTTACAGCTGTACTTGCACCATATGTTGAGATCTAACTCTTTCTTAAAGGCTAAATT	XM_019073992.2	0	0
GTGGATTTAATTGTTTGGGTTCAAACCATGGCACAATATGAAGTGTGAGACAAAATCATT	XM_019073993.2	0	0
GATCATTGAATCTGAACGGAGGAATCCAGTTACTTGAGAAGATGGCTGAGAGTTCTGAAG	XM_019074013.2	0	0
TAATACCAGCTGTAAACAGGGCAATGAAGTACTATTTTCTACGTGAGACATATTTGACTC	XM_019074014.2	0	0
TATTGACCGCCATTGTGATCCGCAAAAGAAATAAAGCAACAAAAGGCTTCCGAAACCTTC	XM_019074028.2	0	0
ACCACGCTCACGAGGCAGGTGTTATTCAGTAGGTAAATGTGTTCTACAACCCTTGAAACA	XM_019074035.2	0	0
AGTAATCAGCAGAAAACATTCAAGGGTCTAACTGTACAACTTACTGTGCCTAAACAGATG	XM_019074037.2	0	0
TTCTGTTCGTGTGTTTCTGTTCCTGTATCCACAGCTCAGTTATTATAAAGATTTCATGAC	XM_019074049.2	0	0
CACCAACTTATTGAGTACAAATGACACTCAGAATGTACATTTTGTAATGATGTGTACAGC	XM_019074053.2	0	0
CCGCAGACCTCCAAAACAAACTACAAGCATGTGGACATATATCATTATATGATAATACTT	XM_019074055.2	0	0
GTTTAAACACTGGTATTATTATAGAAGTGCCTCTACAAAAAACCCTCTGGAGCTATCAAT	XM_019074062.2	0	0
CTAGAACATGTTCACGATTAAAACTAACCCTTCTCAGATTCACAAACATTCACGTATTGA	XM_019074069.2	0	0
CCCTTAGAATCGGTGGCTGTGTTAAAATTACATACAATTTTTGTGTCTGTAATGCCATTA	XM_019074074.2	0	0
ATCACACTGGAGAGGTGCCTGTAAATCTGTTATTACAGTAGAGTATTAAAGAGGTGATTT	XM_019074083.2	0	0
ACCCACAAAATGTCTGGGAAAACGGGTGTTTTAATATTTTTTAGATGCGCTGCAGAGAGG	XM_019074098.2	0	0
ATCCTGCTCTGTAAGACACAGTAGTGGTTTTCTAATGTTCTCATTGTATGTATGGAGTAT	XM_019074087.2	0	0
GACGTGGTATGCTGTGATCACGCATCCCAAATAAAGGAAAATAAGTACTAATATATATGT	XM_019074093.2	0	0
ACAGAGGAAAAGAAGCTCTGCCTTAAAAAGAGACTGCTATTTAAGGACTGAATTGTCTTA	XM_019074094.2	0	0
TCTTGGCAGACACTTCCTGAACTGAGCACTGTAGTCTCTTTAAAGCATCATTGTAAAAAA	XM_019074106.2	0	0
GTGCAAAATAATTTTGAATCCATGTATTGCTACACTCACATAGAGGAAAGTGTGTATACG	XM_019074109.2	0	0
ATCATGTCTGTGGTTTAATCCCCTTGACCGTAGCTTTTTATTTCCTGGCATATGAGTCTC	XM_019074111.2	0	0
TGCTGGAGTGTGAGCATTGCAGGCACATCTTTAGTATGGATGGATCAATTCAGCTGTGTT	XM_019074112.2	0	0
AGGCTATGGAGGATTATATCCAGGAGACTCTGCATCAGTGATTTATACAACCCTCCACCT	XM_019074120.2	0	0
ACTGCATTTGTGATAATGCGCTTTGGAAATGCAACTATGTATACAGTGTATGAACTGATG	XM_019074122.2	0	0
GAGCATCGATTCTGTTTTTATGTGCTTTTTCCCCATTTTCTGATACCATGTACATAGTAT	XM_019074123.2	0	0
CAGTATTGCCAGCTGTTTTCTGCTGCTTTTAATATGCTAAATTAAATCCTTTGACTAGAG	XM_019074134.2	0	0
GGTTTATTTTTGGAGACCCAAGTGGATTTAATGACACAATAGTTCAGTGTTTTGTATCTC	XM_019074141.2	0	0
AGCCGTACGTTAGGATATGAATCAGTGAGGTAGACTGAACAGTAAAATGTACTTAAACTA	XM_019074142.2	0	0
TGTCTGCAAAGAAGAACATTTCTACTTCAGGCCATAAGACACCTGACATTTTATCTAACT	XM_019074145.2	0	0
GTCCTCAACCAGAAGGGTAAAATATGTCAATTTGTACATAAAGGAAAAAAGTGTTCCAAC	XM_019074156.2	0	0
CTGCCTTTTTTGGCTCCTGAAGCCATTGGATAATACAACAGTCAATGTGTTACTTTAGTT	XM_019074158.2	0	0
ATGTGGTTGTTTTCCTGCCACACATACAGTACTTGTAATTGTATAAGTGTCTAGATGTTA	XM_019074194.2	0	0
CCATCTCTAACCTCCAACACAAACCATTATAATGAGCTTGAGAGAAGATCTTTTTGTAAT	XM_019074160.2	0	0
TGGCACAGCAAAGCCATATAGATATACATCAGAAGCAAACCTATTCATTTTTGTCACTGT	XM_019074167.2	0	0
GTCACAGTGCCCTTTAAGGGCAGAACATGTTTAAACAATAAAAGTGTATGTCAAATTTTC	XM_019074180.2	0	0
GCCACAATGTGAGCACTATGAATCTCTTTACATGAATAAAAGCTACTGAAATTTCCAAAC	XM_019074200.2	0	0
AATCGGTCACATTTATGCATTATCACCTAACAAACCATTAGCCTGTGCTTGAATTAGTTT	XM_019074203.2	0	0
AGTTTTAGAAATGACCAGCAGAGGGCATCACAAGCTCTTGAGGAAACAAGGCATGGCATT	XM_019074204.2	0	0
ACATTGCAGTTGGAAGGTCAAATATGACACGTCTGTGTGAGTGTGTGTGTGTGGGCATTT	XM_019074209.2	0	0
ACTCTGTTTGCGTTAGTTTTCAACAAATGCATGACATGGAAATGACATTGTGCATTTTGT	XM_019074215.2	0	0
TAGTTCTCTGATGTTGTTGCACTTGATTTCCCAGCTGTGATTGAATAAAAATGTTCAACT	XM_019074216.2	0	0
GCTTTGTGCTCTTTTAGAAGAACTCACATACTAACAAAAAGGCTGATTGTATTTTCACGT	XM_019074248.2	0	0
GTGTCGTAACAGACTAAAGATGCCTGAAATTCATCTGTTTTTACACACTTATGTACTCTT	XM_019074256.2	0	0
CCCCTTGAGAGTTATCTGAATAAACATGGATGACTTCAGTGAAGTAAAAGAGGCTAGAAT	XM_019074283.2	0	0
CCTGTTTATGGTACCGTGTGCTATCCATGTTTTCCATGGAAAATAAATGTGATATTAACT	XM_019074285.2	0	0
GCAGTACAATGAAGTCCACACTGCGTGACTTTAACAAAGTTAGAATATTCTCAGAATAAT	XM_019074287.2	0	0
GCAGTGGGACTGGAGTGCACTTTGTTTCTTTGCAAATAATCATATAAAGAGAAACTAATG	XM_019074298.2	0	0
CTAAATGTGGTGTATTTTTATGTGGCTTGCAATGCTTAGTTTTACACACTGAATGACTGA	XM_019074300.2	0	0
GCAAAAGCTTACCTTTCTTGACAACTAACAGACACGTTTAAAGGAATAGTTCTCTCAAAA	XM_019074344.2	0	0
GCACACCTCAAGAAAGAACCTGTTATTGTGATAGAGAGCTGACATAAAATTTTCATTACA	XM_019074301.2	0	0
ATCTGAGGATCACCTATCTAATGAACTAGTCAGATAATTAGACAGGGATCAGACATATGA	XM_019074321.2	0	0
GGCAGTCAGAAATTTATGCATACAATAATCATCCAAGCTTTTTGATTATGGTTACAGACG	XM_019074338.2	0	0
AAATTCCACTTGATTTCATCACAGCTCACTGTTAACTGGTGAAAGTAGTCTTCTTTTGTT	XM_019074348.2	0	0
TCAAGAGTGTATTTTGAGTTGTGCTTAGCTCAGCTTCAGTGGCTTTCAAAGGGGAACGCA	XM_019074350.2	0	0
ACCCACAGTCAATGGCAAACATTACAGGGATAGTTTATCATAAAATGACAATTCTGTCAT	XM_019074351.2	0	0
TCTAGTATGTGAATTACAGGATTGAAAATGTTCTCTCTCTCCTCGTACTGAAAACTACAT	XM_019074353.2	0	0
TATGTGAATTACTGGACTCAAATGTTCTCTCTCTCTCTCTTCCTACTGAAAACTACATCA	XM_019074356.2	0	0
GGCCCTGGTGTACAGGGAATTGTTCAATAAAAATAAATCTCTGGGAAAAATCCCAAAGCC	XM_019074382.2	0	0
AATGTTTTGTAACCGTTTAGCTGAGGGGGATTGTGGTTATTAAAGGGTATGTTTGAGTCA	XM_019074383.2	0	0
GAACGATCATTGATACAGGGATGATCCTTTTGTATGTTTTATTGTGTGTGTTAGCGATAT	XM_019074385.2	0	0
AACAAAACGCAACTCACCATGACCATGCTTTATCTATAAGTAAATCGATAACCAGCTCCA	XM_019074386.2	0	0
CCTCTTTGGGAAACTGAATGTTTTGTAACCGTTTAACTGAAGGAGATTGTGGTTAATAAA	XM_019074387.2	0	0
GTTGGCCAATTTAGGGGCAGACTTTTTGTATTAAAACGGTTTCATATTGATACTCTGTTT	XM_019074388.2	0	0
ATTCTCAAAAGCTTTGCTATTGACGGGATCCTGGTAACTGTATCCATTTTGCCTCCTGGC	XM_019074399.2	0	0
TTTTTCTGAAACCAGGAGCAATGGATACCTCCTCATAGTATACACTCATATTTCTCACTA	XM_019074406.2	0	0
TCGTTTTTTGTAATTTTTCTGGGGACTTCAGAGGGTTGAAGCAAGTAACGCTGATTTTTT	XM_019074440.2	0	0
ATTCACCCTTAGGCCACCATGATTTGAAAAAATGTAGCAAACATCACTTGACCACCAGTG	XM_019074412.2	0	0
GGTCTACAAGACCACTGAGTGGGTTCATATGTTTATCAAATAAAAGCAAAGAAATGATCT	XM_019074417.2	0	0
AGAAGTATCCCACTTGGGACAGGGCCTTGATTCTGATTGGTTTCCTGTATGACTGTTGAT	XM_019074418.2	0	0
GCACTGTGCCAGTTTATGTATATCTAACACATACAAGTTCAAAACTGTAAGAAAGAGTAC	XM_019074471.2	0	0
TTCCTGTTACACTGAACTGAACACTGCTACTTGATTAAGAATGTTATGTATGACTCTTTC	XM_019074478.2	0	0
TAGTTTTGAACGTATGTGTGCGAGGCAGATGTTTTGACTGAATAAAATCTCATCATTTGA	XM_019074487.2	0	0
CCAATCCAAATATCCCATTGGACTAAATAGCTCCTAATGTGTTCACTAAAGATACTCATT	XM_019074488.2	0	0
GCTACAGTATCTAAGAATGTTATCCTGCAACCTCTTGCATTAACAAATAAAGCATACAGT	XM_019074489.2	0	0
TGTCTGGAGGAAGTCACGTCTCTGCCCAAACCAATCTGAGGACACTTGAATGTTTTTATG	XM_019074502.2	0	0
TGACATCATCTAATTCATGTTGCAGCTGAAAGACAACTGTAATCGCCCCAGGCTACCTCT	XM_019074503.2	0	0
CCCATCTCTAATTATTGTAGGCTAAGATGTAAATATTTCAGTGTCGTGGATGTAGATAGA	XM_019074508.2	0	0
GCTGACTACTTCCTTTGAGGAAAAAATGGAAGCATCAGAAACAACATCTGTATAAACTGA	XM_019074509.2	0	0
AGTTTTGTGTTTCCCTGCTGTTTGAAGGAGATACCTGTCAGTCATCATTAGTGTGTCTAC	XM_019074510.2	0	0
GAATTCTGCAAAGTAATATGTCTGCACTTTTACTTTTGTGTCATGCATTATGCTGGTAGA	XM_019074512.2	0	0
TTTTTCTTTTCAGTGGGGTCGTTTTCTCAAATATAACTGTGAGATTATTCTCAGACGTCT	XM_019074517.2	0	0
CTGTATATGATCTCAATGCTTGACCTGCTCCGCATGAAATAAAACTGCTTTCAATGAAAT	XM_019074521.2	0	0
GTCAGGGAAAAGGATGAAGACAGTTATTGGAACTGCTTCACATTTACAATGTCTATTAAT	XM_019074568.2	0	0
GTGTTGGTCTGAGCATTTAAACATATGCAACTGAGATTATTCAATAAACTCTGCTCCTTT	XM_019074523.2	0	0
TAGTCTGGTCACATGACTAATGTCAATGTCACACAATAAAGACAGAATGGGTCACCACAA	XM_019074566.2	0	0
CTGTGTGTGTGTTTAAACCATTACCTAAAGAAGAACCAAAGGAAATTCAACTACCATACT	XM_019074587.2	0	0
CTCTGAGACATTGTGAAGATGAATCAAGAGATTTTATTGTGTGCTTAACATTGCCTGGAT	XM_019074590.2	0	0
GCAGTGAACTTTGACAGCAGTGATAGGAACTTGACTGTAGAATTTTATGTGTAAAAGAAT	XM_019074599.2	0	0
CTCCATCGTTTCACTGTATATGCTGAAACTAGGAAACTAGCTAATGTATTGTTTCATGTT	XM_019074610.2	0	0
GGCATTTAGTCAGAATTGTGTGTGGTAGAATGATTGTGATAGATGCACACAAACATTTTA	XM_019074611.2	0	0
CCTCTAAATGCAACAAGTGCATTCGATGTCTCTGTCCTCTTCTCATTTTTATGTCTTCTC	XM_019074616.2	0	0
CTCTGATGTCCCCAGAGTTTGTATATGAAGTTTTATCTCAAAATACCCCACAGATAATTT	XM_019074626.2	0	0
TTCTTGATCATCTTGGCAGTCTAGATCTGCTCCCATATCATCAAAGCATGTTCCACACAC	XM_019074628.2	0	0
AGGGTGACTGTGCCTTTAACAAATGTACTTGAAGTCATTTTAGATAAAGTGTGTGCTAAA	XM_019074636.2	0	0
TGGATGACCTTGAAATTGAAATTTATATGTATAAACACAGGAAACTCGGAGTTCCTTGGA	XM_019074641.2	0	0
CCAATGAAAAAGTCATCTCATCTGAATCAAGAGAGAGATATGCACAGATAAAACACTGTT	XM_019074643.2	0	0
CTTCACTGGATTGTTTTGCTTTTCAATTTTGGGATTGTGAAATCAACCAGTATGAGAATG	XM_019074645.2	0	0
ACCCAACCAGTGGGTAAAATGAACCCTCTTGCTGGGTTAAGTCAAACAAATAGTTTAGTC	XM_019074689.2	0	0
TTTTGCTTTCTCCTGTTTGATTCTCCTTTCATGCGGACTGTTGCATGAAACCTGCGACTT	XM_019074649.2	0	0
CTTCACACTACTGTATCTGTTGTTGTTGTTGTTGTGTAGTGCAACTGAAGGAAAAATACA	XM_019074672.2	0	0
CAGCAAACCAGTTTTGTAACACCTTTAATGAACATAACAATTGCTTCCTGTCTATTCTTC	XM_019074685.2	0	0
ATGAAGAGGAACGTACAGTAACTGTTCATCAGAGCTGTGTGAATATGAATGTGTGTGTTC	XM_019074690.2	0	0
CCATACAAAAAACCTCTTGTAATTTACCCAGGTAATGAACACAAACTTGCTCCAGAAAAT	XM_019074693.2	0	0
CCTGACGTTATGGGAAATGTGTTTGACACACTTTGCCTAGTTTAATTTTCATTTTCACTT	XM_019074718.2	0	0
CTAGAACTTAGAATAATTGATACCTGGAGACCTAAGCTAGCCATTTTCATTCTTGTTGGA	XM_019074735.2	0	0
AAGACAGACGCACAAGGTAAAGGGACAAAAGACAATGAACTCTCAACATAACAGGTAGTG	XM_019074747.2	0	0
TGTTTCTTTTTCCCCCTTTTCTTTGCCTCTGGCACCAAATAAACTAAGGATTATAACTAA	XM_019074749.2	0	0
CACTGCAAAATAAATGTTTTGTTTGAGCTGCAGATTGCAGTATGAATTGAATTTCAGGAG	XM_019074757.2	0	0
GAGCTAGTGTGAATGTTCTGAATGTAATAGGCAACACTTTGCAATAACGTTTGTAAAGAA	XM_019074759.2	0	0
TTCATTCGTGTCAACAAAGTCGGATGTATGACTCGTGGTGCTTCAGAAGTCCCATGAATA	XM_019074762.2	0	0
GATTGGTTTTATGATGTTTCCTCTCTGTTACACATATAACATTTTATGACAAGGCTACGG	XM_019074766.2	0	0
CTACTACTGTAGTTTACAGTAAATAAATGTGGATGTTTGGCTTCCTATCTTGTGAAAGCA	XM_019074795.2	0	0
CATGGACAGTGCTGAACAAAATGGACTGAAATGCATCTTAATGCAAATATTAATTTCCAC	XM_019074800.2	0	0
CAGTAGGAATTTTAATGTTTTTGGAAAGTCTCTCATGTTCACCAAGGCTGCATTTATTTG	XM_019074811.2	0	0
GCATGAATGGTAAGAGTAAAACTGAAGTTGCTCTGAATCAATATAATGCTATAAACGTGC	XM_019074831.2	0	0
TGGTAATCAGCATTAAGCCACAAGTTCTGTCAACTGAGTTTAACTTTAAATGAACACAGA	XM_019074814.2	0	0
CTTGACGATGGCCTCATAATCTGGAGACGAAAGGAAATATGATGAGAGAGGAAAAAGAAG	XM_019074820.2	0	0
CCTGATGATAGTCTAGCGAAAGAGTGGTTGTAATTTCAAATTTGGAAGTTTCATCCAAAT	XM_019074828.2	0	0
TCTCATTTCTGGACCAAAAGCAGCACAAGTACTTGTTACAATGAGTTGAACTCATTCATT	XM_019074832.2	0	0
GCCTGGTTTCTGTTCACTTTTTTCAATATCGTAAAGCTTCTGGAACAAAGATGTGTAATT	XM_019074838.2	0	0
CGACTAACAGATCCTCTCAATGTGAATAGAGTTTCATTGAAACTGTATTAAACGGATTGA	XM_019074848.2	0	0
AAAGTTAATCAACGTTGATAACGCGCCGTTGTTTCACCATCGTACCTTTCACCATAGGTA	XM_019074849.2	0	0
GTGGTGAGAGGGAAATGCATTTCATTATCACAATGCAGATGAAATAATCATACTGATCTT	XM_019074855.2	0	0
TGTGTCCCTCCTTTTCTTTAAAAACAAAAAACACCAATCTGAGATACAGAAAGGCACTTA	XM_019074867.2	0	0
CGGTGTGTCTTGATTGTACACACATTGTTCCTACTTAATAAACGCTTCTGATTAATGATA	XM_019074871.2	0	0
TGCACACTACTGAACTCCAAATTGGAATGGCCAATAAACTAACGTCCTCCCTTTGAACTT	XM_019074881.2	0	0
TGGAGATTACATATGACAGATCTTACATGTGTGCAACAGGCCATGATATTTAGATTGTGC	XM_019074884.2	0	0
CTGCGTAGATGTCAAGGACTGAAATCTAAGCCCATATATTTTATACAGGCCCCAGACACT	XM_019074889.2	0	0
TAGCTCTGACTGATGTACTGTTTTTCTTTCATAATCACACTGCATGGTAATGTTGCACTT	XM_019074902.2	0	0
CCCAGAGATGAATTGACTTTTATCTTGCTGCTTTTATTCAGAACTTCTGGAAATGTCTTA	XM_019074904.2	0	0
AGATCATGTCATGAATTGGTCCTGTAGAACAGCAGAATAAAACACTAAAACCACACAGAC	XM_019074905.2	0	0
TTAAAAAAGAAGAACCTCTGATCATAAACATCAGAGATGGAGAGAAGCGGGGGAGCGATG	XM_019074916.2	0	0
GTCCCCTGAACCTATTAGAAATGAAAGCATTAGGAATGAGATTTTGACATGGTCTTTGTT	XM_019074906.2	0	0
ACAAACGTTTGTAGCACATGCTACACCAGAGAACCATCAAAAACTGAGATTGAGAAAAAA	XM_019074908.2	0	0
GGCAGTGTCGATGTTGTATACACATCAGATTTGTCCATTTGAAAAAGTGAAATTTTACAC	XM_019074910.2	0	0
CATAAATGCACACGAGTTCCCCTTGTATTTTTGCAACTATTAAAGATGAATTCCACCATG	XM_019074925.2	0	0
GCTATACCTGGTGTATTATGCTTGGAATGTACAGTAAAGATTGCATTTGTTATGTACAGT	XM_019074927.2	0	0
GGTTAGCGCTCTGCTCAAAGCCTCTTATTTTAGTTTTTATCACCAGGTCTATTGATGAAT	XM_019074928.2	0	0
TCTTTGAAGAACTGCAACACACACACACACAAACAGAAACAAACCTCAGTCTTTTGCACA	XM_019074934.2	0	0
CTGCATGTATAAGTAAAATGGTCACAGCTCTGTTGAAATAGGGTCACACACAGATTAAAA	XM_019074939.2	0	0
CCTAACCAAATGACTGTATGTTGCTGTTTAATGATTTATTCACACCTTTTAGCTGCACTG	XM_019074942.2	0	0
GACTCAAGTATCAAAGAAAAGAAACCATAATTCTGGTATACATAAATGGATACTCCACCC	XM_019074944.2	0	0
GCCCACACAAGTGTGAATGTCTCAGTCTATGTGTGTTTTAACTTCTAAATTAAACTTGTA	XM_019074948.2	0	0
CCATCTGAGCTCTAGTCCAGTCTAAATCAGTTGAGATTTTTATTTCTAATGCCATTCTAA	XM_019074954.2	0	0
CAGAGTGATTATTTTTCTATCTGGTTGTCATATTGCAGTGTGTGCAGTGAAATAAAGATC	XM_019074957.2	0	0
CAGCGTTCATCATCTTTTTTACCATTTTTCTAAGGTTTCCGGTTTTGCACCAGTTTCAAA	XM_019074961.2	0	0
CCACCAGAGCTCTGGTCCAATCATAATCAGTTGAGATTTTTATTTCTAATGATGTTCTAA	XM_019074962.2	0	0
CCAGCGAAACTTACTGAACCTTTATGTGAACAATAAAAGGAACATGCAGTTTTATGCAAA	XM_019074964.2	0	0
TTCCGTATTTTCCGACCTCTGAGGGACGACCCATGTGATTCGCGTAGATCCAAATTTTTT	XM_019075010.2	0	0
GCTCTGAACCTCTTGCTTTTTCTGTCTTATCTAAAGTAGAGTTAGAATGAAGCAAAATAC	XM_019074967.2	0	0
GTGCAGTAATACAGCTATTTTTATGAGCCACAACCGACTACAAAGCTATTTTATACAGCC	XM_019074985.2	0	0
CAGGATAATCTGTGTGTTTTTGCTGTTACACATAAAGGGGTTAAATAAACACTGCTTAGA	XM_019074987.2	0	0
TAAAATCATGCATCGAACACCATACTCATAAATTGAAGGACAAAGGCCGTACTCTTACAT	XM_019075016.2	0	0
AAGGTGCTTGTTCATTCCCAGCTTAGCTGCACGTCTTACACATCACTGTTTTCACTGTTG	XM_019075032.2	0	0
GTAACTTCAGATGACTTCAAATCTTAGCCAACTTGAAGGAAATTAAACTTTGACTCTGTG	XM_019075033.2	0	0
CAGGCCTGTTAACTCATTTTCATCTCAGGAAAGCAATCATATGTACTGCAGTTGTTATTT	XM_019075035.2	0	0
GTAATCATAGAATCCCACCAACAAATGTGTCGTTAGTAATGCAGAAAATATTCCAACATG	XM_019075044.2	0	0
GCACGGTCTGATTGTGTAAAAATTAACTGGAATGAACAAACTAAGGTGAAAATGGATTAG	XM_019075046.2	0	0
GCAAACTCTCATCCTTGGTGGTTTTATCAACATCAGAAGACAAAATCATTTTTCCCTTTT	XM_019075050.2	0	0
GGCTAGTGTTACGGAGGAGCTGTGATAGAGCATCCAATAATTGAAATGTTTAATAAAAAT	XM_019075051.2	0	0
GATTTCCCTCTCTGTCTGTGCATAAATGTTCATATTCTACAACTGTTTGGTCTTTTTAAG	XM_019075063.2	0	0
CCCCCGGTTGTGCTTGTTCATTTTTTGGCTCATTTGTGAAATACACTTCATTTTAATGAG	XM_019075124.2	0	0
GCCATCAGATACAGTACTTGTGTGTCCTTGCATTGTAAGAAGCCCTACCAAGTCTTTATG	XM_019075128.2	0	0
GCACAACCACAATAAATTGCCATGAGCTTCTCCATTTTATTTTTCCTACTACCTTTCTGT	XM_019075134.2	0	0
TTCATCATTCTCTGAAACAGCAGATGACACTGAAGCCCTGGTGGTGATTATCAGCTCAGT	XM_019075160.2	0	0
GCTGTCATCAGCATGCATTACAGTAAATGATTCTTGTGGAAATGTCATTTATGATGTGTC	XM_019075138.2	0	0
TGATTGACTCCAAAGAATTTCATCATATCAAGATTTGCACTCCATGGCTGGAAGCGGAGG	XM_019075145.2	0	0
GGTGCCCCTTGAAATGGGAATTCAAAAGGAGAACATTTAAACAATTTTTGAAATGAATGC	XM_019075147.2	0	0
AGCTACAAGATAACAACATCCCAGCTCTTTCCTTAGCCTCTTAAAACCCATAAATATTTT	XM_019075174.2	0	0
CAGAAACCGCCAAGATCAATCTCAGACCAATAATGTGAAATAACTTTCAGATTTCTACTA	XM_019075182.2	0	0
AGATGCATGTAAATCCGAATGTTACAACTATGCAAATAAATCAGTGGCCTTTGCTTGAAA	XM_019075184.2	0	0
TGGTCTCGTCACTACTTTGTTGTTTGTGAACCGTAATTCATTCTCATGGTTATTAAAGCA	XM_019075185.2	0	0
CACTTGAAGGATCTCTGCTCTTTCTGTTATGTACATGCTACAGTAAGAAAATAAAGGTTT	XM_019075192.2	0	0
CGGGTCAGAATTGTAAGAATTGCGAGGTATAAACTTGCAATTATGAGAAAAAAGTCACAA	XM_019075208.2	0	0
TGTTACTGGAGACTTTCCATACTTTTCAGTCTGAACTGATATTAAAGACCTCATACTTGA	XM_019075210.2	0	0
TCTTCACCATTTGTAAGTGTGTTGCAAACTTAATTCTGTGTGAATAAACCCAGTGACCCA	XM_019075211.2	0	0
GCTTGAGAGGCTGTACTGTTGTTTATCACTGAAAAAATAAACACCCCGCCGTGGAATTAA	XM_019075212.2	0	0
GATCAGGTAAATTTCATTAATGTCAAAAATACCCCAATACCCAATAGGTTTGACATGCTG	XM_019075216.2	0	0
CATGCAACACGTAGCCATGCTGTTGAGTGTAATTGTAGAAATGTACTACAAATAACTTAT	XM_019075218.2	0	0
CAGGAAAGTTTTTGTTTATGGCACCTTTATGTATAGTGGATCTTTGATCCTGCCATTATT	XM_019075220.2	0	0
ATTGTTTACTACCTCCCTTGATTTGAATGATCTGAAGTTGTGTGTTGAACCTGTATAGAA	XM_019075221.2	0	0
GGTTTCCATCTAGTTGATGTTTCCTACTGCTTTTCTACAATGAAACATCATGCTCTTAAA	XM_019075245.2	0	0
GACCATTGAGTAAAACATTTCCATCAGATGATTTGTAGTGTTTGTTGTGTGAAAGGCTTT	XM_019075223.2	0	0
GTGACGATGACACATTTATGCTACAAGCTCTTTCTTTTGAAATAGTTTGGAGACTATTGT	XM_019075227.2	0	0
TCAAAAATACAGTCAAATGTAATTAAGATTCGACCGAGAACTGTCTGACTCTCAAATCAC	XM_019075239.2	0	0
TACATGTTTACTTTCAGGGGGAACAAGGGGATGGAGATGTACAAAAGAATAAAATACTGA	XM_019075252.2	0	0
CCGCAGGTTGAACAAGATTCACATTGATTGATGTTTAGTATCTCTCACACGGTATCATGA	XM_019075258.2	0	0
TTTTAAAACAATGGTTTCGCCGGTTAGAATAACTGAAGTCTCTGAGGCACATGGTTTTTT	XM_019075271.2	0	0
GACAATCTGTCTGGACTGCTATAAGGCTAAAGAATGTTAAAAGTTGGTGTACTAGTATTT	XM_019075283.2	0	0
AGACGAGTGGTCTTCTACATGAGTCTTACCATAGTCCATCACACCTTTTGTCTTCGCCAT	XM_019075286.2	0	0
AAGACGACAAATGACGACAATCTTCTATGTTTCATCTTACAAGATTGGGCTCATTATTGT	XM_019075289.2	0	0
ACTGGCTTGATTAGCAACAGTCAGTGACAAGATTATAAACCCTCCCCCCAAATATTTTTT	XM_019075293.2	0	0
TCTTATGGGACTTGGAGCAAGACTGGGCTTGAAAAAAGAGGCCTTAGTAAACCCTTAGAG	XM_019075300.2	0	0
CTTGTAATTAATGCCTTGTAACTGTTGATTTACTGTGAAAGCTTGTGTTTTGTCGCATTG	XM_019075308.2	0	0
CCTTTCCATGCCTCGGCTTAGGCCTTATTACTATCATTATCATGTATTTAGAGATGCATG	XM_019075317.2	0	0
CACTTGGTCATGGCTTTTACATTCCATTTTCATGTGCACATTTACATATAATGACTTGTC	XM_019075336.2	0	0
CTCCCCTTCGATAAGCTATAAAATGAGACTGAAACAGACGTTATTTCATTCAGCTCCTGA	XM_019075338.2	0	0
GGTCATGTTAACTGCAGTTACAATGTTATTGAGATTTTCTCTCTCTGTCTCTCTCTCTCT	XM_019075378.2	0	0
GCTGTGCAAGTATTTTGTAAATTCAGTTTAGAGATAAATGGGGGAAATCCTTAGGACAAA	XM_019075398.2	0	0
TCCACTGAATGAAGATCAGTCCCTCACCTTTAACCTACTCGACAATTGTGTACAAATAAA	XM_019075388.2	0	0
GTGAAATTGTGCGACATCACAAAATAGATGATGCAGTCATATAGTGCAACATGTGATATT	XM_019075393.2	0	0
ACTACTTCAAAAGGAAGAGCTTCATCTCTGCTTCACAATCTGCTGGGGAAAGACCTTCTC	XM_019075397.2	0	0
AACTCATTAATACATTACTACGCTGACTCTGTGTGAGGCGTACAGAATCTAGCAGAATGA	XM_019075420.2	0	0
ATTCATGTGCACTTTATTCTTTAAGAATTGCTCTGGCGCTGGCGCGGTTTTATAATTTAA	XM_019075434.2	0	0
CCAACGAATGGATAAACACTCTCTGTCCGACCAAAAGACCATTGCAAAGAATGAATTGCG	XM_019075438.2	0	0
GTTGTCAGGTTGCTCTTAGAATGAACCATTTCCCTTGTTGAACTTTTTTCTGTACCTCTC	XM_019075452.2	0	0
GTGTAAATCTCCTACAATTATTATCCAGCCTGTTTTTAATGTTGCATTCTTGTGAACTGG	XM_019075455.2	0	0
CCTTAACAAAATATTTGAGTTTGGGATGGGGGGAGTTTTCACCAATAAAATTTTAACAGC	XM_019075466.2	0	0
CCAGTGAGCTAAGAGTCACTCATCACTGCATTTTATCATTGATTATTACCATATCATTTG	XM_019075478.2	0	0
GCAGATATACACTGCAATGCTAATGCTTGATGTGTAGTGCTGTCTTAGACTTAATAAAAA	XM_019075487.2	0	0
TAAGCCTACTGTTGGGTGCAAAATGGGTTTATAATTAGTTGCTTCTGCCTTTTAATAACA	XM_019075489.2	0	0
CATTGCATAATTGCAATTTGCATAACCCTCTTAATACAGCAATGATTAGACAAGATGTGG	XM_019075493.2	0	0
TATGAATGTGATTTAGTCCAAGTGAGAAATAAATGCAACTGCAATGCAACTGAAAACGTG	XM_019075528.2	0	0
GTGGTATTGTTTTTGTTATAATCAGGTTTTTCACCTGAACTTCAGGGTGTGTGTGTATAT	XM_019075506.2	0	0
CCTTAAATCATCCGACGCGTTTTGCTATAAAATGTCCTCTAAAATCAACCAGCGAACGGA	XM_019075508.2	0	0
GAAATGCTTTGAATTTCGGTATGTTTCTGTGAATCAGGGATTTACACACAAAATAAAGGG	XM_019075510.2	0	0
GTTTGCCACTAATACTCTTTTCATTTTGCTTTTGTTACAAATGGGCCTCCTGAAAGAAAA	XM_019075531.2	0	0
AGACTGGAGCACTTGAAGGAAAAATACCATCAAATTCTTAAGGAAAATCTGCTACTCTCT	XM_019075560.2	0	0
TTTCACACATCTGTTGTATATGTCTTGGAATTTCTTCTGCTGTTAGCAAATGTGGCTTAA	XM_019075563.2	0	0
TCAGACTCTTTCATTAACTATAAACGATGAGCCAAGTGTGACTGAGATACTTTGTGTGAT	XM_019075570.2	0	0
AATCCTGAAAAAGATGTATCATGGTTTCCACATAAATGTTTCCTATGCAGCAAATCAGCA	XM_019075579.2	0	0
CACCTAAAAGGACCCTCATTGGATTAGATTACATTAGATCTGCACCATTGTTTTTGTTCC	XM_019075582.2	0	0
CACAAACACCCAAATTATTGTCACACTTTACAACCAAAGTGAACCAAAATAAAAGCCTCG	XM_019075593.2	0	0
AAGAAAACAAGAGCTACAGGGTGGATGAAGAAGAGAGGGGTGGAGAATTTCACATCTTAT	XM_019075596.2	0	0
GTGGAAGTGAATGTATGAAGAGAGACTTTGTTCTCACTTACCTATACATGACTAATTGTT	XM_019075597.2	0	0
GCTCAGTGTATATGTGGATGAAGAAATAATGTGGGTTTTGTATACTGCTTGTACCTTTGT	XM_019075599.2	0	0
CTGTAAACCTGTAATAAAAGACAAACTGATTATCTCTGCAAAAACACCATCCTCAAACCA	XM_019075600.2	0	0
GGAAAGATCTGTGCACCTAGTATCACTGCATACATTAATACTATGTACAAAATGTTGTCT	XM_019075601.2	0	0
TAGAGTGTGCAAGAGTTGAGACAAGAACATGCTCACCTCATAAAGTTGATGAGTACAAAA	XM_019075603.2	0	0
CTGTAGTTAGACTGTTGTTATATTGAGCCATTGATATGAGACACTGGAGGTTTGATATGA	XM_019075611.2	0	0
GGGGTTGTGTAAGAAACCCTCCCATTTATATTGTATAGAGGTGTCATTCCATAAAATTAT	XM_019075606.2	0	0
TTCAATGAAGTAAACAGCTAGGTTGTTTTCTCTCTGTCAAAGAGTGGGTCGTATATGTTG	XM_019075608.2	0	0
CCAGGCCTGTTCAGTAAACTACAAACTTTCATAAACTTCTCACAACATCTCACAATAACT	XM_019075613.2	0	0
TCTGTTCAGTGCAGGACAAAAATAACATCCGGTCCAGCATTAATAGAGTATGAATTATAT	XM_019075631.2	0	0
GCACCCTCTATCATACGTCCAGGTTAAAACAGAATCATCGACTATTCATTGAAGTTTATC	XM_019075633.2	0	0
GTATTTGATACCATTCTGTTCAGTGCAGGAAAAATAAATAACACCCAGTCCAGCATTAAT	XM_019075642.2	0	0
TTGTGTGATCTGTACAATTTTGTGGGATGCTGTTAAATATCGTGGGGAAAAATGCAAAAT	XM_019075646.2	0	0
ATCAACCAACTTATCTAAGAGTTTTTTCTAGTTAGTGGGGCCAACATGGCACCGTTCAAA	XM_019075647.2	0	0
ATCGTCCAGGTTAAAACAGACTCATCGACTGTTTCATTGTAGTTCATCTGTATAGATTAA	XM_019075653.2	0	0
GGTCCTTTTTGTTTTCATTACATTTGTGACTGCTTTGAAATTTGAGAGCAAGGTACAATG	XM_019075673.2	0	0
CGCCTGAGGACGGAGCCTTTTATGTTCGTTTTGTTTTTGTGGTTGTTTTGGTTATTGAAT	XM_019075674.2	0	0
ATTGGGAAGTAGGACATTCAGATCACACACGAAGGCAGCATTACAGTCTCAAGTTTGGTG	XM_019075679.2	0	0
GTCCACGCAAAATTACTTTATACACAATAGCAAATTTACGCTTCTCCCTGAAGAGTCCAT	XM_019075687.2	0	0
CTACGTCACTGAAATTTGACATGTACAGTAAACTAAAATTGGCAAGCAAACACAATAGCA	XM_019075693.2	0	0
TGGACTTTGTGGACATTGTCATAGAATGTTTTCGTTATAGTTAAGGCCCATTCACAAGAA	XM_019075702.2	0	0
GGGGAAACAGTGTATTCTTTTATACCTTTTTCTCTTTGTTTGGTTTTGATTCATTGCCCA	XM_019075695.2	0	0
AGTTGTACAATTAGTAAAACTTGTAATAACTTACACCACTGTTCAGAAGTTTGAGGTCGG	XM_019075697.2	0	0
ATGCAGCAAATGCAACAAATTATTGTGGCTTCAAGAATCTGGTCACTGTATTTGAACTTG	XM_019075700.2	0	0
TGGAAGTTTTTGTCAGCTGACTTTTGTATGTGTGTGTAAACCATTTTGTTAATGTTGGTG	XM_019075704.2	0	0
CACTGTGATTAGTGAGAGATGTTTCTTGTTGGACGTGATATGTCATTAATGTATGCAAAT	XM_019075709.2	0	0
CTGAAAACACATGAAGCAGAATACTGCTCTTACAAGACCTTACAATAATAATCCTGCATA	XM_019075711.2	0	0
GGGGGATATAGCAGGGTGATTCTATAATTGGAGATACATTTGGCACTTCATTATGTTGAG	XM_019075714.2	0	0
CCACTGACTTGAACAATTCTGTTTGTGATGACTAACAAAAAACACCGGAAAACATTAGAT	XM_019075717.2	0	0
CATGCATCTGTCAAACTTTTTCAATGGGAAGCCTTGAAGTTTTCAATCACACTCTTTAAT	XM_019075739.2	0	0
CGGTGTTCAGCAGAGTAAGTTGCCATTATTTTACAAGTCATAGAATGGGAAATGTTATAT	XM_019075762.2	0	0
CAACTTCAGATTGTTTCATATTTTGACACTTGCAAAGCAATATATTGCAACAGCAGAGTC	XM_019075763.2	0	0
ACAGTTGATACAGTAGTAGCTTTTCATAACATGAACTGAACCGTTGGTTTTCTGAATTTG	XM_019075766.2	0	0
AAACTGTACCATGGAGAAATAAACAAGCGTAAAATGATTAAACACGGCAGCTTATCAAGA	XM_019075776.2	0	0
CTACAGGAATGAGGTTATTGACAGTGCACATAAATGCATTGATTACAATACTGGTGTTTA	XM_019075779.2	0	0
ATGGGAACTCCGGTGGACTTCCTTCGCATAGTAAACAGATTTTTAGAGTAGTATATAAAA	XM_019075782.2	0	0
CATTTTGTGTTGTAGTTCTGTTCTTGTAAGGTAAAACTGAAATGTACTTGTGCATGCACA	XM_019075813.2	0	0
CAGTGAAGAAACACTACTGTTGTCCAAGTCCTGTAAACCTTTTTTGTATAAATAGTGTAC	XM_019075783.2	0	0
ATGATCCAATCGAATACTTCTGAAGCAAACTAAGCAAATCATCATAAATACTGCCCACTC	XM_019075785.2	0	0
GCTGCAGAGGTGTCCTCAAATATGCCTGACTAATAAAACAATGTCAATCATTTCATTGGT	XM_019075808.2	0	0
GTATTGTGGGATAGGAAGCACATTTAAAGGTGTTCTGTTTTAGGGGAGAGTTTCCTCTTT	XM_019075823.2	0	0
GGTGCAAATGAGATGGAAAGGATGGACTTCTAACTAGAGGTGTTACGAAAATAAAATTTG	XM_019075826.2	0	0
AAAGGATGCTACTTGAGGTATTTTGTATTACTTGGAAGCTGTCTAAAATAGAAACTTGGG	XM_019075831.2	0	0
CAGCAAATCTGAAATTAGTTTGTGTCCACAAACTTATGATTTACCCAGCTACTTTTATGC	XM_019075832.2	0	0
TGCTGAACATACTAGAAGATATTTTGAAGAATGTGGGATATTGCTCCCCCTTAACCATAG	XM_019075839.2	0	0
GCAAGTTGTGTGTCCATGACTTTACACGGCTTGTATTACTGCATTTAAATATCACTTTTT	XM_019075840.2	0	0
TCAGCTAAAACTGACCAACTACACTTCAGAAACAAAGTTGTCAATTTGTACAAGTTCACC	XM_019075850.2	0	0
GTTATGATTAACTGGAACCCTAACAACGCTTGCTGGGTCGATATAGCCTGTTCGTTTTCA	XM_019075852.2	0	0
AGGTTTGAGATGCTCTCATGGTACTGCAGCAGTTATTAATGCAGCCTTGTGTGTGTGTGT	XM_019075859.2	0	0
GAGTTAATGGAAAGAGGAAACGCAGTATTGTGTTGTAAACAGCACAGAGTATATTAATAC	XM_019075862.2	0	0
CTACAACAGTCCTTACTGACTAGATTGAAGCAACTTTTTCTGTATTAATGCCAACTAAAC	XM_019075865.2	0	0
GCTACTATCATCATGGAACACAGTTTCAGTGAATGCTGTCAATATTTTCATGAATCAGAT	XM_019075885.2	0	0
CGTGAATCTGTTGGAAAGAGCGAGGTCTTGTTTCGTCCACATGCTTTATTTAGTGCCTTG	XM_019075906.2	0	0
GGACTGATATCATATGAAGCTGATTTCAGTGTTCATTGGTTGCAATAAACATGCAATTGT	XM_019075909.2	0	0
TCCATAACTCCTTTGTTTCGGAGACAATATGTGTGACCATGCAGCACAAAAGCAGTCATA	XM_019075961.2	0	0
GTCTGTGCAAGATTCTTACCTTTTAATCAATGAATAGTGAATTGTTGTCCACGTTTTTGC	XM_019075921.2	0	0
CTTCATGGAATGATAACATATGAAGCTGATTTCTGTGTTCGTTGTTGCAATAAACATGCA	XM_019075923.2	0	0
TTGTGTCTGCTTCACATACTTGTGTAGTTTGTTTCGGGCCTCTTCTAAGCAGTAGTCAGC	XM_019075937.2	0	0
AGTCATGCATAATCCTGTATTCTGATGGTCATGTATATTCTAATGCCGTAGTCACGCCAC	XM_019075976.2	0	0
CCAGTCATAAGGCTCAGTTTCTCAAAAGTGAGATTTATACATCATCTGAAAGCTGAATAA	XM_019075978.2	0	0
CAACCCTTTCCTAAGGCAGCTACAGATATCATATTCCTCCTTTTCTGAAATGAAACAAAT	XM_019075979.2	0	0
GTGACCATGCCAGTAGTGTCTTCATAAAAACTGTTGCAAGGCTATTATTTCATAATAAAC	XM_019075983.2	0	0
CCCTCCACATCAGCCAGAATGTAATAAATGACTGTGTTAAGCAAAATAAAGCATTCATTT	XM_019076004.2	0	0
TTTCCTTACTATGGGAGCCAGAACAGAATCCTTTTTAAATTTTCAAGGTTTACAGGTGAT	XM_019076007.2	0	0
CAAAGTGCCACAATGTGGTTATGTATGCTTTTTGTGATGTGCAGAAATCAATTTACATTG	XM_019076009.2	0	0
CTATTATCAGGCCACACATCAGTCCCCTCACATTGCTATACAAGTTTCTTTTCTTTGTTT	XM_019076025.2	0	0
GCAGAAACGGCGCAGGTAACAATGTGACATTTTCCTCTTTTCTTGTTCATTTTTTAAATA	XM_019076030.2	0	0
TTCTTTAGTGTTTTGGAAACATGGATACCAGCAGAAAGTGTGAATGGGAAGGAAGGAAAT	XM_019076033.2	0	0
GAGCCTTTGAAGAACACTGAAACAAGTCTTTCTGCTTCAAAATGTCGTGTTTAATGAAAC	XM_019076040.2	0	0
CACTGCACTGTGCAGATGTTGTATTTATTTATTTTTACTCTGTTTTGTAAGTCGCTTTGG	XM_019076066.2	0	0
CTAGTACCTCAATGATTTAGTCTGGGCTAACTAATAATTCATGAAACTGAGTTACAGAGA	XM_019076104.2	0	0
ATTCACATTCACTCACCTTCATGTCGTTCCATACTTGAATGATTTTATTCTGTGGAACAA	XM_019076078.2	0	0
CAGTTCCCCTATGATGAAGCATTAATGTAAATTGTTCATTCCTCTGTAGCATGGTTTAAT	XM_019076093.2	0	0
ATTCTCTTGAGACAGTCTATAACACACTTGAAGAAGAAGTGGAATAACTTGTCCAAAAGT	XM_019076096.2	0	0
CATGTCGAACTTAGATGGTCAATTGAAACCGATTTTGTATGCTTTTTTGTTTGTACTTCC	XM_019076105.2	0	0
GGTTTTGAAAAGAAGTGTTGTGAATGTAAATAGCTGATATCAGGTATCCACTGTTGCAAT	XM_019076111.2	0	0
GCGGTAGCATATTTTGCACTGCGCCTACTACACACTTAAAATAGGTTTTCCAAAAGGAGG	XM_019076136.2	0	0
CTCTTTATGTGTATAGAGCAACTCAATTCTGGACACAAATAAACTGATCCTACAGATGAA	XM_019076164.2	0	0
CACGGTGTACTGAATTTGACCATGAGAGCTCTGCAATGAAGATATAAATAACTCATTATT	XM_019076166.2	0	0
GGTTTGTTCAGTTATTTGTCAAAGCAAATTAAATGTGTCACCAGCGGCATTGTTTTCATC	XM_019076170.2	0	0
GGTGCCGAATGTAAATATTTATCTTTCCTACCTGAACACCTGTACAAGTTCTTAGAAATT	XM_019076172.2	0	0
CTGCTGTTGTAAAACATCACTTGTAATGTTCTGGTATAAAATGTGTGCAGAATGTTTACG	XM_019076175.2	0	0
AATCATGCAGATGAAGTGTGGCCAAGGCTCTACATAGGTGACCAAGAAATTGCCTCAAAC	XM_019076178.2	0	0
CTTTGCATACGAGACTTTCTTTTCTTATTCTAGGTTTTATCCCACTGATGAGGATTTAGT	XM_019076197.2	0	0
TGATTTGATAGTCTGCTGCGGTTCGAACCCTACTGAGAGCTGTGTGCATCTGGATATTTA	XM_019076207.2	0	0
CAAACAAAACTGAAAAAACTGTGCAGGGAGTCAGAATCTTCTTTTATCCATCCAGTTTTT	XM_019076214.2	0	0
GTGTTGTTGTAAGGCAGGAGGTTACTTAGTAACTCAGGTAACACAGTATTATTAATTCAT	XM_019076237.2	0	0
CGCTGCAACTATATTTGCATACATGTAGAATTTGTACCTCGATCAGTATTTTTGTTGTTC	XM_019076220.2	0	0
CAATAATCATTCAGTGTTTGATAGATGCCAGGTGTAATGTCTACAGTCTGTTTCCATTTT	XM_019076223.2	0	0
CATCTAATATGCAGAACATGACCTGAAGTGTGGTTAACCTGAGGCAAGTTTTTATTTTTT	XM_019076234.2	0	0
GTCTACTCGTCCTCGTCCTCAGTAACTAACACTAAAATCTATGGAGGAACATTCAGATTT	XM_019076247.2	0	0
GTGTCCAAAGGCCAACCTGTCCATAACTGCAAGAACAACTATAACTAGAGAGTGATTTGC	XM_019076254.2	0	0
CCGCTGACGGAGGCTTTCTAAACAACCTGCACACAATTAAAGATGAGTTTTTATTTTCTG	XM_019076259.2	0	0
CCCTCATTGTCTATTTCCATTAAAAGGTTAAATGAGAGTGCTTACACAGCAAAAAAGACT	XM_019076277.2	0	0
CCCATACTGTCATTTTTTATTTGGCCGCATTTGTTAAACACTATGACATTTGATGACCAT	XM_019076278.2	0	0
CAAGTGAATTTTGAACTACATTTTTAAGGTGTTACTTCCCTCAATCGTGATTTGTGGTTG	XM_019076298.2	0	0
CTTCTTCAGAACAGATTTGGAGAAATGTAAGTGAATGGGTGCCGTCAGAATGAGTTTCCA	XM_019076307.2	0	0
GACAACCGCCAATCAAATCAAGCCTGTTGTGTTACATGAGAAAGACTATAAGTAAGATTT	XM_019076338.2	0	0
TTTGCTGCTTATATTTAAAGGTGAAAATTTCACTTTGTATGAAGCGTTTGAGCCTGTGAC	XM_019076341.2	0	0
GATGGAAGGCCACAGGGTCTTCCCAGCTAACATTAGAAGAAATATTATATATTAAAAATG	XM_019076345.2	0	0
TTCCTACAAAGCATACCATACTCAAAAAGGGTAGTCACGACATTGTGCTGCTATGAGTGG	XM_019076346.2	0	0
CATGCATCAAAGGGCATAATTCTGCCTATGGGCCTTTATGTATATATTCTGCCTTATTTT	XM_019076357.2	0	0
TCTGGCCACTATATTGTGAAAACCCAACACAAGTATTTGTGTAGTTTTTCCTTTGTGTAG	XM_019076370.2	0	0
TGCCCTTCCAGGAAATCTCTGGTATAAAGGCATCTATTCACTGTAACAGAGTAAAAATAA	XM_019076378.2	0	0
CCAGTTATTTTCCTAATTTTAACACTGCCACGTCAATGCACTGAAAAACTTGCAATTTGT	XM_019076428.2	0	0
GGGGCAGTTGTTTTGTTATATGTGTCTTTGTTCAAAGTTTGAGAAGTGTTTCTCCATTAT	XM_019076394.2	0	0
CCTCCTATGCCTTTACAGTCTTGAATCAAGATGTCTATGATTTTGTACATTTTGTCAGTA	XM_019076397.2	0	0
AAGTAGTTCTGTGTGTGTCCAGCCATGATGCTTTTCTATTAATAAACTCTTGTTCTTTCA	XM_019076411.2	0	0
GAAGAAAGCTGTTCTCAGATCTGCACGGTTTTATAAATGCATTAATCTCATCAGTCTTAT	XM_019076442.2	0	0
CTGTCAATAGTGTGGTGTTTGTGGATGCTATGTGTGTTGTTAATGCCTTTAAATATACAA	XM_019076444.2	0	0
GCTGTGTAAGAAGTATCTGTAATTGTAAACACGCATTAAATCTCTTGGTTTCTTTCACTG	XM_019076463.2	0	0
GAAGCGTGAACCTGTAGCTTTTTGTTTTCAAGTGTATGGGTGTAACAATAAAGTTAAGTG	XM_019076466.2	0	0
CTCTGGAGAGGAGTAGACAACATTTTGTCAATAATTATCCTGTTAATTTGTGTTTCGTTG	XM_019076469.2	0	0
GAGTCCATCTTACATAAACACCTTATGGATGTGCTAGATTGAGAAAGAAGTAAATCAGTT	XM_019076481.2	0	0
GCTCAAGTAGACATTTGTGTACCCTTTGTGAGTGATATATTGTGTTACACGACTAAATTA	XM_019076484.2	0	0
CATTGGCTAGATGTCTTTAAAACCTGTTGTTATCAAGCACAGTACAATAGATATCATCCT	XM_019076490.2	0	0
TTCTAGGGTTCAAGCACTAGAAACTGGCCACTGACCGAAATATCTCTCCTCCTGTTTTCA	XM_019076495.2	0	0
GTGACTGAAAGCTTAATCAAATGACAATGTTCCAGTTCTTTTGATCTTACCTTTTGGTGA	XM_019076499.2	0	0
GCTCCGACTCTGATATCTATAGTTATAAGACTAACATGAAGTTTGGGATCAGAATGATTT	XM_019076516.2	0	0
TTCATCATCAAATCTACAGCACAGTCACTCTTTTGTACACTGTGACAAATGGGGCGGAGC	XM_019076517.2	0	0
ACGGCCTAAAAGGACATAGCCACATCCTGAAGAAAATTATGTAGGAGAATTATAAAGACC	XM_019076528.2	0	0
GACCTCACAGTCAGTATTCATATGTTATCACGTGAAAATATCATAAACAGCAAAAATGCC	XM_019076537.2	0	0
ATTTTTTACGAAAGGTAGAGAAACTCCAGAAAATGTCTCCGTGGATGTTAAAAAGGTAGA	XM_019076530.2	0	0
CCTCAAGAGATAAATTGTACTGAAACATCAATCAAGAGTCTGTTTTCCTGAATCATGGTC	XM_019076531.2	0	0
GAGTGAAAATATGCATTGTGTTGCATATTCATGTTTATCCATATTTGGGGCAAATGTCTC	XM_019076532.2	0	0
ACAGGCGTTGTTGTATAGATGTGTCATTTTAGATGAAGGATTTCTATTGATAAAGGGATC	XM_019076546.2	0	0
GCCATTGATTCTTTAATACTTGTGTTAAATTTGGCCTTTCCTCCCATTAGCCATCTGCTT	XM_019076547.2	0	0
GTTCCATGACACACTGAGATGGCTTTGACATTTTAATGTTTTTGTAGATATTTACTCACC	XM_019076553.2	0	0
TATACTGTGTTCTAAGCGTATTGTATTGTCATAAGCGCTCTCTCTTTCTCTCATTCACTC	XM_019076556.2	0	0
AGCTTGTGTCTTATTGATGCATTTCTCATGCAGTTCTTCACTGAAGCTCTTTGAAGATGG	XM_019076573.2	0	0
TGTCCATGCATGCTATGGTACAATCTCAATCTCTCAATGTCTTATAACAATGTGCTAGAT	XM_019076581.2	0	0
TTGCTTTTGTGCAGAGATTTAATAATGGAACCAGTGATGGGGTACAGAATGGAACACCAA	XM_019076596.2	0	0
CATATTGTATGTCCTAAGTGAATGAGAGCTCGTTCTCTGTCTTCTCTCTTCCTTCTTTCG	XM_019076626.2	0	0
TTGGACTGATATCATTGCCAAAGGACAATGTCAATGTGGATACTCTCTGTAGTGTTGCGG	XM_019076628.2	0	0
AGCTTAACGATTTGATGTGAGGTTTCTGTTTATCATATGTTTGCCTGCTTATGGAGCTGT	XM_019076630.2	0	0
GTTTTACCTGTAGTTGATACTGTTTCTGGTTCCATTCATGGGTGAACACCAGCGCAGCTT	XM_019076634.2	0	0
AACCCAGATGTCTGCCCTGTCCGCACTGAATACAGACTTACAATACAGTCTATTCAAAGG	XM_019076635.2	0	0
AGGAGTGTAAAGGACTGTTCTGTGCTACTAAAGCAGCTAAACTGATTTCTTTTTGTACTT	XM_019076639.2	0	0
AACTGTATCTCAGAGCTGTTCTGTAAGACGTTTTTGTTTGTTTTTTCCTCATATCATTGC	XM_019076648.2	0	0
GTATTGGGAATACTTGCATATACCCTTATTAGAAAATAGCAGGATTGCGTATCTCTTGAA	XM_019076668.2	0	0
TCTTAAAAATAAAGGTTCCAAAACAAAGGTTTCTTGCAGTGATGCCAAGGACCAATTTTG	XM_019076661.2	0	0
ATGACCCTCAAAATAACCCCTCTGTATGCATATACATCCATAAACACTCTAGAAACCAAA	XM_019076665.2	0	0
ACTTGAAAATTACAATGTGTTGAATTTTTATTTGCTGTCCTCCCTGTGGTGAAGCATGAC	XM_019076667.2	0	0
GCAAATTTGCTCCTCTTTGTGCATGTATATTGCTCATGTTAACATTGTTAATTGGCTCAA	XM_019076682.2	0	0
CTTACGATGCTTTCTGTAGACTGGTGTCATTAAAGTTGTTGGCATTAAATCGTTTATACA	XM_019076690.2	0	0
GTATCTCAGAGCTGTTCTGTAAGACGTTATTGATGTTTTTGTTTTTCCTCATATCATTGC	XM_019076695.2	0	0
AAACCAAGAAATAAGATTCTCATTTTCCTGCCCCAAATGTTCTTCAGCTCACTTAAGTGA	XM_019076703.2	0	0
AGCATAATCCAAATTAAACGTTCCTGTAATTAAACCAAAAGGTATCTTGAGGTGGGACTG	XM_019076707.2	0	0
TGAAAGCACAGGCACAAAGCCAGAAGTCTAAGTAGAAGTTGATTTGTACTGTTCAAATAA	XM_019076712.2	0	0
TACGTACATACACAGTACTGTGAAAGAAGTCGATCGCAGCGATGGCAAGAACCAAACAGA	XM_019076714.2	0	0
TTTTGCAATGATCTGACCTGATCATGATGTGTTGTCACCACTGTATTCACCTCCGGCTGT	XM_019076716.2	0	0
CAACACAACTGAGCGATGGTTCAGACAAAACATGATTGACATTTGTTAATTGCATCACTG	XM_019076722.2	0	0
CCTATTAGCCTGCTACTGGTACAACAGTAAGGTATCGATTAAAGTCACTCCGCAATAATA	XM_019076723.2	0	0
CTTCAAAGAAACAATGACACACAACCCACGTTTCACTATCCAATAAAATCCTGAATTTCA	XM_019076724.2	0	0
GCAGAATGGAACATGTGTTCAAGTACTTTATTTTTGAAAGTAGACTGGATGTTCATAGTG	XM_019076729.2	0	0
TTACACTTACATTAACTGCGGTGTGAAGTCTGCTTACCTCTTTTACAAAGTACTACTGCA	XM_019076782.2	0	0
GACCGGTAAAGTCTAAGTACTTTATGTATGTAAATGGACAGTTTTCAGAACAGGGTATAT	XM_019076741.2	0	0
CCAAGAAATAAGATTTTCGTCTTTTCCTGCACCAAATGTTCTTCAGCTCACCTAAGTGAT	XM_019076752.2	0	0
CCCCTTCAAATGGAAAGAGTCAGCATGAGTTTACTTTGTAAAATATTTTGAGAGAAGCAA	XM_019076773.2	0	0
CGTCAGATTTCTGTTCAGCTGTTATTTGTTAAAGGCAATGTATCCATTACTGTTGTACAA	XM_019076809.2	0	0
GGATTTTAGGTGTAGGTTGCTTTTAATAAACAAATAAAAGTGTCCACCTTTGTGCTGTGA	XM_019076815.2	0	0
TACATGGTACTGTTGTTGATGCGGAGGCACATCATATACAACATATAATCGTCACTTCCC	XM_019076822.2	0	0
ACTGCTTCAGTATCTAATCTATCCAGTGTCTGTATAAATGCTATGTGCAGTGCAAATACT	XM_019076823.2	0	0
CTCCTGATCTCTACTCTTAACAGTCAACCATCACATGTGCCATAAAAAGACTTTAAAAAA	XM_019076847.2	0	0
ACTTTCCCCAACACTGCTGAGATGATACGAAAGATTAGAAGTAATAAAGTTATCATGCTA	XM_019076849.2	0	0
CGGGGCAAACCAAACGAACACAAAAGCATTGCAATATAAATTTTCCTCCCATCTAATTGT	XM_019076853.2	0	0
TGACTCGTGCACTCAAAGCTGATCAGATGTAACGTGTTTGCTGTCAAAGCCAAAATGCTT	XM_019076867.2	0	0
TTAGGCTCAACACAGCCGACTTAGAACTCAAGGTTATGCGTTTCAGCCACCACTAAATGA	XM_019076869.2	0	0
GAGAAGCCGAACTGTAATCTCGTTGGTCTGGTTTGGGTTTCAATATCAGTTATTTATTGC	XM_019076872.2	0	0
CATGAAGGACAAACAACATTTCAGGTCATGATTAGGTTGGTTAGATTTTTATAGGGATAC	XM_019076874.2	0	0
AGGGAATTAAAGAACCCTCATAAAGACTGAACATGTAATGCATACTGCATATAGGAAGCG	XM_019076875.2	0	0
GTGAACTTTGAACTGCATGTCGCTTCCAGCCAAAATAGTCCATAATCCATAATAACGCTT	XM_019076881.2	0	0
GCTGTTGTTTTGTAACTAGAGGGCAGTGTGTCTTTTAATTTACACACAAGATTGATTGAT	XM_019076898.2	0	0
CTATTTTGGTCCACAGAAGAAAGAAAGTCATATAGGTTTGAGATGACATGAGGATGAATA	XM_019076888.2	0	0
TGATATTAAAAGGCCCTCATATCTAACCTGATATGTACCACTCGTACTTCTGTTGTAATA	XM_019076894.2	0	0
CTGTGTTCTCTCTCCTCTCTCTGAGAACTATCGAAGATCATTTCTGCATTTTTCCTTCGT	XM_019076896.2	0	0
[truncated: 48,775 more rows]
